# Supplementary material for: Analysis of Alternative Splicing During the Combinatorial Response to Simultaneous Copper and Iron Deficiency in Arabidopsis Reveals Differential Events in Genes Involved in Amino Acid Metabolism
Source: Front Plant Sci. 2022 Jan 31;13:827828. doi: 10.3389/fpls.2022.827828 (PMC8841432; doi:10.3389/fpls.2022.827828)
Supplement: Supplementary file 3 [file Table_1.xlsx]

## Sheet: Table S1
	5 days of treatment																10 days treatment
Metabolite	Control				-Cu				-Fe				-Cu-Fe				Cont							-Cu							-Fe							-Cu-Fe
Tryptophan	1.51	2.58	0.79	1.1	1.77	0.65	0.86	0.56	2.47	1.68	3.41	2.97	0.9	1.38	1.26	2.11	0.57	0.67	1.23	0.68	0.14	0.09	0.11	3.98	0.92	4.49	3.13	0.1	0.12	0.08	12.76	8.15	3.53	8.15	3.32	2.7	2.09	1.14	1.28	1.18	0.81	3.16	1.94	1.6
Mannitol	1.18	0.96	0.79	0.62	1.58	0.6	0.35	0.25	1.19	1.23	2.21	1.5	0.69	0.89	1.41	0.72	0.56	0.5	0.52	1.28	0.84	1.32	0.74	2.2	1.36	3.97	6.16	0.59	0.65	0.62	2.61	0.18	2.01	0.43	0.65	0.81	0.97	0.67	1.28	1.18	0.81	0.82	0.83	0.97
Mannose	1.21	1.94	1.35	1.18	1.08	0.93	1.71	1.16	1.6	1.5	2.21	1.81	0.9	1.06	1.17	1.23	0.9	1.3	1.21	1.31	0.96	1.28	0.72	0.9	1.14	1.38	0.7	0.6	0.65	0.64	1.98	3.15	3.19	3.56	1.11	1.24	1.38	0.84	1.28	3.04	2.33	0.9	0.71	0.98
Raffinose	1.01	1.01	1.41	0.6	0.39	0.75	0.81	0.61	0.77	2.7	3.14	2.27	0.67	0.38	1.01	0.62	0.27	1.1	3.45	1.64	10.77	12.83	8.66	0.35	1.64	0.33	0.98	3.91	4.86	3.33	0.92	7.28	1.94	5.84	29.17	34.51	39.85	0.53	1.91	2.16	1.66	23.73	23.88	28.04
Pyruvic acid	1.09	1.75	2.06	2.49	3.04	0.78	1.32	0.96	3.17	1.91	5.26	5.31	0.67	1.12	2.46	3.12	1.24	1.52	2.14	1.38	0.21	0.3	0.39	5.3	2.55	7.51	1.87	0.27	0.38	0.44	5.41	0.71	4.26	1.76	0.37	0.46	0.56	0.87	5.79	6.09	4.36	0.25	0.47	0.56
Cysteine	2.06	5.03	3.48	2.72	7.18	1.08	0.84	0.8	1.58	3.79	6.64	3.76	1.13	2.18	2.77	2.43	1.25	2.46	2.15	1.89	0.14	0.1	0.14	8.78	6.28	23.47	1.72	0.15	0.12	0.14	2.89	0.71	8.37	1.09	0.69	0.56	0.43	0.6	2.94	2.56	2.91	0.7	0.46	0.45
Leucine	11.81	50.95	27.3	17.82	22.81	9.24	7.83	7.6	32.67	45.68	89.66	64.54	22.63	34.82	39.82	38.28	10.54	22.27	26.32	28.75	6.1	6.5	3.49	44.05	56.67	124.01	26.02	3.42	3.86	4.87	119.36	20.32	242.72	69.65	45.75	33.72	21.69	43.05	161.76	222.65	113.27	94.65	53.84	66.21
Urea	0.37	1.48	0.44	0.4	0.37	1.16	0.54	0.47	0.41	4.86	1.13	0.66	0.29	0.47	0.88	0.49	0.22	0.23	0.3	0.68	0.98	2.4	2.18	0.29	0.47	0.25	0.48	0.85	0.43	1.01	0.37	1.05	0.63	1.03	1.33	1.11	0.88	0.24	1.28	1.44	0.81	1	0.68	0.9
Glucose	28.74	53.41	52.03	53.01	42.89	28.38	18.83	21.28	29.46	12.61	43.08	47.02	41.94	65.32	43.71	41.14	32.91	74.35	56.44	56.63	10.65	17.88	7.65	108.59	108.07	411.45	53.02	7.33	9.48	8.52	26.53	2.85	59.05	4.52	5.36	6.18	7	12.1	11.55	8.91	15.74	12.75	3.86	14.88
Arabinose	1.55	2.01	2.85	2.99	1.08	2.61	2.74	2.58	1.07	1.36	2.56	1.8	1.92	2.49	2.26	2.45	1.71	3.11	3.16	3.35	1.71	3.19	1.45	1.7	3.03	2.52	3.22	1.21	1.06	1.24	0.84	1.7	2.37	1.86	1.6	1.64	1.68	0.87	1.89	1.6	2.28	1.24	1.36	1.33
5-methylthio-Adenosine	0.46	1.06	0.78	0.95	0.3	1.02	1.17	1.1	0.39	1.51	1.22	1.8	0.73	1.23	0.72	1.11	0.54	0.7	0.47	0.76	0.55	0.78	0.39	0.38	0.61	0.78	0.69	0.42	0.31	0.3	1.32	0.99	1.08	1.9	0.48	0.43	0.38	0.16	0.16	0.16	0.16	0.37	0.48	0.36
Xylose	2.64	3.73	5.1	4.45	1.8	3.21	3.43	3.39	1.9	2.47	2.97	2.73	2.75	3.26	3.51	3.18	2.3	4.09	4.35	3.51	8.83	16.35	7.44	2.23	3.26	2.91	3.48	7.53	5.76	6.63	1.33	3.26	3.05	2.62	8.89	9.35	9.81	1.51	2.51	2.51	2.8	5.79	6.29	7.25
Putrescine	4.77	9.51	6.35	8.33	4.17	6.52	6.64	7.12	19.32	16.31	25.81	26.01	15.91	18.72	12.62	18.75	4.01	6.53	7.16	8.39	4.59	2.55	3.44	5.01	6.48	6.27	3.46	2.1	1.79	3.54	5.5	22.13	19.81	17.81	21.9	19.69	17.48	7.55	16.12	22.25	16.81	25.34	27.43	19.26
Glycine	0.43	4.75	1.96	0.77	0.38	1.83	1.24	1.14	2.43	4.56	2.72	1.2	0.83	0.91	1.89	2.36	0.59	1.06	1.66	0.74	0.15	0.26	0.16	0.38	0.6	0.54	0.84	0.16	0.22	0.26	1.5	1.22	3.81	1.78	0.09	0.08	0.07	1.14	2.94	2.04	1.34	0.08	0.08	0.08
Glyceric acid	12.25	28.62	26.25	18.57	12.74	22.32	26.52	19.95	6.04	20.06	18.66	12.14	6.4	15.04	16.44	11.86	18.67	29.64	24.63	21.46	15.35	11.28	11.98	17.41	23.67	29	19.86	18.29	22.49	19.52	4.43	13.07	14.56	10.11	6.09	5.97	5.84	4.07	9.76	8.1	8.38	6.02	7.83	5.05
Glycerol-3-phosphate	2.03	3.33	1.94	2.46	1.3	2.63	6.22	3.85	3.43	7.31	3.85	6	1.73	1.06	2.37	5.07	1.14	1.08	2.68	2.27	0.43	0.33	0.45	3.55	1.35	2.23	3.17	0.49	0.43	0.46	9.72	3.4	8.36	5.22	1.04	1.03	1.03	2.08	6.65	8.69	4.61	0.82	0.91	0.85
Galactaric acid	0.71	1.98	1.78	1.3	0.93	1.38	1.93	1.31	0.78	2.58	3.37	2.71	0.66	2.52	2.46	1.23	0.58	0.76	0.93	1.01	0.33	0.26	0.41	0.87	1.14	1.24	0.87	0.35	0.33	0.44	1.17	3.46	3.52	3.63	0.77	0.63	0.5	0.64	1.28	2.54	2.31	0.31	0.35	0.33
Trehalose	7.94	11.52	10.43	9.85	5	9.91	10.6	11.41	8.49	13.65	13.63	13.59	9.03	9.41	8	12.76	6.83	10.76	12.21	9.88	2.19	3.14	2.05	6.21	11.32	9.77	2.97	1.53	1.79	1.82	6.75	12.57	21.72	3.65	2.09	2.21	2.33	4.9	5.45	4.53	3.17	1.73	1.8	1.66
Proline	16.06	134.15	83.72	32.98	17.09	41.06	46.31	30.53	19.52	371.73	131.44	47.52	28.63	49.42	96.98	44.3	24.84	71.76	45.26	36.77	5.05	4.22	3.28	23.21	81.63	86.64	66.89	3.17	9.36	5.8	19.7	57.24	79.49	73.9	11.74	8.66	5.57	39.03	97.45	104.17	80.1	33.17	22.23	22.53
beta- Alanine	1.75	5.01	4.94	3.33	2.35	2.43	4.38	3.07	1.73	10.58	3.91	8.1	1.95	6.3	4.88	3.8	2.11	3.88	3.01	3.59	1	0.69	0.99	2.46	4.73	4.04	4.51	1.07	1.17	1.24	1.34	8.95	3.68	7.49	1.51	1.07	0.63	2.12	7.21	9.73	8.69	1.5	1.44	1.32
Erythronic acid	2.73	4.51	3.72	3.76	1.34	4.14	4.57	3.49	5.87	9.42	7.49	9.31	3.97	3.5	3.51	3.81	2.07	3.25	3.48	3.15	1.27	1.14	1.03	1.51	3.32	3.78	7.23	1.24	1.22	1.29	5.33	10.98	14.72	13.87	1.75	1.75	1.74	1.13	4.84	5.26	4.86	1.24	1.17	1.09
Galactinol	15.84	37.2	27.71	21.11	12.95	15.69	21.34	14.25	38.46	82.68	66.85	68.72	10.62	27.52	25.61	18.5	40.7	44.08	51.71	34.04	4.78	5.81	4.99	39.33	73.49	56.55	60.09	3.44	5.32	3.73	172.61	260.86	296.76	261.31	13.34	16.07	18.81	44.53	54.65	91.39	103.02	5.73	6.31	6.01
Serine	35.5	118.4	76.08	73.21	33.16	92.55	81.02	70.36	98.66	341.02	190.48	223.88	67.65	232.22	143.87	124.36	87.56	160.58	154.06	149.94	617.84	716.14	565.96	50.97	157.45	163.33	100.35	529.8	501.89	435.98	78.9	258.78	256.71	233.96	400.04	452.49	504.95	110.03	259.81	261.43	229.16	553.05	447.73	490.61
Fructose-6-phosphate	1.48	3.02	2.57	2.18	1.4	2.12	2.45	2.32	1.83	4.14	3.6	2.67	1.74	2.62	2.94	2.88	1.91	3.5	3.75	3.69	1.49	0.7	1.15	1.76	3.53	2.79	2.31	1.24	1.08	1.12	1.47	3.08	4.05	3.92	0.47	0.44	0.42	2.27	6.53	6.89	5.4	0.3	0.41	0.29
Lysine	4.32	12.72	10.38	7.17	2.54	7.64	6.26	6.5	5.92	20.24	14.02	17.5	7.71	15.96	8.46	8.63	5.61	10.8	8	13.43	4.94	2.1	3.33	4.6	10.92	10.4	3.19	4.35	3.95	3.92	10.34	28.35	29.73	24.99	20.93	14.67	8.4	10.11	4.98	13.52	10.45	27.03	14.9	14.66
Valine	9.75	31	20	16.35	7.61	15.66	19.45	15.96	16.82	52.76	35.53	32.81	16.05	25.57	30.52	29.17	8.94	16.39	17.75	15.5	17.53	24.62	15.28	8.11	17.6	14.29	21.57	13.89	15.54	17.08	18.12	53.57	64.14	61.37	65.78	53.27	40.75	17.55	59.24	68.16	46.86	123.24	85.67	93.3
Sucrose	130.59	323.46	287.43	210.65	91.66	231.03	209.94	190.66	63.22	318.45	303.77	242.77	107.93	271.65	245.24	192.76	98.15	211.5	168.38	183.02	617.84	716.14	565.96	119.18	173.97	231.57	184.01	529.8	501.89	435.98	77.74	137.86	274.99	124.13	400.04	452.49	504.95	57.07	138.06	163.38	130.1	553.05	447.73	490.61
Phosphoric acid	142.59	227.5	129.96	141.27	110.75	158.19	285.86	191.23	213.74	301.85	179.52	300.3	73.49	99.71	156.12	150.63	112.17	89.23	148.01	124.78	63.93	34.69	38.15	99.22	112.02	89.33	271.5	55.48	50.65	44.67	215.01	418.18	270.74	407.27	99.33	87.9	76.48	65.73	229.88	234.91	125.99	40.07	48.11	60.57
Glycerophosphoglycerol	3.97	8.77	3.86	3.45	2.33	7.51	4.78	4	2.29	6.02	4.68	5.77	2.4	5.05	3.03	2.65	4.44	4.87	3.96	5.64	4.57	3.13	3.32	2.02	6.09	7.5	2.45	3.65	2.94	2.45	0.78	5.43	4.79	2.7	2.75	2.33	1.92	1.09	5.82	8.9	8.19	1.58	2.03	1.38
Tyramine	2.96	7.75	7.81	7.89	2	8.35	8.56	8.22	5.03	13.82	11.63	15.55	7.51	14.2	7.08	8.9	4.49	7.8	6.33	11.35	4.94	2.1	3.33	3.71	8.82	8.23	2.81	4.35	3.95	3.92	6.83	20.03	20.12	18.28	20.93	14.67	8.4	5.88	9.23	9.83	8.62	27.03	14.9	14.66
Malic acid	104.39	215.63	183.83	168.28	109.35	216.44	184.84	151.74	88.33	334.67	276.34	299.22	54.09	205.79	187.35	100.81	131.1	263.23	226.98	231.95	118.66	47	77.27	130	292.27	300.78	194.84	113.7	126.17	67.81	142.18	327.08	345.14	358.22	140.25	150.59	160.94	85.08	171.82	199.43	150.15	117.76	110.81	138.48
4-hydroxy-Butanoic acid	5.69	1.59	5.23	4.04	2.66	2.86	2.15	2.47	2.03	0.72	4.2	1.4	4.23	2.67	2.64	0.76	5.27	5.52	2.77	5.86	0.19	0.21	0.18	3.59	4.85	5.4	2.08	0.15	0.17	0.16	1.43	1.65	4.17	0.95	0.14	0.16	0.18	0.75	1.28	1.18	0.81	0.13	0.14	0.16
Ethanolamine	17.62	52.33	46.79	39.59	4.54	42.81	54.69	36.95	16.04	48.51	66	52.78	24.09	48.44	59.67	57.83	10.7	70.9	44.19	45.18	67.32	109.8	59.3	7.9	49.01	40.6	57.55	45.11	69.21	99.93	8.52	75.54	75.54	62.38	170.25	149.77	129.29	10.42	80.15	54.29	50.78	117.12	170.94	143.86
Xylulose	4.13	8.96	7.16	7.87	3.94	8.03	9.4	7.61	2.46	4.28	6.58	3.73	2.08	5.37	5.13	4.31	4.88	9.49	9.7	8.95	1.47	1.57	1.63	4.8	8.54	8.5	6.76	1.62	1.65	1.1	1.63	4.13	6.6	4.15	0.6	0.56	0.53	1.7	4.24	2.87	3.02	0.39	0.41	0.34
Arabinonic acid	1.33	2.92	3.63	3.67	1.58	3.66	3.65	4.67	3.64	4.28	6.02	5.28	2.36	6.8	4.86	2.28	2.03	3.07	2.86	2.74	1.7	1.69	1.46	1.61	3.43	3.34	3.49	0.53	0.62	1.15	1.93	10.21	5.6	3.61	1.61	1.65	1.7	0.65	2.9	3.05	3.9	1.41	1.53	1.45
Shikimic acid	12.74	27.26	21.18	22.7	12.84	23.7	30.63	27.28	12.2	21.11	20.12	27.21	8.63	15.19	15.07	16.99	14.97	21.76	25.13	21.05	0.99	0.92	1.04	13.61	22	17.13	18.95	0.79	0.78	0.81	7.24	17.77	14.8	17.54	2.42	2.24	2.06	6.55	10.23	15.47	14.2	0.9	0.67	1
Maltose	2.09	3.99	3.4	2.03	2.02	2.14	2.35	1.9	1.56	2.61	3.4	2.04	2	3.37	3.33	2.59	1.95	2.89	2.96	2.93	0.84	1.32	0.74	2.21	2.55	3.13	5.44	0.59	0.65	0.62	1.45	2.9	3.33	4.41	0.65	0.81	0.97	2.14	4.4	4.42	4.72	0.82	0.83	0.97
O-acetyl-Serine	0.8	1.55	1.01	1.09	0.46	1.25	1.2	1.04	2.06	2.77	2.1	3.21	0.81	1.43	1.2	1.42	1.19	3.16	4.43	3.94	0.45	0.49	0.4	1.01	4	2.73	3.28	0.51	0.42	0.38	1.66	4.56	5.41	5.13	0.85	0.8	0.74	1.79	4.65	5.08	4.5	0.88	1.13	0.88
Galactose	3.52	7.21	6.33	6.04	2.77	7.42	7.07	7.56	3.36	4.9	5.13	6.15	3.6	8.34	5.79	3.14	3.1	6.98	5.59	5.05	1.78	2.18	1.32	3.38	5.57	5.82	5.28	1.18	1.39	1.12	1.59	3.6	6.48	3.75	2.4	2.73	3.05	1.99	3.9	3.63	4.86	1.98	1.36	1.85
Glycerol	0.35	1.65	1.28	0.88	0.25	1.3	1.5	0.98	0.52	1.22	1.74	0.86	0.69	0.96	1.36	1.22	0.38	1.95	1.3	1.37	15.52	14.09	14.84	0.44	1.22	1.03	1.14	12.88	11.29	14.39	0.44	1.59	1.78	1.51	18.33	17.18	16.03	0.35	1.69	2.19	1.01	11.86	13.12	17.41
Gulonic acid	4.14	6.31	6.05	4.64	3.3	3.94	5.52	4.77	4.75	4.83	7.54	5.34	3.18	5.64	4.71	3.83	4.82	8.48	7.41	6.59	0.22	0.2	0.23	4.5	7.28	7.39	4.77	0.21	0.26	0.31	7.47	8.54	16.98	7.75	0.37	0.34	0.3	3.82	4.03	4.7	5.18	0.25	0.25	0.23
Ornithine	0.51	6.44	3.95	3.1	2.33	4.43	1.87	3	21.19	37.41	34.62	73.1	2.91	30.9	6.43	26.1	1.57	7.23	3.41	5.85	2.95	0.2	1.47	0.42	6.01	3.89	3.47	2.86	2.58	1.47	33.83	220.52	197.96	344.57	135.32	90.94	46.55	34.49	134.88	168.25	147.14	146.16	97.57	62.22
Methionine	6.94	17.91	13.19	14.12	5.4	13.94	15.85	14.44	12.93	29.77	24.39	26.74	8.93	12.69	13.75	14.12	7.44	14.44	12.39	11.32	3.31	3.24	2.83	5.28	11.75	11.68	13.79	2.99	2.76	2.34	9.83	34.59	44.8	32.34	9.69	7.27	4.85	7.97	26.98	27.26	15.31	9.39	9.29	7.53
Psicose	10.74	37.36	27.56	28.04	11.44	36.54	36.59	23.83	5.48	30.83	27.83	29.5	8.33	18.58	28.37	16.57	13.49	19.01	27.87	23.71	2.11	2.45	2	14.35	22.06	15.66	23.67	1.94	2.05	1.79	5.97	33.3	26.68	28.16	1.11	1.19	1.26	4.85	19.96	19.9	19.11	1.08	1.18	1.12
cis-Aconitic acid	5.21	2.95	1.98	2.71	6.43	2.94	3.66	2.6	5.24	4.05	2.85	3.88	2.73	2.36	2.45	2.28	5.46	1.98	2.48	2.24	0.58	0.21	0.47	5.04	2.77	2.51	2.52	0.88	0.73	0.48	4.55	5.43	3.45	5.19	0.39	0.34	0.3	2.89	3.63	3.26	3.7	0.29	0.33	0.3
3-cyano- Alanine	1.86	9.12	6.26	7.09	1.51	4.48	6.26	5.74	19.93	31.62	28.01	38.26	7.19	10.96	11.4	17.69	2.82	6.07	7.05	6.38	16.31	18.16	16.53	1.7	6.5	5.25	8.28	15.59	15.62	15.34	18.98	90.01	88.7	112.73	254.91	192.66	130.41	9.34	46.21	56.06	39.07	194.64	162.65	165.05
Glucose-6-phosphate	1.51	2.87	1.48	1.42	1.17	2.47	2.02	1.49	0.93	2.12	1.88	2.55	1.53	2.78	1.43	1.17	1.08	0.83	0.54	0.69	1.84	1.02	1.38	0.49	0.69	1.11	0.48	1.54	1.25	1.46	0.52	1.42	1.07	0.95	0.55	0.54	0.52	0.18	1.28	1.18	0.81	0.41	0.62	0.46
Diethylenglycol	1.44	2.59	1.76	1.58	1.19	1.71	4.13	2.01	3.07	4.39	2.67	2.81	1.59	1.07	1.96	2.69	1.3	1.06	2.09	1.56	75.45	59	62.26	1.92	1.37	1.36	2.94	69.16	52.83	47.29	4.06	3.14	5.18	5.48	77.1	74.63	72.16	1.5	6.35	7.81	4.61	72.36	91.19	100.6
Erythritol	2.63	6.11	5.51	4.87	2.9	5.72	6.3	5.57	1.4	3.23	4.03	3.17	1.18	3.29	3.11	2.2	3.88	6.74	6.16	5.51	1.27	1.24	1.19	3.54	6.05	6.58	4.14	1.36	1.42	1.02	0.84	2.59	3.23	2.48	0.7	0.68	0.67	1.14	2.83	3.27	2.42	0.61	0.64	0.64
Arabitol	14.87	12.75	16.76	16.5	14.21	16.33	16.05	15.78	15.03	14.62	14.98	14.81	18.98	17.34	15.84	14.59	19.13	16.17	17.91	18.45	2.69	3.93	2.32	19.33	17.61	16.42	14.64	2.07	1.84	2.27	16.21	17.56	19.24	18.85	3.1	3.12	3.14	13.03	17.46	18.94	19.33	3.87	2.74	2.65
Threonine	111.24	325.61	262.31	188.47	95.8	201.12	204.7	180.26	127.95	356.55	212.14	234.69	136.43	316.4	220.65	202.63	150.2	318.43	265.35	253.61	37.16	33.37	24.24	141.85	324.13	320.55	229.6	40.44	49.65	56.14	105.74	292.3	334.67	302.46	62.33	47.65	32.97	120.24	270.88	298.1	234.31	84.35	87.48	81.84
Asparagine	3.82	24.15	10.95	10.53	1.63	13.13	8.04	8.31	29.51	71.71	43.38	65.48	12.05	26.57	17.21	24.15	5.38	9.18	7.85	9.96	8.49	1.78	3.18	2.28	10.24	9.07	6.95	7.07	4.61	3.82	29.52	134.56	113.93	139.54	114.98	83.99	53.01	15.37	56.68	55.49	36.33	60.08	57.86	37.77
Ribose	19.17	32.66	31.61	33.43	14.34	30.72	33.31	30.53	12.85	17.1	29.88	20.36	16.55	24.95	26.53	29.36	16.04	35.04	38.6	33.07	0.88	1.88	0.61	15.12	33.03	26.44	40.21	0.55	0.49	0.57	9.36	19.69	31.5	18.89	0.71	0.8	0.88	12.51	21.93	19.98	25.97	0.48	0.62	0.65
Glutamic acid	54.43	133.71	100.63	106.74	48.25	140.8	116.48	105.87	77.85	198.45	167.61	161.49	61.02	150.07	103.66	108.31	70.09	113.05	109.52	127.34	32.92	20.16	30.78	44.58	137.27	128.7	92.19	37.17	44.22	42.99	52.82	177.03	144.86	161.46	52.94	46.24	39.54	40.85	111.38	112.96	93.1	35.3	41.38	38.6
Adenine	0.16	0	0.39	0.46	0.12	0.36	0.48	0.61	0.31	0.97	0.85	0.72	0.15	0.75	0.46	0.6	0.22	0.51	0.5	0.33	0.57	0.62	0.74	0.33	0.51	0.27	0.39	0.47	0.64	0.77	1	1	1	1	0.79	0.92	1.04	0.2	0.2	0.2	0.2	0.81	0.86	1.01
Aspartic acid	253.21	888.33	694.31	777.94	251.25	1092.69	971.92	761.81	320.36	978.5	765.21	877.39	207.34	660.67	477.11	475.18	373.07	580.79	519.38	526.12	0.55	0.26	0.28	224.12	704.72	735.8	467.26	0.4	0.29	0.2	219.27	827.19	621.17	641.03	0.72	0.57	0.41	89.41	356.1	319.87	244.17	0.43	0.42	0.3
Glutamine	23.37	54.81	43.51	39.02	16.66	37.2	53.8	38.08	199.41	286.55	215.59	250.7	39.12	46.2	56.59	74.45	29.01	40.99	46.22	43.3	0.64	0.16	0.44	20.43	40.58	42.29	47.06	0.6	0.68	0.48	198.94	601.37	789.92	725.47	4.14	3.09	2.04	59.44	225.39	292.96	163.56	2.15	2.22	1.29
Xylitol	22.54	20.5	25.52	25.65	21.31	25.33	24.97	24.63	22.54	23.17	23.82	23.77	29.11	26.63	24.29	22.93	29.64	24.56	27.6	28.31	0.36	0.66	0.25	29.28	26.68	25.37	23.65	0.25	0.22	0.29	25.17	28.28	29.83	29.4	0.72	0.7	0.69	19.65	27.49	30.21	30.4	0.62	0.71	0.7
Threitol	3.52	7.21	6.33	6.04	2.77	7.42	7.07	7.56	3.36	4.9	5.13	6.15	3.6	8.34	5.79	3.14	3.1	6.98	5.59	5.05	0.96	1.33	0.68	3.38	5.57	5.82	5.28	1.13	0.84	0.7	1.59	3.6	6.48	3.75	1.1	1.07	1.03	1.99	3.9	3.63	4.86	0.69	0.72	0.77
Sorbose	13.52	28.25	32.17	31.2	10.75	36.66	38.25	39.08	17.47	20.48	23.35	31.26	20.91	43.06	29.6	15.21	15.66	32.77	26.56	26.25	9.11	8.34	8.28	19.02	25.38	29.39	24.69	8.52	7.34	9.35	9.04	13.15	28.59	13.71	12.73	11.96	11.2	7.94	12.05	9.56	18.27	9.5	8.61	8.46
Succinic acid	0.93	2.39	1.99	1.32	0.82	1.57	1.93	1.39	1.19	3.69	2.18	2.29	0.75	1.28	1.73	1.37	1.07	2.5	2.23	2.11	5.78	2.72	3.41	1.13	2.39	2.34	2.25	4.32	4.45	3.34	1.73	4.28	3.97	3.96	3.6	4.21	4.83	0.8	3.75	3.74	2.77	3.2	3.46	3.47
Fructose	129.03	312.38	265.32	260.55	100.28	313.99	325.17	326.34	154.28	201.39	208.43	254.58	137.58	333.91	254.68	142.56	115.57	297.18	233.72	206.6	9.95	13.35	7.34	129.42	227.39	242.29	226.89	7.26	8.94	8.38	79.37	135.56	276.14	139.01	10.18	9.87	9.56	77.54	130.25	110.74	173.54	11.55	5.02	13.08
Nicotinamide	19.56	93.91	52.87	56.2	20.3	78.32	85.16	63.27	39.38	91.8	91.8	74.32	14.56	35.76	61.1	43.39	35.48	42.48	78.76	46.33	0.52	0.42	0.39	35.01	44.49	32.71	82.67	0.45	0.41	0.43	59.36	151.7	105.53	105.53	0.2	0.21	0.22	19.64	113.15	112.99	113.07	0.17	0.19	0.17
N-acetyl-Mannosamine	3.47	5.35	4.95	4.24	3.24	4.26	4.68	4.29	2.48	3.89	4.74	3.12	2.8	4.35	4.19	3.22	4.24	5.91	4.97	5.47	0.18	0.27	0.14	4.36	5.65	6.74	3.35	0.13	0.11	0.11	2.45	3.18	5.73	4.16	0.19	0.18	0.17	2.95	3.52	3.73	4.13	0.16	0.16	0.14
Phenylalanine	0.71	2.63	2.42	2.77	0.67	4.18	3.58	2.78	0.98	4.22	2.77	3.85	0.78	2.7	1.62	1.75	1.23	1.94	1.69	1.96	3.48	3.43	2.93	0.85	2.34	2.61	1.93	3.09	3.12	2.5	0.78	3.04	2.62	2.73	9.24	7.43	5.63	0.27	1.83	1.39	0.96	11.56	8.48	8.65
Phosphoric acid monomethyl ester	1.43	2.92	2.52	2.38	1.53	2.63	3.38	2.89	1.1	2.91	3.33	2.45	0.82	2.47	2.39	1.9	1.49	2.41	2.44	2.24	0.74	0.31	0.4	1.24	2.85	2.59	2.2	0.56	0.39	0.43	0.76	4	3.45	2.41	0.95	0.86	0.77	0.59	2.26	2.62	2.26	0.23	0.29	0.33
Uracil	0.5	0.6	0.58	0.77	0.97	0.48	1.54	0.97	1.17	1.37	1.03	1.52	0.35	0.31	0.72	0.96	0.54	0.46	0.61	0.3	0.26	0.58	0.73	0.62	0.34	0.2	0.78	0.27	0.65	0.67	0.95	1.33	0.91	1.5	0.41	0.58	0.74	0.49	2.39	2.15	1.74	0.59	0.91	1.2
Erythrose	3.97	5.29	7.7	8.73	2.42	8.11	7.67	7.48	1.4	3.8	3.17	2.17	1.94	6.15	4.6	4.38	3.41	11.44	9.09	7.89	0.46	0.91	0.61	3.52	9.91	8.22	9.55	0.43	0.59	0.62	1.18	3.14	3.19	2.83	0.1	0.12	0.13	0.93	3.48	2.54	2.45	0.12	0.1	0.15
Galactitol	20.19	36.06	45.79	46.87	12.08	53.37	53.5	53.65	16.51	20.38	21.56	31.71	40.54	62.78	37.96	35.63	28.41	61.66	45	54.1	0.22	0.22	0.25	28.01	44.58	57.16	54.18	0.18	0.21	0.23	8.32	12.75	27.26	10.81	0.28	0.29	0.31	7.54	8.05	6.78	12.89	0.09	0.12	0.1
Isoleucine	13.29	57.48	31.78	22.5	10.85	23.04	30.86	23.76	22.66	77.31	51.29	48.36	25.24	38.34	43.26	45.9	11.69	25.13	25.91	25.08	4.98	6.14	3.6	13.89	25.54	19.51	33.52	3.68	3.95	4.64	40.04	107.67	137.66	172.55	28.92	22.68	16.44	40.17	148.96	198.85	108.03	61.5	35.17	43.98
Ribose-5-phosphate	3.47	5.35	4.95	4.24	3.24	4.26	4.68	4.29	2.48	3.89	4.74	3.12	2.8	4.35	4.19	3.22	4.24	5.91	4.97	5.47	0.06	0.1	0.06	4.36	5.65	6.74	3.35	0.07	0.08	0.05	2.45	3.18	5.73	4.16	0.13	0.15	0.17	2.95	3.52	3.73	4.13	0.12	0.12	0.11
myo-Inositol	270.25	618.49	522.3	486.48	233.98	524.06	575.54	481.65	289.85	493.95	563.42	525.53	198.39	581.5	391.57	356.04	409.51	791.03	642.67	633.44	1.78	1.7	1.76	340.09	771.18	912.39	388.11	1.44	1.55	1.38	213.61	492.94	484.59	350.89	0.9	1.19	1.49	148.82	251.32	285.29	274.25	0.76	0.78	0.63
Arginine	2.62	8.01	2.46	4.3	1.2	4.69	7.75	4.29	0.71	3.69	1.3	4.43	0.52	0.84	1.53	6.56	1.43	5.85	6.19	6.99	2.68	0.67	1.71	1.85	4.09	7.19	6.55	2.68	2.21	1.38	0.71	2.58	1.83	4.89	33.2	23.09	12.99	0.23	3.23	3.38	2.38	31.21	21.74	16.28
Fumaric acid	564.61	803.91	652.52	680.95	545.44	980.07	961.72	691.02	953.97	1291.41	1075.74	1234.81	173.52	555.6	452.42	353.99	1357.34	1992.81	1492.52	1393.26	1159.95	556.65	414.33	1042.26	1800.69	1598.28	1464.83	907.68	1052.01	439.43	1617.23	1786.76	1899.42	1902.04	687.73	535.01	382.29	447.14	719.84	832.67	689.47	279.34	206.18	259.77
