# Supplementary material for: Analysis of Alternative Splicing During the Combinatorial Response to Simultaneous Copper and Iron Deficiency in Arabidopsis Reveals Differential Events in Genes Involved in Amino Acid Metabolism
Source: Front Plant Sci. 2022 Jan 31;13:827828. doi: 10.3389/fpls.2022.827828 (PMC8841432; doi:10.3389/fpls.2022.827828)
Supplement: Supplementary file 4 [file Table_2.xlsx]

## Sheet: Table S2 
			FPKM								log2(Fold Changes)						Interaction Cu x Fe	Adjusted p-value (Tukey test)
Gene ID	Symbol	Description	Cont 1	Cont 2	-Cu 1	-Cu 2	-Fe 1	-Fe 2	-Cu-Fe 1	-Cu-Fe 2	-Cu vs Cont	-Fe vs Cont	-Cu-Fe vs Cont	-Fe vs -Cu	-Cu-Fe vs -Cu	-Cu-Fe vs -Fe	p-value	-Cu vs Cont	-Fe vs Cont	-Cu-Fe vs Cont	-Cu-Fe vs -Cu	-Fe vs -Cu	-Cu-Fe vs -Fe
AT1G01040	DCL1	dicer-like 1	4.90017	4.37584	5.24109	5.4289	5.82381	5.75683	5.06657	3.7567	0.168159	0.268295	-0.0591202	-0.100136	-0.227279	-0.327415	0.14719	0.567501	0.243907	0.966307	0.377719	0.804981	0.158821
AT1G01060	LHY	LATE ELONGATED HYPOCOTYL	4.80491	4.42937	4.83752	4.68899	28.8549	32.3388	36.2821	35.652	0.0370481	2.49187	2.71833	-2.45482	2.68128	0.226459	2.70588e-05	0.999347	0.000135291	7.69152e-05	7.81142e-05	0.000137532	0.0430759
AT1G01120	KCS1	3-ketoacyl-CoA synthase 1	24.7079	29.9733	25.2746	25.682	36.132	36.9123	46.6372	47.0042	-0.0980598	0.404872	0.754765	-0.502932	0.852825	0.349893	0.00109621	0.766262	0.027921	0.00175298	0.00123004	0.0146351	0.0187525
AT1G01210	AT1G01210		32.7201	25.1838	26.7456	18.3257	46.5472	56.0577	78.4519	81.1597	-0.347802	0.804229	1.43181	-1.15203	1.77961	0.62758	0.00138028	0.653779	0.0448535	0.00231506	0.00146368	0.0190572	0.0196829
AT1G01320	AT1G01320		57.0018	46.9622	55.8694	58.7383	77.4807	85.0699	67.0145	68.7196	0.138089	0.634957	0.378312	-0.496868	0.240223	-0.256646	0.0110979	0.680279	0.010721	0.0833947	0.242174	0.0219012	0.134814
AT1G01420	UGT72B3	UDP-glucosyl transferase 72B3	7.64878	7.43469	7.94438	7.29459	10.2583	12.4205	6.44345	7.12447	0.0130725	0.530671	-0.134025	-0.517599	-0.147097	-0.664696	0.0182225	0.999664	0.0350703	0.804344	0.759547	0.0375699	0.0187781
AT1G01430	TBL25	TRICHOME BIREFRINGENCE-LIKE 25	30.6844	34.5479	29.1566	28.8596	29.732	34.1498	38.9556	39.9243	-0.163803	-0.0292745	0.266627	-0.134528	0.430429	0.295901	0.031092	0.422574	0.986974	0.100202	0.0260187	0.563035	0.0758658
AT1G01570	AT1G01570		1.19339	0.739488	0.564761	1.13927	10.5475	7.93036	4.26476	4.0057	-0.0864893	2.38041	1.38484	-2.4669	1.47133	-0.995564	0.00275646	0.999303	0.00353872	0.0965167	0.0870115	0.00335889	0.0207615
AT1G01580	FRO2	ferric reduction oxidase 2	0.625525	0.654049	0.466386	0.916263	14.7337	15.1813	9.32693	10.0921	0.0446451	3.28265	2.70731	-3.23801	2.66267	-0.575342	5.08106e-06	0.99869	4.56812e-06	6.7989e-05	6.93687e-05	4.72115e-06	0.000409158
AT1G01630	AT1G01630		55.952	56.9415	49.9257	49.4299	40.0387	39.9799	48.1761	45.6173	-0.180871	-0.486274	-0.262299	0.305403	-0.0814276	0.223975	0.000355212	0.00811707	0.000269134	0.00221782	0.146785	0.0021152	0.00761375
AT1G01770	AT1G01770		6.83161	5.44915	6.53672	7.20437	12.1686	12.0408	8.33829	8.95293	0.140463	0.876012	0.433872	-0.735549	0.293409	-0.44214	0.00182786	0.635442	0.0018382	0.0427629	0.121413	0.00303302	0.0140985
AT1G01790	KEA1	K efflux antiporter 1	45.2601	44.1316	46.1788	50.2754	63.1138	69.2292	49.9221	50.1094	0.10739	0.555786	0.15888	-0.448396	0.05149	-0.396907	0.00434172	0.588132	0.00427281	0.315784	0.900037	0.00834894	0.012245
AT1G01800	AT1G01800		55.6509	57.3432	54.0973	55.4139	42.2508	42.3356	47.4184	44.7218	-0.0443712	-0.409347	-0.288677	0.364976	-0.244306	0.12067	0.000807174	0.545762	0.00108198	0.00355926	0.00706519	0.00179856	0.113653
AT1G02080	AT1G02080		11.8536	10.0448	11.1434	11.9789	19.205	20.9989	16.1041	13.6558	0.0720545	0.820462	0.410292	-0.748408	0.338238	-0.41017	0.00636407	0.960377	0.00705899	0.117594	0.183216	0.0091104	0.0501093
AT1G02140	MAGO	MAGO NASHI	167.078	169.199	166.839	167.146	174.474	206.889	271.988	268.335	-0.00980826	0.180506	0.680947	-0.190314	0.690756	0.500441	0.00242924	0.999591	0.337613	0.00316394	0.00303218	0.306891	0.00806978
AT1G02380	AT1G02380		1.7333	2.18128	2.27096	2.34615	6.56343	6.50334	8.178	9.16616	0.161926	1.34902	1.70955	-1.1871	1.54762	0.360528	0.000155078	0.801051	0.00100391	0.000229539	0.000278054	0.00137106	0.0174736
AT1G02410	AT1G02410		17.4403	17.6449	17.5036	18.3729	17.0458	14.9676	22.5086	20.515	0.0304595	-0.12474	0.279838	0.1552	0.249378	0.404578	0.0269907	0.980244	0.540364	0.0662217	0.0908317	0.38526	0.0225438
AT1G02650	AT1G02650		0.198966	0.231717	0.858592	0.50124	4.09816	4.67257	8.06898	8.87177	0.467027	2.14768	2.96206	-1.68066	2.49503	0.814377	7.19029e-05	0.632483	0.00125219	0.000108866	0.000128713	0.00197866	0.0013567
AT1G02750	AT1G02750		9.26925	8.99592	8.93743	6.65994	19.257	22.4608	33.7788	37.7339	-0.203642	1.10922	1.85899	-1.31286	2.06263	0.749773	0.000429813	0.901265	0.0137433	0.000609407	0.000502436	0.00929807	0.00571279
AT1G02870	AT1G02870		18.7525	15.6743	18.2891	18.3799	19.8783	19.1867	29.1809	28.5532	0.0861772	0.172909	0.713554	-0.0867318	0.627377	0.540645	0.00160415	0.76577	0.310251	0.00178891	0.00263873	0.732253	0.00417531
AT1G02890	AT1G02890		16.9053	14.7369	17.1138	17.9917	26.5356	27.9708	23.8674	21.7078	0.141361	0.748142	0.499938	-0.606781	0.358577	-0.248205	0.00244235	0.558442	0.00263708	0.0165215	0.0438397	0.00491552	0.0724015
AT1G02920	GSTF7	glutathione S-transferase 7	24.074	46.4812	9.96694	21.1003	18.9112	23.6759	48.3944	41.1871	-1.13368	-0.702453	0.335977	-0.431224	1.46965	1.03843	0.105825	0.289592	0.515735	0.750414	0.110989	0.922037	0.196744
AT1G02930	GSTF6	glutathione S-transferase 6	70.4434	100.873	37.5214	48.4529	44.0369	35.0627	83.8836	80.8431	-0.978254	-1.09564	-0.055923	0.117387	0.922331	1.03972	0.0320038	0.0745476	0.0586877	0.991501	0.0946338	0.990392	0.0737974
AT1G03000	PEX6	peroxin 6	8.86321	7.07348	9.99361	10.0952	12.337	13.0469	10.5975	10.7624	0.300402	0.610414	0.38112	-0.310012	0.0807184	-0.229294	0.0105896	0.120589	0.00795182	0.0544571	0.793078	0.0587284	0.131368
AT1G03040	AT1G03040		19.1235	17.6799	17.6015	18.7507	27.0929	27.7754	30.0966	30.4378	-0.0168737	0.551442	0.688467	-0.568315	0.705341	0.137025	0.000136649	0.987104	0.000750629	0.000261376	0.000244371	0.000680981	0.0523383
AT1G03060	SPI	SPIRRIG	4.733	3.39906	4.56976	3.36439	8.00816	7.74372	5.07566	4.47934	-0.0284591	0.809044	0.18959	-0.837503	0.218049	-0.619455	0.0124671	0.998696	0.0166023	0.73264	0.658855	0.0151546	0.0339073
AT1G03110	TRM82	tRNA modification 82	5.94413	4.64746	6.49269	7.16109	10.6422	11.6697	17.5077	16.6242	0.314051	0.949202	1.52081	-0.635152	1.20676	0.57161	0.000257402	0.271877	0.00395198	0.000266381	0.000452634	0.0121356	0.00382734
AT1G03330	LSM2	SM-like 2	37.7507	35.7029	40.6192	42.7651	46.5501	50.7248	61.6797	66.0156	0.178381	0.395839	0.781465	-0.217458	0.603083	0.385625	0.0012773	0.294312	0.0248563	0.00116795	0.0025517	0.132985	0.0104327
AT1G03380	ATG18G	homolog of yeast autophagy 18 (ATG18) G	14.4959	13.6547	13.4658	10.599	34.7255	36.3458	28.5267	27.2534	-0.210084	1.27712	0.938386	-1.4872	1.14847	-0.338732	0.000138396	0.472529	0.000266146	0.00147521	0.000860729	0.000194485	0.0135997
AT1G03440	AT1G03440		9.90325	10.8862	11.4449	7.63044	14.5284	15.3988	24.5234	26.0754	-0.11281	0.48642	1.20666	-0.59923	1.31947	0.720244	0.00154758	0.938761	0.125606	0.00216026	0.00174156	0.0765648	0.00857836
AT1G03860	PHB2	prohibitin 2	35.5024	35.653	30.483	36.3983	68.9256	71.4181	85.1026	85.8167	-0.086852	0.960342	1.24106	-1.04719	1.32791	0.28072	5.06878e-05	0.789881	0.00038653	0.000114617	0.000101398	0.000307507	0.0089138
AT1G03870	FLA9	FASCICLIN-like arabinoogalactan 9	35.3835	56.0286	41.4662	35.9089	36.2418	40.5837	103.639	77.9071	-0.234923	-0.244947	0.974461	0.0100241	1.20938	1.21941	0.0304715	0.930567	0.923326	0.0632789	0.0397897	0.999995	0.0391049
AT1G04040	AT1G04040		77.8485	104.906	70.5962	59.585	55.0066	61.5878	81.9962	76.9073	-0.483093	-0.639574	-0.199414	0.156481	0.283679	0.44016	0.115064	0.208963	0.115664	0.703301	0.589838	0.916372	0.331359
AT1G04170	EIF2 GAMMA	eukaryotic translation initiation factor 2 gamma subunit	50.1117	48.0525	54.3014	44.7153	59.4645	71.6403	91.7284	87.3973	0.0122269	0.410196	0.854624	-0.397969	0.842397	0.444429	0.00598761	0.999827	0.140011	0.0073293	0.00762188	0.150028	0.0456782
AT1G04223	AT1G04223		228.548	0	0	0	0	0	1638.39	2910.08	-6.84892	-6.84892	4.30288	0	11.1518	11.1518	0.0180894	0.993656	0.993656	0.0305057	0.0255857	1	0.0255857
AT1G04263	U5-6		0	0	0	0	0	0	663.608	798.988	0	0	9.51629	0	9.51629	9.51629	0.000238282	1	1	0.000373696	0.000373696	1	0.000373696
AT1G04270	RPS15	cytosolic ribosomal protein S15	351.705	354.114	360.302	329.106	358.834	396.51	541.813	530.315	-0.0338432	0.0975683	0.601714	-0.131411	0.635557	0.504145	0.00120137	0.963773	0.563303	0.00175222	0.00147878	0.370336	0.00305924
AT1G04300	AT1G04300		12.5287	12.8651	11.8154	14.0561	18.4651	17.7959	14.1604	14.0067	0.0249412	0.482025	0.139127	-0.457084	0.114185	-0.342899	0.00860276	0.990698	0.00997142	0.445459	0.573395	0.0117418	0.0282848
AT1G04340	AT1G04340		19.4651	17.1784	15.4431	18.2076	21.3615	21.788	33.8833	30.2379	-0.116295	0.224484	0.774887	-0.34078	0.891183	0.550403	0.00365032	0.841069	0.39234	0.00564575	0.00382647	0.177751	0.0151748
AT1G04623	AT1G04623		0	0	0	0	0	0	5.96874	5.47992	0	0	2.74939	0	2.74939	2.74939	1.10153e-05	1	1	2.13419e-05	2.13419e-05	1	2.13419e-05
AT1G04630	MEE4	maternal effect embryo arrest 4	51.6275	49.9655	50.1083	54.3382	48.6204	51.7446	64.9686	71.4046	0.039202	-0.017204	0.417638	0.056406	0.378436	0.434842	0.0102376	0.960514	0.996468	0.0149456	0.0202302	0.899354	0.0131977
AT1G04690	KAB1	potassium channel beta subunit 1	64.8157	66.6495	57.4953	57.5169	70.6888	78.8992	84.438	83.6423	-0.189805	0.183692	0.349752	-0.373497	0.539557	0.16606	0.00348246	0.156322	0.120752	0.0122924	0.00309111	0.0151008	0.114171
AT1G04750	VAMP721	vesicle-associated membrane protein 721	54.2798	49.9897	49.3314	51.2985	45.8311	52.3944	67.4853	61.809	-0.0502765	-0.084478	0.305077	0.0342015	0.355353	0.389555	0.0333083	0.949615	0.822808	0.0745013	0.0487175	0.984046	0.0374372
AT1G04860	UBP2	ubiquitin-specific protease 2	9.66746	9.12512	8.13234	8.8568	11.4067	12.9113	14.6292	14.7091	-0.130894	0.339981	0.591858	-0.470875	0.722752	0.251877	0.001874	0.535568	0.0374998	0.00367594	0.00201103	0.0141132	0.0512561
AT1G04870	PRMT10	protein arginine methyltransferase 10	15.1472	14.8919	12.1455	14.2523	43.2825	42.1239	58.5617	54.8319	-0.174054	1.44791	1.84866	-1.62196	2.02271	0.400752	2.43006e-05	0.679044	0.000221588	6.14609e-05	5.20099e-05	0.000179621	0.00306063
AT1G04900	AT1G04900		4.75748	3.57134	4.21489	4.46738	5.55412	5.76044	8.22542	7.68534	0.0485428	0.366329	0.794151	-0.317786	0.745608	0.427822	0.0040534	0.980107	0.109331	0.00463282	0.00554156	0.153801	0.0282157
AT1G05010	EFE	ethylene-forming enzyme	129.274	142.586	126.601	118.154	95.6448	102.77	132.588	116.685	-0.150359	-0.45045	-0.124183	0.30009	0.0261763	0.326267	0.0466831	0.455967	0.0382344	0.579161	0.991914	0.151252	0.117755
AT1G05030	AT1G05030		7.06871	6.47933	7.82597	8.95444	12.635	11.9324	11.6547	10.4349	0.272496	0.772924	0.631678	-0.500428	0.359182	-0.141247	0.00388257	0.217016	0.00416327	0.0107152	0.0547841	0.0149558	0.372942
AT1G05065	CLE20	CLAVATA3/ESR-RELATED 20	8.2763	5.65352	5.45703	6.65037	7.90294	7.77979	12.2156	13.5869	-0.175278	0.150611	0.803485	-0.325889	0.978762	0.652874	0.0125842	0.848762	0.861875	0.0211801	0.0127602	0.476289	0.0365218
AT1G05340	AT1G05340		2.08161	4.32918	1.64429	1.94938	8.10144	4.52155	18.9889	21.422	-0.588446	0.797925	2.33412	-1.38637	2.92257	1.5362	0.0013781	0.845181	0.390448	0.00208829	0.00153571	0.17847	0.00450268
AT1G05500	NTMC2T2.1		32.4325	30.7165	27.5357	28.8508	20.313	23.6824	24.2312	25.4794	-0.158108	-0.502253	-0.333283	0.344145	-0.175175	0.16897	0.0112909	0.245485	0.0101521	0.0351801	0.252512	0.0459508	0.34515
AT1G05600	EMB3101	EMBRYO DEFECTIVE 3101	5.36602	5.08722	3.98872	4.49867	5.372	4.67112	8.67335	7.32144	-0.247865	-0.0483119	0.531058	-0.199554	0.778924	0.57937	0.0105894	0.425665	0.982468	0.0288208	0.00984608	0.583746	0.0225477
AT1G05680	UGT74E2	Uridine diphosphate glycosyltransferase 74E2	0.201744	0.0321578	0.398792	0.899487	44.2141	53.2583	63.3418	70.4478	0.562148	5.47666	5.92566	-4.91451	5.36352	0.449005	0.000167922	0.999068	0.000984131	0.000285624	0.000294205	0.0010275	0.0370887
AT1G05785	AT1G05785		11.8794	8.43098	7.42111	9.30247	12.4977	14.2741	18.3496	17.7149	-0.252859	0.36694	0.770731	-0.619799	1.02359	0.403791	0.0119043	0.676261	0.293183	0.0233415	0.0112689	0.0984207	0.122658
AT1G05810	RABA5E	RAB GTPase homolog A5E	10.7953	11.6253	9.06647	7.61468	11.4624	10.288	14.0313	13.5714	-0.386515	-0.0401468	0.27763	-0.346369	0.664145	0.317777	0.00853986	0.0584738	0.965649	0.0800218	0.00623038	0.0854448	0.0549873
AT1G05970	AT1G05970		8.9315	7.07947	7.59589	6.4597	6.54846	7.39984	10.729	10.1293	-0.1658	-0.175473	0.343842	0.00967303	0.509642	0.519315	0.0431968	0.684513	0.652735	0.143516	0.0531917	0.999895	0.050598
AT1G06080	ADS1	delta 9 desaturase 1	3.69928	3.89118	5.92829	6.02167	1.7715	2.29763	2.65983	1.87376	0.540589	-0.66011	-0.553724	1.2007	-1.09431	0.106386	0.00100479	0.0107539	0.022982	0.0371552	0.00144865	0.00114356	0.900681
AT1G06200	AT1G06200		79.7724	78.1844	68.6904	70.7726	62.3241	64.3693	67.6546	79.6482	-0.177258	-0.313744	-0.0994411	0.136487	0.0778165	0.214303	0.0907017	0.291887	0.0764352	0.652744	0.811027	0.535583	0.231378
AT1G06210	AT1G06210		23.2091	22.8393	20.9805	21.0126	21.8416	20.6624	23.4645	23.469	-0.127211	-0.110553	0.0263341	-0.0166577	0.153545	0.136887	0.010615	0.0325319	0.0506445	0.752391	0.0164238	0.931785	0.0240756
AT1G06390	GSK1	GSK3/SHAGGY-like protein kinase 1	22.461	20.0606	18.7277	22.1789	27.6321	27.9767	34.8551	34.4803	-0.0533059	0.371784	0.680113	-0.42509	0.733419	0.308329	0.00201228	0.944767	0.0396769	0.00299549	0.00239538	0.0268302	0.0338579
AT1G06470	AT1G06470		11.756	13.1083	11.2598	10.8356	14.3853	15.1868	18.7865	20.9429	-0.156932	0.23296	0.635374	-0.389892	0.792306	0.402414	0.00280557	0.53645	0.205751	0.00509874	0.00266944	0.0567007	0.0203769
AT1G06515	AT1G06515		23.8035	27.7705	26.9077	31.3584	32.6473	32.5602	61.0071	49.851	0.169814	0.327089	1.07491	-0.157276	0.905091	0.747816	0.00870523	0.873435	0.502222	0.00924007	0.014262	0.861962	0.0234845
AT1G06890	AT1G06890		23.6712	24.0603	21.3042	19.9269	27.6523	27.4628	35.0194	30.534	-0.20209	0.199712	0.441868	-0.401803	0.643959	0.242156	0.00742067	0.337448	0.261296	0.0199439	0.00646905	0.0463747	0.110328
AT1G07090	LSH6	LIGHT SENSITIVE HYPOCOTYLS 6	16.6428	17.0221	14.5048	14.6892	13.879	18.2122	23.608	20.078	-0.193236	-0.0651055	0.357247	-0.128131	0.550484	0.422353	0.0759153	0.694431	0.976108	0.193437	0.0700175	0.8803	0.133228
AT1G07135	AT1G07135		5.6801	3.576	2.8323	1.30675	6.66013	4.66274	19.4505	17.1595	-0.87462	0.243198	1.77827	-1.11782	2.65289	1.53507	0.00113608	0.386134	0.880351	0.00222971	0.00114783	0.191241	0.0030115
AT1G07167	AT1G07167		2.34598	0	0.654261	1.02992	3.68166	3.02148	9.03181	8.82885	-0.238338	1.00185	2.19216	-1.24019	2.4305	1.19031	0.00229367	0.979155	0.200597	0.00310901	0.00265095	0.140407	0.0106359
AT1G07170	AT1G07170		19.5314	17.791	20.1992	18.3796	20.3918	24.603	30.4561	30.0114	0.0453748	0.25715	0.667754	-0.211775	0.62238	0.410605	0.00818351	0.981786	0.264766	0.00915894	0.0112267	0.374539	0.037623
AT1G07373	AT1G07373		0.336852	0.364817	0.433374	0.593832	402.086	398.824	422.197	414.757	0.164136	8.21524	8.2786	-8.05111	8.11446	0.0633534	1.8208e-08	0.999923	9.37028e-14	9.37028e-14	9.37028e-14	9.37028e-14	0.0112903
AT1G07420	SMO2-1	sterol 4-alpha-methyl-oxidase 2-1	10.4925	12.3423	10.8931	11.391	17.2133	18.7817	24.6097	23.9467	-0.0323511	0.613446	1.02553	-0.645798	1.05788	0.412084	0.00035794	0.988844	0.00659706	0.000498468	0.000458622	0.00566234	0.00783887
AT1G07430	HAI2	highly ABA-induced PP2C gene 2	4.80275	4.83774	5.0179	3.39963	8.49418	11.5288	4.26742	4.06689	-0.160139	0.919858	-0.17171	-1.08	-0.0115712	-1.09157	0.0220186	0.954417	0.0430975	0.945627	0.999983	0.0297394	0.0290263
AT1G07450	AT1G07450		2.37952	2.41502	2.71204	2.10477	12.8713	10.5501	15.1905	17.3455	0.00472089	1.9036	2.34565	-1.89887	2.34093	0.442058	0.000581485	1	0.00424665	0.000915852	0.000918745	0.00426586	0.0530306
AT1G07590	AT1G07590		286.555	260.849	229.991	261.336	540.434	565.151	782.942	713.035	-0.155323	1.01148	1.44708	-1.1668	1.6024	0.435598	0.000196982	0.788528	0.0025492	0.000322866	0.000261098	0.00176418	0.00973948
AT1G07615	AT1G07615		3.75985	3.60178	3.75819	3.66174	4.88909	5.18202	6.03427	6.46861	0.00895659	0.366727	0.631508	-0.35777	0.622551	0.264781	0.000522262	0.998641	0.00798679	0.000686996	0.000718637	0.0086526	0.0118571
AT1G07660	AT1G07660		29.3435	31.6716	29.8535	31.7854	27.7191	30.3633	48.5251	40.958	0.0142113	-0.0687551	0.537808	0.0829665	0.523596	0.606563	0.0187241	0.999542	0.958692	0.0311533	0.0335659	0.930992	0.0222598
AT1G07840	AT1G07840		13.6593	15.1397	13.6693	12.137	20.124	22.5636	25.6226	26.6279	-0.147472	0.536991	0.816753	-0.684463	0.964225	0.279762	0.00112133	0.634036	0.0150545	0.00213832	0.00134401	0.00740212	0.0534098
AT1G07950	MED22B		22.1969	26.0417	17.3574	18.6953	28.1924	24.1083	30.1477	30.5745	-0.400797	0.112175	0.32018	-0.512972	0.720977	0.208005	0.0166	0.126685	0.761774	0.118552	0.0129985	0.0540013	0.303912
AT1G08360	AT1G08360		173.624	182.492	186.943	176.645	153.016	169.431	218.746	221.856	0.0297917	-0.142444	0.305583	0.172236	0.275791	0.448027	0.00626939	0.957151	0.262591	0.0175375	0.024239	0.164142	0.00515154
AT1G08420	BSL2	BRI1 suppressor 1 (BSU1)-like 2	14.0051	13.0774	12.6862	12.222	26.7379	25.4469	21.9307	22.405	-0.112105	0.897737	0.671973	-1.00984	0.784078	-0.225764	5.82706e-05	0.395217	0.000135565	0.000502503	0.000317252	0.000106583	0.0102439
AT1G08470	SSL3	strictosidine synthase-like 3	12.201	11.9215	14.6409	13.9752	17.7859	17.153	16.1564	17.1055	0.228998	0.499848	0.432817	-0.27085	0.20382	-0.0670307	0.00115606	0.0309717	0.00120922	0.00231995	0.0276576	0.00926362	0.405847
AT1G08520	ALB1	ALBINA 1	101.976	93.7629	104.648	112.475	83.6469	99.5528	75.7999	73.859	0.148144	-0.094515	-0.382767	0.242659	-0.530911	-0.288252	0.0344174	0.49507	0.805262	0.0935058	0.0277972	0.209835	0.215463
AT1G08580	AT1G08580		33.9141	30.3584	45.5533	35.989	53.2869	69.8924	98.612	103.29	0.334097	0.917514	1.62139	-0.583417	1.2873	0.70388	0.00219133	0.648798	0.0467628	0.00219684	0.00366469	0.131737	0.0174646
AT1G08700	PS1	Presenilin-1	20.0102	20.7699	18.3359	14.5574	23.9109	26.189	30.5216	27.5467	-0.29399	0.284341	0.489664	-0.578331	0.783654	0.205323	0.0100739	0.299469	0.208132	0.0347578	0.00926318	0.0353115	0.293324
AT1G08830	CSD1	copper/zinc superoxide dismutase 1	449.348	510.445	301.312	349.008	513.435	548.453	687.928	599.479	-0.560147	0.145548	0.422909	-0.705695	0.983056	0.277361	0.00820942	0.0755256	0.669889	0.06342	0.00633045	0.0301798	0.18085
AT1G08930	ERD6	EARLY RESPONSE TO DEHYDRATION 6	21.1676	35.5025	12.3252	22.3366	13.0255	18.7635	34.987	31.8593	-0.678348	-0.796072	0.230754	0.117724	0.909102	1.02683	0.137818	0.441022	0.359402	0.864073	0.210861	0.995781	0.171346
AT1G08960	CAX11	cation exchanger 11	5.20557	4.2871	4.95503	4.07904	5.44782	6.10969	8.75726	7.96766	-0.058749	0.238378	0.704246	-0.297127	0.762995	0.465867	0.00821253	0.976165	0.394723	0.0114018	0.00911195	0.269782	0.036826
AT1G08965	AT1G08965		0	0	0	0	2.84811	2.66189	5.23226	4.21716	0	1.90881	2.5172	-1.90881	2.5172	0.60839	0.000504238	1	0.00570427	0.000716062	0.000716062	0.00570427	0.0193116
AT1G09070	SRC2	soybean gene regulated by cold-2	63.0245	75.8732	54.5686	71.9061	76.1317	85.1268	141.023	141.255	-0.133164	0.21251	1.01265	-0.345674	1.14582	0.800144	0.00219553	0.872114	0.582432	0.00338367	0.00246442	0.291198	0.00640262
AT1G09140	SR30	Serine/Arginine-Rich Protein Splicing Factor 30	47.1231	45.3971	50.6376	53.966	60.5977	60.5927	58.5982	53.6045	0.173562	0.382195	0.272902	-0.208634	0.0993406	-0.109293	0.0119723	0.158832	0.00996191	0.0371759	0.41964	0.0644382	0.311106
AT1G09176	AT1G09176		1.26214	0.380206	0.0611694	0.767077	5.5188	7.06441	9.21509	8.59768	-0.36496	2.00137	2.44349	-2.36633	2.80845	0.442122	0.00067226	0.935405	0.00532111	0.00119344	0.000984871	0.00406189	0.0688494
AT1G09350	GolS3	galactinol synthase 3	15.3845	14.8118	11.1153	11.5816	4.36852	5.12467	4.16304	3.63095	-0.382565	-1.48612	-1.71693	1.10355	-1.33436	-0.230811	3.03336e-05	0.00298576	7.83818e-05	5.92995e-05	0.000213452	0.000330267	0.312533
AT1G09440	AT1G09440		0	0	6.16409	6.88687	0	0	0	0	2.91178	0	0	2.91178	-2.91178	0	3.10598e-05	7.04411e-05	1	1	7.04411e-05	7.04411e-05	1
AT1G09560	GLP5	germin-like protein 5	35.2047	35.0096	21.1243	26.008	24.172	21.3769	28.8491	25.6928	-0.555613	-0.602873	-0.352964	0.0472598	0.202649	0.249908	0.0175869	0.0242393	0.0192376	0.0846244	0.459214	0.98369	0.331227
AT1G09580	AT1G09580		18.3195	16.4209	15.8343	14.8755	15.5455	15.0514	19.5442	21.7271	-0.167644	-0.172633	0.236043	0.00498817	0.403688	0.408676	0.0227232	0.372973	0.355046	0.125421	0.0282292	0.999942	0.0272228
AT1G09590	AT1G09590		209.248	188.108	219.631	229.029	189.791	216.78	281.517	281.784	0.174364	0.0329114	0.501344	0.141453	0.32698	0.468432	0.00836988	0.309447	0.980923	0.00937505	0.0344456	0.438187	0.011544
AT1G09645	AT1G09645		20.8614	18.3543	18.9992	18.9618	16.7138	21.1907	27.9948	25.5967	-0.0446013	-0.0466426	0.43167	0.00204124	0.476272	0.478313	0.042568	0.98782	0.986178	0.0740847	0.0571817	0.999999	0.0565342
AT1G09740	AT1G09740		16.8742	16.9958	16.4291	19.7718	27.7778	24.7496	39.0866	37.5131	0.0908289	0.604204	1.13175	-0.513375	1.04092	0.527542	0.000689173	0.8961	0.0178333	0.000786085	0.000980031	0.028342	0.00708109
AT1G09815	POLD4	polymerase delta 4	41.5956	36.9671	36.9583	37.4966	148.14	167.548	187.285	208.419	-0.0755031	1.97943	2.30351	-2.05493	2.37901	0.324084	0.000198434	0.996718	0.00112727	0.000359885	0.000342581	0.00105406	0.0576449
AT1G09820	AT1G09820		2.50737	2.30396	1.9007	2.55397	3.90877	4.41769	5.29185	5.12285	-0.0775932	0.600337	0.866041	-0.677931	0.943634	0.265704	0.00163746	0.933061	0.0157507	0.00279884	0.00220974	0.0111268	0.0873481
AT1G10140	AT1G10140		5.9996	5.05944	3.08928	4.30042	5.80629	6.42446	13.4605	10.0291	-0.475898	0.123963	0.96486	-0.599861	1.44076	0.840897	0.0150893	0.577651	0.969181	0.0330959	0.0134402	0.390573	0.0458957
AT1G10522	PRIN2	PLASTID REDOX INSENSITIVE 2	26.8344	24.0832	26.6958	24.8081	24.4082	24.7932	37.1642	46.9183	0.0158964	-0.0475644	0.701972	0.0634608	0.686076	0.749537	0.02249	0.999782	0.994698	0.0348075	0.0369392	0.987554	0.0293652
AT1G10690	AT1G10690		6.29404	6.66575	4.34794	4.77349	2.95297	5.605	6.65657	7.15295	-0.427748	-0.502757	0.0797036	0.0750098	0.507451	0.582461	0.118607	0.331598	0.250848	0.969008	0.217718	0.990342	0.16529
AT1G10780	AT1G10780		1.78605	0.702424	1.60001	1.34354	2.55945	3.06471	5.19405	5.10278	0.139322	0.764353	1.45399	-0.625031	1.31467	0.689636	0.00261237	0.948637	0.072419	0.00293194	0.00368382	0.114509	0.0194279
AT1G10840	TIF3H1	translation initiation factor 3 subunit H1	53.3753	50.8159	51.372	56.5823	63.3752	73.8786	90.4097	93.6034	0.0502398	0.391052	0.80874	-0.340813	0.7585	0.417688	0.00246017	0.970442	0.0639765	0.00282906	0.00340018	0.0920848	0.0202597
AT1G10865	AT1G10865		31.7532	33.08	24.4811	18.9213	31.7532	36.7856	61.4378	53.3224	-0.557796	0.0778521	0.804912	-0.635648	1.36271	0.72706	0.00353776	0.160822	0.961688	0.0108385	0.00285582	0.104434	0.0143162
AT1G10970	ZIP4	zinc transporter 4 precursor	4.85333	5.15726	7.6104	6.22205	10.9971	10.7668	2.63702	3.15385	0.398578	0.984465	-0.624451	-0.585887	-1.02303	-1.60892	0.000516067	0.0777009	0.00142321	0.0572568	0.00604371	0.00636228	0.000426578
AT1G11390	AT1G11390		6.50325	6.175	5.8588	5.92519	8.94942	8.22913	11.1972	10.4246	-0.0906864	0.385814	0.686439	-0.4765	0.777125	0.300625	0.000709982	0.687748	0.0155078	0.00117498	0.000808623	0.00803484	0.016228
AT1G11475	NRPB10		76.1271	66.018	62.8778	59.9635	73.4442	88.9029	116.281	107.031	-0.207427	0.189224	0.644402	-0.396651	0.851829	0.455178	0.00925341	0.603925	0.574239	0.0180568	0.00836109	0.167822	0.0476288
AT1G11592	AT1G11592		4.60226	4.31761	3.4923	3.55864	5.45856	4.89317	8.02656	7.79656	-0.270816	0.177757	0.706794	-0.448574	0.97761	0.529037	0.000209965	0.0570526	0.125329	0.0004675	0.000193959	0.00797968	0.00116723
AT1G11700	AT1G11700		31.5024	33.9795	34.7368	30.6377	47.7552	55.5626	33.6729	37.555	-0.00229793	0.642177	0.117893	-0.644475	0.120191	-0.524284	0.0149523	0.999998	0.0195586	0.844492	0.837764	0.019365	0.0344164
AT1G11720	SS3	starch synthase 3	20.2026	17.5575	19.4046	22.5787	25.5001	26.1101	21.2129	20.5645	0.145634	0.431186	0.138865	-0.285552	-0.00676958	-0.292321	0.0383867	0.553402	0.0326462	0.586491	0.999862	0.101955	0.0959272
AT1G11755	LEW1	LEAF WILTING 1	8.40076	9.25549	0	0	10.7693	13.1157	17.7999	18.1647	-3.29692	0.397128	0.949667	-3.69404	4.24658	0.552538	0.000163853	0.00204447	0.0806025	0.0017777	0.000144699	0.000628314	0.00855273
AT1G11905	AT1G11905		9.91194	6.904	8.42602	6.63126	7.68561	7.9328	12.7556	12.2431	-0.141568	-0.0948716	0.520935	-0.0466961	0.662502	0.615806	0.0470304	0.89196	0.960259	0.0984142	0.0545221	0.995431	0.0654121
AT1G12030	AT1G12030		0.211373	0.188078	0.485217	0.246057	148.942	138.198	96.8964	93.9783	0.18687	6.91292	6.32882	-6.72605	6.14195	-0.584104	7.59043e-06	0.999968	1.14121e-05	8.43215e-05	8.47896e-05	1.15086e-05	0.000897992
AT1G12050	AT1G12050		37.8943	36.7198	35.9048	38.2705	51.338	53.6972	60.0239	57.532	-0.00828665	0.482403	0.642003	-0.49069	0.65029	0.1596	0.000308422	0.998775	0.00201205	0.000522471	0.000501943	0.00190404	0.0492871
AT1G12310	AT1G12310		33.6241	33.0123	35.3403	30.272	31.3711	31.9157	44.4329	42.2622	-0.0216882	-0.0721826	0.369881	0.0504944	0.391569	0.442063	0.0119277	0.992914	0.829837	0.023718	0.0199428	0.930086	0.0137587
AT1G12390	AT1G12390		14.7696	12.8982	11.2443	11.0683	14.0608	16.5783	19.077	19.5059	-0.287194	0.137703	0.451974	-0.424897	0.739168	0.314271	0.00839892	0.221253	0.595777	0.0276297	0.00661412	0.0667676	0.0770693
AT1G12440	AT1G12440		39.2331	50.4751	44.0319	41.5965	52.0542	59.6527	75.7651	76.2576	-0.0656522	0.310197	0.74802	-0.375849	0.813673	0.437823	0.00755785	0.972372	0.251568	0.0105694	0.00837993	0.168541	0.0476152
AT1G12640	LPLAT1	lysophospholipid acyltransferase 1	14.4054	15.2567	13.2343	13.094	10.5739	8.76377	13.2787	11.9556	-0.160513	-0.569354	-0.217332	0.408841	-0.0568192	0.352022	0.0160855	0.333734	0.0126625	0.179587	0.912501	0.0482897	0.0819441
AT1G12780	UGE1	UDP-D-glucose/UDP-D-galactose 4-epimerase 1	16.089	15.3001	14.1876	16.6636	18.8002	22.01	29.0089	28.5575	-0.0234311	0.358577	0.835122	-0.382009	0.858553	0.476544	0.00235341	0.997465	0.103245	0.00305211	0.00282432	0.0878862	0.0158941
AT1G12810	AT1G12810		36.135	34.6892	31.1725	32.3262	60.8212	63.6378	84.753	86.6222	-0.152952	0.79618	1.25141	-0.949132	1.40436	0.455228	7.03407e-06	0.166177	0.000155212	1.03442e-05	5.86914e-06	0.000106849	0.000239847
AT1G12840	DET3	DE-ETIOLATED 3	68.2519	71.906	62.8283	60.2663	57.5226	65.1568	74.3912	74.6892	-0.184475	-0.189271	0.0878222	0.0047964	0.272297	0.277093	0.0314648	0.160215	0.150558	0.547244	0.0468662	0.999877	0.0445163
AT1G12880	NUDT12	nudix hydrolase homolog 12	5.33934	4.14516	5.77031	7.052	11.5861	8.26143	5.45465	6.55378	0.368082	0.927782	0.286607	-0.5597	-0.081475	-0.641175	0.0738655	0.655292	0.0651547	0.801295	0.989861	0.191785	0.145354
AT1G12920	ERF1-2	eukaryotic release factor 1-2	46.4319	44.3187	46.3286	44.7627	66.2999	66.8062	92.2378	89.1342	0.00528973	0.542664	0.983345	-0.537375	0.978055	0.440681	1.69934e-05	0.999321	0.000444639	2.95303e-05	3.01209e-05	0.000458949	0.00027046
AT1G12970	PIRL3	plant intracellular ras group-related LRR 3	5.50995	5.05681	3.11278	3.59688	5.36812	6.2998	6.07788	6.94968	-0.528924	0.121181	0.257998	-0.650105	0.786922	0.136817	0.0133019	0.062508	0.717184	0.214593	0.01169	0.0274692	0.589907
AT1G13245	RTFL17	ROTUNDIFOLIA like 17	60.3076	62.8183	67.8836	71.1345	56.0645	76.7025	140.007	145.624	0.1725	0.107087	1.20084	0.0654131	1.02834	1.09375	0.00123695	0.742749	0.918569	0.00159454	0.0023706	0.974589	0.00201924
AT1G13260	RAV1	related to ABI3/VP1 1	19.2955	23.4864	18.0895	20.185	13.8837	17.963	41.0475	40.0007	-0.153049	-0.403901	0.891033	0.250851	1.04408	1.29493	0.00127791	0.752745	0.207595	0.00350924	0.00229424	0.539394	0.00133581
AT1G13340	AT1G13340		2.89735	3.27047	2.60292	2.8865	4.37036	4.42395	9.72794	11.0555	-0.125097	0.402248	1.47996	-0.527345	1.60506	1.07771	0.000308666	0.899372	0.174558	0.000437591	0.00036686	0.0936473	0.000955203
AT1G13360	AT1G13360		102.695	115.814	102.357	105.634	74.8123	100.19	137.935	150.788	-0.07051	-0.317069	0.398808	0.246559	0.469318	0.715877	0.0285824	0.961383	0.336648	0.10839	0.0719061	0.521687	0.0234476
AT1G13607	AT1G13607		0	0	0	0	16.4958	17.7138	10.645	13.3357	0	4.1783	3.69937	-4.1783	3.69937	-0.478932	0.000172671	1	0.000287158	0.00114797	0.00114797	0.000287158	0.0270601
AT1G13610	AT1G13610		0.0311715	0	0	0.0575427	8.24143	8.05452	9.547	10.5624	0.0186103	3.17114	3.44428	-3.15253	3.42567	0.273136	1.87721e-05	0.99998	0.000108807	5.38077e-05	5.40915e-05	0.000109322	0.0218189
AT1G13730	AT1G13730		12.8355	11.5947	14.7146	14.1831	17.4887	22.0605	30.2046	29.2363	0.225312	0.652633	1.21701	-0.427321	0.9917	0.564379	0.00183306	0.608722	0.0389382	0.0018326	0.00309288	0.11397	0.0151314
AT1G14010	AT1G14010		28.9093	33.0495	24.7775	26.9209	24.0498	24.5932	30.8131	26.449	-0.252264	-0.33678	-0.110033	0.0845162	0.142231	0.226747	0.133867	0.249446	0.131681	0.740538	0.64419	0.90184	0.353685
AT1G14030	LSMT-L	lysine methyltransferase (LSMT)-like	26.96	25.0787	30.9374	32.3308	18.9497	21.821	18.5761	20.0191	0.272387	-0.33737	-0.412684	0.609757	-0.685071	-0.0753137	0.00283054	0.0531276	0.0525512	0.029363	0.00323444	0.00458674	0.86289
AT1G14060	AT1G14060		11.8188	12.1915	12.1835	9.16591	21.6546	25.4327	38.556	41.0388	-0.155697	0.916267	1.64939	-1.07196	1.80509	0.733127	0.000335237	0.895779	0.0133408	0.000467184	0.000389196	0.00897436	0.00375455
AT1G14210	AT1G14210		15.5289	15.3456	13.342	14.3297	15.6129	14.0485	22.0669	21.005	-0.147881	-0.0542439	0.455259	-0.0936375	0.603141	0.509503	0.00173434	0.287967	0.851247	0.00447146	0.00183726	0.601144	0.00312233
AT1G14300	AT1G14300		9.10891	7.98844	7.97031	7.93709	11.4052	10.6426	13.2877	15.2987	-0.0928166	0.332532	0.679518	-0.425349	0.772334	0.346985	0.00570153	0.894598	0.138102	0.00888425	0.00617033	0.0746487	0.0615277
AT1G14320	SAC52	SUPPRESSOR OF ACAULIS 52	446.294	450.18	462.96	421.722	457.921	552.913	681.428	722.915	-0.01906	0.172849	0.6464	-0.191909	0.66546	0.473551	0.00784872	0.998613	0.53661	0.0102973	0.0094693	0.469872	0.0254627
AT1G14330	AT1G14330		4.14286	4.33081	3.26613	3.52652	4.69286	5.50541	7.11641	7.81113	-0.252397	0.219909	0.692605	-0.472307	0.945002	0.472696	0.00197877	0.284032	0.269266	0.00422896	0.00174657	0.041395	0.0133287
AT1G14410	WHY1	WHIRLY 1	16.3505	14.4202	15.9012	16.0838	11.3698	14.7966	19.9041	19.6334	0.0524916	-0.218431	0.342008	0.270923	0.289516	0.560439	0.0371506	0.969166	0.448205	0.109476	0.163407	0.296577	0.0291654
AT1G14720	XTH28	xyloglucan endotransglucosylase/hydrolase 28	18.7481	20.4786	16.0564	20.1987	123.746	140.921	177.455	195.695	-0.107927	2.69339	3.18582	-2.80132	3.29374	0.492428	0.000107143	0.998134	0.000816131	0.000186528	0.000181317	0.000775091	0.0130452
AT1G14870	PCR2	PLANT CADMIUM RESISTANCE 2	2.54811	2.64181	0.785375	1.44565	2.57663	2.20793	7.19283	8.38694	-0.764969	-0.0837205	1.28987	-0.681248	2.05484	1.37359	0.000660973	0.129784	0.9748	0.00170376	0.000639094	0.189623	0.00146904
AT1G14980	CPN10	chaperonin 10	73.163	72.2158	77.6585	79.5376	103.662	124.63	176.354	168.557	0.111276	0.643935	1.23504	-0.532659	1.12376	0.591101	0.000719721	0.87521	0.0217393	0.000807891	0.00102682	0.0367034	0.0063386
AT1G15120	AT1G15120		86.1746	85.329	77.7776	89.6345	62.9282	65.8999	88.1065	86.9636	-0.0344287	-0.407293	0.029355	0.372864	0.0637837	0.436648	0.0176261	0.961841	0.0269379	0.97389	0.816039	0.0378318	0.0204039
AT1G15220	CCMH		5.12189	6.02473	3.62358	3.9499	4.1119	3.55286	4.40354	5.29172	-0.457577	-0.443886	-0.168768	-0.0136905	0.288809	0.275118	0.0601141	0.0764228	0.0825897	0.539297	0.289594	0.999686	0.316102
AT1G15250	AT1G15250		32.068	38.1242	43.9298	47.9356	56.9222	48.9435	79.9746	78.563	0.37875	0.579321	1.153	-0.200571	0.774246	0.573675	0.00137017	0.147303	0.0325831	0.00114763	0.0033933	0.382416	0.00820227
AT1G15290	AT1G15290		30.4716	25.7519	32.6157	30.8206	33.3792	33.9815	26.6426	23.1171	0.16849	0.252517	-0.169772	-0.0840273	-0.338262	-0.422289	0.053007	0.448798	0.190345	0.523478	0.111035	0.808211	0.0519446
AT1G15400	AT1G15400		47.844	50.5172	45.2755	47.1886	53.8391	61.8626	69.7821	66.1815	-0.0873636	0.229934	0.459086	-0.317297	0.54645	0.229153	0.00930371	0.81223	0.178651	0.0162958	0.00963621	0.0799216	0.118678
AT1G15420	AT1G15420		10.5262	7.37559	11.2094	8.40344	17.4611	18.0609	29.4975	29.4705	0.11899	0.914839	1.61515	-0.795848	1.49616	0.700315	0.000502713	0.936736	0.0145461	0.00058504	0.000692174	0.0208744	0.0050972
AT1G15480	AT1G15480		4.46181	4.26973	3.75432	2.65808	5.30775	5.95468	8.13234	7.80337	-0.351268	0.305488	0.740978	-0.656756	1.09225	0.43549	0.00216116	0.204873	0.165345	0.00538396	0.00186238	0.0225737	0.0256624
AT1G15780	NRB4	Non-Recognition-of-BTH 4	9.69591	7.62338	9.74337	8.18014	15.8977	15.137	10.6299	11.2552	0.0444298	0.77394	0.306069	-0.72951	0.261639	-0.467871	0.00667612	0.988427	0.00761338	0.235043	0.316424	0.00898709	0.0320328
AT1G15790	AT1G15790		9.10127	11.0353	6.26067	7.55764	13.7469	17.8211	19.9245	21.6171	-0.484836	0.600655	0.975963	-1.08549	1.4608	0.375308	0.00499639	0.392909	0.100206	0.0127349	0.00490895	0.0246644	0.145903
AT1G15860	AT1G15860		22.3556	24.144	21.8799	25.0837	22.1621	24.3696	35.6542	35.1622	0.0137368	0.000954548	0.586291	0.0127822	0.572554	0.585336	0.00306715	0.998533	1	0.00463847	0.00498681	0.998815	0.00466159
AT1G15930	AT1G15930		237.308	216.57	234.981	163.216	205.101	216.313	327.048	284.36	-0.187937	-0.106579	0.428199	-0.0813586	0.616137	0.534778	0.0789735	0.803212	0.947507	0.186349	0.0816602	0.979132	0.113971
AT1G16040	AT1G16040		6.15596	6.19692	4.77989	4.3937	9.62455	9.47686	13.8832	12.1286	-0.361247	0.555999	0.964694	-0.917247	1.32594	0.408695	0.000671423	0.200003	0.0206909	0.00150371	0.000662428	0.0050831	0.0190414
AT1G16080	AT1G16080		152.287	156.2	157.878	179.53	142.657	158.064	120.283	128.035	0.128488	-0.0365441	-0.310771	0.165032	-0.439259	-0.274227	0.0447662	0.530058	0.976814	0.119584	0.0358448	0.369557	0.172197
AT1G16180	AT1G16180		84.5295	82.727	78.7809	77.8772	98.1872	107.492	126.577	117.213	-0.0932901	0.295145	0.538215	-0.388436	0.631505	0.243069	0.00245142	0.697304	0.0500719	0.00437166	0.00267156	0.0221363	0.0513966
AT1G16270	AT1G16270		5.87235	5.83159	6.98372	6.4195	11.1346	11.5978	9.31531	9.06642	0.168641	0.851812	0.572686	-0.68317	0.404045	-0.279126	0.000116546	0.112465	0.000143841	0.000897359	0.00279842	0.000246662	0.00466508
AT1G16280	RH36	RNA helicase 36	4.44062	4.76316	5.60775	4.89232	8.32203	8.4248	10.3328	10.2063	0.157951	0.742661	1.00844	-0.58471	0.850494	0.265783	0.000104479	0.24393	0.000642476	0.000148002	0.000217463	0.00134651	0.00892402
AT1G16430	AT1G16430		12.7083	8.99393	6.85701	9.78782	10.1666	8.741	15.4893	16.4592	-0.346247	-0.180995	0.518325	-0.165252	0.864572	0.69932	0.0433174	0.55	0.858269	0.139273	0.0419328	0.915411	0.0696814
AT1G16700	AT1G16700		45.5124	45.9792	45.339	46.7728	43.093	42.4312	45.8274	47.0762	0.00953888	-0.0951548	0.0216261	0.104694	0.0120872	0.116781	0.0223319	0.971229	0.0495065	0.775117	0.944093	0.0358133	0.0243645
AT1G16810	AT1G16810		143.003	144.815	142.743	148.156	165.983	179.662	228.491	203.063	0.0152561	0.262468	0.581064	-0.247212	0.565808	0.318597	0.00663895	0.99865	0.152704	0.00794269	0.00860235	0.175544	0.0478118
AT1G16825	AT1G16825		11.3428	10.0625	11.4599	11.396	10.3586	11.6835	16.3877	17.5396	0.0867531	0.0387277	0.618245	0.0480254	0.531492	0.579518	0.00336901	0.786003	0.973098	0.00428854	0.00679924	0.947429	0.00521853
AT1G16840	AT1G16840		49.7294	52.882	46.4484	48.6096	56.76	65.0536	69.3176	74.9223	-0.108121	0.24313	0.483297	-0.351251	0.591418	0.240167	0.00985372	0.760074	0.192337	0.0181474	0.00997087	0.0778254	0.129077
AT1G16870	AT1G16870		11.6999	13.1189	13.3474	12.2985	14.5386	15.745	19.0478	19.0604	0.0438209	0.267557	0.580653	-0.223736	0.536832	0.313096	0.00287727	0.942611	0.0724758	0.00321216	0.00409823	0.116946	0.0223561
AT1G17120	CAT8	cationic amino acid transporter 8	13.4752	13.4815	12.2543	11.2518	16.3779	17.8594	18.1287	18.2012	-0.183055	0.323578	0.404573	-0.506633	0.587628	0.0809948	0.0015102	0.160451	0.0154341	0.006136	0.00186696	0.00368976	0.446919
AT1G17147	AT1G17147		2.30095	2.73647	2.24503	3.62748	3.07545	3.14956	7.43298	7.05154	0.161777	0.224971	1.22799	-0.0631937	1.06622	1.00302	0.0025468	0.857343	0.698908	0.00306231	0.00434908	0.985588	0.00508936
AT1G17200	AT1G17200		74.7884	68.452	65.0196	68.3174	57.6134	65.1983	75.3103	72.5095	-0.101886	-0.21869	0.0447855	0.116803	0.146672	0.263475	0.098165	0.609078	0.167864	0.926894	0.354859	0.569339	0.0969458
AT1G17360	AT1G17360		14.7139	16.376	15.6872	15.5792	36.9942	37.6784	45.0373	47.5344	0.00767482	1.21232	1.51502	-1.20465	1.50734	0.302697	1.9732e-05	0.999776	0.000147558	4.78192e-05	4.84057e-05	0.000149347	0.00414112
AT1G17490	AT1G17490		32.0669	27.8424	23.7423	24.6024	27.7366	29.3035	31.8346	30.6811	-0.298316	-0.068461	0.0594941	-0.229855	0.35781	0.127955	0.0477507	0.0828932	0.826199	0.860597	0.0439289	0.180719	0.45347
AT1G17580	MYA1	myosin 1	6.68694	5.46532	7.05711	7.49709	13.0887	13.9511	11.7539	10.3651	0.226165	1.037	0.769138	-0.810834	0.542973	-0.267861	0.00166834	0.457678	0.00189932	0.00863428	0.0231569	0.00372146	0.0923458
AT1G17690	NOF1	nucleolar factor 1	7.59856	7.20196	6.97754	7.27462	13.365	12.9879	16.1691	14.7031	-0.0478744	0.75499	0.968362	-0.802865	1.01624	0.213372	0.000269142	0.958039	0.00177907	0.000487896	0.000427716	0.00148677	0.0523574
AT1G17780	AT1G17780		11.5562	8.76653	7.63682	10.5056	14.0561	15.4362	21.8508	20.3273	-0.148276	0.496486	0.984818	-0.644762	1.13309	0.488332	0.00525767	0.897739	0.138618	0.00809657	0.00568865	0.0754422	0.0533986
AT1G17880	BTF3	basic transcription factor 3	257.167	241.315	246.314	247.684	170.042	199.554	264.514	279.757	-0.0129839	-0.429583	0.126299	0.416599	0.139283	0.555882	0.0101892	0.997887	0.0261132	0.405274	0.344169	0.0294686	0.00884583
AT1G18210	AT1G18210		46.6169	48.537	31.3351	47.9235	42.1279	48.0283	64.6354	61.7291	-0.257751	-0.0761907	0.401902	-0.181561	0.659654	0.478093	0.0753884	0.631766	0.976656	0.206683	0.0668672	0.82583	0.142461
AT1G18300	NUDT4	nudix hydrolase homolog 4	4.52013	3.94553	3.95248	4.26409	2.54468	3.21078	5.89068	7.61271	-0.0347524	-0.432379	0.56692	0.397627	0.601673	0.999299	0.021042	0.997596	0.335546	0.071151	0.0612971	0.39818	0.0170286
AT1G18330	EPR1	EARLY-PHYTOCHROME-RESPONSIVE1	15.5598	18.3767	16.0287	15.9947	13.4422	15.8921	23.3678	22.9893	-0.0789226	-0.197707	0.428278	0.118785	0.5072	0.625985	0.0106428	0.884232	0.414401	0.0315613	0.0192648	0.75193	0.0104083
AT1G18340	AT1G18340		7.76186	8.74805	9.46968	9.14971	5.70433	6.16386	10.3902	9.73736	0.155704	-0.416518	0.257546	0.572222	0.101843	0.674065	0.00330394	0.245676	0.0249243	0.056858	0.456484	0.00648067	0.00303226
AT1G18390	AT1G18390		1.39967	1.53118	1.0891	1.20015	3.51616	3.58146	5.53514	6.34139	-0.201111	0.883653	1.49274	-1.08476	1.69385	0.609086	0.000245942	0.710032	0.00707685	0.000371915	0.000286223	0.00414053	0.00423771
AT1G18470	AT1G18470		22.5885	21.4521	19.0896	20.3639	38.8467	40.001	45.8564	48.6023	-0.151413	0.8123	1.067	-0.963713	1.21842	0.254705	5.57012e-05	0.3579	0.000478935	0.00013254	0.00010296	0.000297347	0.0103206
AT1G18540	AT1G18540		145.406	138.287	160.036	138.063	122.778	141.463	184.526	191.369	0.0709728	-0.101733	0.40352	0.172706	0.332547	0.505253	0.023622	0.903981	0.805669	0.042602	0.0728854	0.481782	0.022316
AT1G18580	GAUT11	galacturonosyltransferase 11	7.3449	8.60129	6.27635	5.61966	7.21337	7.81667	10.0191	10.5785	-0.369007	-0.0755958	0.332492	-0.293411	0.701499	0.408088	0.00767171	0.0803192	0.855881	0.0523344	0.00582637	0.163763	0.028912
AT1G18740	AT1G18740		12.1387	15.2993	11.3202	14.1901	13.045	10.9379	19.2983	17.9119	-0.0977078	-0.180117	0.413549	0.0824094	0.511257	0.593667	0.0618354	0.94189	0.765747	0.15149	0.0920651	0.969069	0.0635915
AT1G18800	NRP2	NAP1-related protein 2	17.9836	16.8595	21.4716	20.0361	19.3437	24.8679	35.3984	37.6125	0.239876	0.326861	1.02571	-0.0869843	0.78583	0.698845	0.00347573	0.506698	0.284358	0.00338481	0.00695926	0.922402	0.00968478
AT1G18850	AT1G18850		5.66618	6.01081	5.29707	5.29642	9.68388	11.4492	19.1914	16.3878	-0.119073	0.758207	1.45818	-0.877279	1.57726	0.699977	0.00134375	0.964059	0.0522715	0.00185414	0.0015621	0.0367025	0.0122524
AT1G18890	CDPK1	calcium-dependent protein kinase 1	8.72141	8.76194	7.70639	9.07375	16.3803	18.9818	23.0201	22.7833	-0.0530339	0.939334	1.29487	-0.992368	1.34791	0.355538	0.000374978	0.984953	0.00353298	0.000592914	0.000538165	0.003051	0.0250773
AT1G18900	AT1G18900		5.46061	4.4949	5.12887	5.03801	11.6758	10.9581	13.2926	13.9676	0.0252836	1.04297	1.29126	-1.01769	1.26598	0.248295	0.000124547	0.995863	0.000711777	0.000217989	0.000227378	0.000760593	0.0304233
AT1G19020	AT1G19020		7.33418	11.3653	1.58697	3.1771	7.93416	4.00552	22.2674	31.7522	-1.61363	-0.570397	1.43634	-1.04323	3.04997	2.00673	0.0115876	0.401354	0.826191	0.0364917	0.0114376	0.801749	0.0200549
AT1G19110	AT1G19110		17.2448	18.0433	17.962	16.7047	38.4621	39.5797	30.7526	28.5161	-0.0242449	1.10204	0.716435	-1.12628	0.74068	-0.385603	7.71317e-05	0.989044	0.000132385	0.00108358	0.000980292	0.000126971	0.0027906
AT1G19140	AT1G19140		15.2017	14.4938	14.5893	15.7371	21.6068	23.0286	30.0813	32.3201	0.0284348	0.557147	1.02281	-0.528713	0.994379	0.465667	0.000282686	0.989261	0.00716642	0.00034961	0.000376804	0.00840395	0.00374368
AT1G19270	DA1	DA1	5.09841	4.77169	4.58946	4.99509	6.2928	6.66543	8.64727	8.13895	-0.0351301	0.333607	0.662343	-0.368737	0.697473	0.328735	0.000699231	0.956381	0.0200423	0.000978001	0.000834277	0.0146549	0.00927519
AT1G19300	PARVUS	PARVUS	9.16375	8.11257	8.62819	7.74079	9.63445	9.83755	16.1118	12.9348	-0.0695581	0.155627	0.687606	-0.225185	0.757164	0.531979	0.0202669	0.980417	0.808926	0.0289917	0.0224598	0.625334	0.0571034
AT1G19360	RRA3	reduced residual arabinose 3	13.4882	16.4038	14.1335	11.7355	11.7164	13.6695	18.7019	17.4231	-0.194533	-0.219761	0.257543	0.0252279	0.452076	0.477304	0.0767939	0.617168	0.54274	0.326297	0.0978331	0.998485	0.0855153
AT1G19380	AT1G19380		6.46678	8.39391	4.36274	7.47267	4.79882	6.59702	18.9469	13.4519	-0.285298	-0.331879	1.02869	0.0465803	1.31399	1.36057	0.0329121	0.918808	0.886108	0.0718955	0.0434832	0.999685	0.0405717
AT1G19450	AT1G19450		52.6092	63.0024	56.258	68.3065	52.9917	64.9387	107.768	104.395	0.105842	0.028167	0.864679	0.0776754	0.758836	0.836512	0.0063874	0.918122	0.99822	0.00856749	0.0122156	0.963008	0.00936672
AT1G19670	CLH1	chlorophyllase 1	157.141	154.916	189.685	174.182	138.973	137.457	251.2	208.095	0.220293	-0.173712	0.554663	0.394005	0.33437	0.728375	0.0181039	0.470511	0.709612	0.0350311	0.131344	0.165201	0.0165879
AT1G19770	PUP14	purine permease 14	45.567	54.5097	42.2272	45.4884	34.5752	37.7064	51.0098	52.507	-0.186223	-0.458577	0.0478191	0.272354	0.234042	0.506396	0.0379943	0.41792	0.0582579	0.959592	0.263956	0.277369	0.0400021
AT1G19910	AVA-P2		232.283	242.261	227.443	214.547	213.138	216.154	284.434	267.153	-0.102082	-0.143944	0.216201	0.0418622	0.318283	0.360145	0.00653657	0.346852	0.168773	0.0347354	0.0100827	0.872775	0.0067341
AT1G20090	ROP2	RHO-related protein from plants 2	23.0797	22.3263	20.9984	23.0257	31.4446	36.1517	55.1462	47.0157	-0.0426802	0.553941	1.13569	-0.596621	1.17837	0.581745	0.00300849	0.996577	0.0989237	0.00394981	0.00360589	0.0828811	0.024019
AT1G20100	AT1G20100		20.0271	22.6742	23.57	20.6693	34.5984	37.8991	46.8538	44.2135	0.0488028	0.736875	1.05796	-0.688072	1.00915	0.321082	0.000735827	0.979353	0.00645657	0.00101305	0.00114953	0.00785738	0.0346713
AT1G20120	AT1G20120		0.0206815	0.849235	0.220155	0.357267	8.19239	7.99972	10.5665	12.2698	-0.15508	2.66423	3.11337	-2.81931	3.26845	0.449137	0.000172886	0.995835	0.00120036	0.000294132	0.000280117	0.00111494	0.0265975
AT1G20140	SK4	SKP1-like 4	7.26199	5.76101	5.89626	5.0328	9.7182	8.55633	12.8904	12.8041	-0.216556	0.432496	0.882427	-0.649051	1.09898	0.449931	0.00195255	0.550669	0.0760546	0.00351476	0.00195837	0.025606	0.0247319
AT1G20225	AT1G20225		44.9805	42.8256	46.5573	44.6929	53.2318	56.624	65.0789	66.3258	0.0542934	0.316755	0.570924	-0.262461	0.516631	0.254169	0.000555861	0.729568	0.0085226	0.000625951	0.000865983	0.0157637	0.00927238
AT1G20350	TIM17-1	translocase inner membrane subunit 17-1	4.82751	5.72662	4.91167	4.84533	18.9465	23.8227	31.5619	31.1199	-0.0946421	1.83434	2.3652	-1.92899	2.45984	0.530853	0.000276859	0.995261	0.00275767	0.000422022	0.000397799	0.00251157	0.0163737
AT1G20430	AT1G20430		22.1711	22.0568	24.2783	23.6077	37.0289	42.6968	51.4651	56.5515	0.109871	0.822026	1.25089	-0.712155	1.14101	0.428859	0.000840349	0.900962	0.00956397	0.00103228	0.00129995	0.0141801	0.0215329
AT1G20575	DPMS1	dolichol phosphate mannose synthase 1	15.9787	15.4505	15.6381	18.6474	15.9661	18.0439	25.0473	23.8428	0.118284	0.107289	0.606276	0.0109956	0.487992	0.498987	0.0100464	0.739019	0.788191	0.0107788	0.0203973	0.999578	0.0191035
AT1G20580	AT1G20580		66.7573	58.9975	56.9621	58.195	57.3193	68.6427	79.4454	81.2139	-0.124933	0.00233795	0.348476	-0.127271	0.473409	0.346138	0.0352671	0.719388	0.999996	0.0764449	0.0327225	0.708767	0.0778291
AT1G20683	AT1G20683		0	0	0	0	11.001	5.89596	0	0	0	3.24008	0	-3.24008	0	-3.24008	0.0212587	1	0.031564	1	1	0.031564	0.031564
AT1G20920	AT1G20920		11.0762	9.87467	11.2807	10.8732	19.1789	19.4964	15.5179	14.0804	0.0737073	0.825604	0.461298	-0.751897	0.387591	-0.364306	0.00063834	0.818174	0.000727254	0.011166	0.019075	0.000959	0.0093569
AT1G21010	AT1G21010		12.4836	10.3415	11.3605	10.9666	14.2645	19.2825	25.9024	31.8733	-0.0292352	0.517928	1.26776	-0.547163	1.29699	0.749831	0.00987847	0.999724	0.363749	0.012468	0.0118466	0.334713	0.0441239
AT1G21050	AT1G21050		9.29085	13.3317	8.37771	9.52763	17.6843	20.5321	36.6574	34.1815	-0.306825	0.707804	1.56473	-1.01463	1.87155	0.856925	0.000619485	0.667531	0.0570706	0.000942808	0.000652691	0.0237613	0.00424282
AT1G21120	IGMT2	indole glucosinolate O-methyltransferase 2	1.48261	3.85156	1.12886	1.20367	2.54031	1.27384	4.74178	6.80011	-0.759424	-0.335065	0.884723	-0.424359	1.64415	1.21979	0.0626386	0.630983	0.91555	0.181815	0.0597986	0.920883	0.101287
AT1G21260	AT1G21260		8.65475	8.58319	8.0032	7.63596	11.1293	11.4441	16.1072	13.7633	-0.125172	0.353143	0.728267	-0.478316	0.85344	0.375124	0.00362834	0.785716	0.108509	0.00596264	0.0038097	0.0490331	0.0415441
AT1G21400	AT1G21400		21.1553	16.4588	16.9215	20.9042	30.0915	30.7134	16.3999	19.7677	0.00768569	0.664863	-0.0536656	-0.657177	-0.0613512	-0.718529	0.0202477	0.999968	0.0321685	0.99022	0.985515	0.0331757	0.0261872
AT1G21520	AT1G21520		12.1923	20.0195	7.53098	15.4911	23.4628	34.3409	49.7568	51.5394	-0.451292	0.805741	1.59422	-1.25703	2.04551	0.788481	0.00719517	0.839421	0.239334	0.0115962	0.00733902	0.110088	0.0563682
AT1G21525	AT1G21525		6.21342	9.05566	2.40145	5.98991	11.7922	18.318	47.0659	44.0109	-0.732807	0.89484	2.43023	-1.62765	3.16304	1.53539	0.000527419	0.688715	0.206809	0.000807846	0.000573355	0.0735494	0.00188845
AT1G21580	AT1G21580		11.4383	10.3666	11.6799	12.1928	15.4795	18.0011	11.4667	10.5378	0.120172	0.575772	0.0120463	-0.4556	-0.108126	-0.563726	0.0133883	0.760899	0.0167561	0.999628	0.807134	0.0328781	0.0178103
AT1G21600	PTAC6	plastid transcriptionally active 6	52.419	64.997	54.3245	54.5899	71.0436	69.1724	85.3767	86.6599	-0.106549	0.252088	0.543395	-0.358637	0.649944	0.291307	0.00752587	0.787548	0.194588	0.0129302	0.00762594	0.0825365	0.0785739
AT1G21630	AT1G21630		19.9982	15.213	19.2986	15.646	28.7297	27.6451	19.9145	17.5755	-0.0103734	0.649609	0.0857505	-0.659982	0.0961239	-0.563858	0.0252848	0.99992	0.0342051	0.956808	0.941921	0.0327981	0.0497127
AT1G21750	PDIL1-1	PDI-like 1-1	70.8764	74.1988	53.4645	54.9705	57.6442	63.1198	70.5131	65.2484	-0.413357	-0.260666	-0.0943812	-0.15269	0.318975	0.166285	0.0125104	0.0121378	0.0496356	0.485039	0.0338088	0.301151	0.195565
AT1G21760	FBP7	F-box protein 7	24.209	24.7127	24.8956	26.4901	30.7902	33.3115	38.3274	37.4688	0.0681728	0.376407	0.611419	-0.308234	0.543246	0.235012	0.0008135	0.704554	0.00829174	0.000939623	0.00136799	0.0157535	0.0211631
AT1G21790	AT1G21790		12.32	11.1567	9.85754	8.82905	16.4472	18.0097	18.3291	17.9726	-0.300483	0.517013	0.58823	-0.817496	0.888713	0.0712165	0.000931448	0.120449	0.00772442	0.00432552	0.00128119	0.00196643	0.673677
AT1G21810	AT1G21810		1.033	0.510353	1.00651	0.977466	5.36349	6.55251	8.21459	8.00498	0.169094	1.97356	2.3623	-1.80446	2.19321	0.388744	0.000212226	0.961098	0.00128854	0.000330868	0.000371814	0.00152521	0.0328674
AT1G21830	AT1G21830		3.80941	6.24735	7.60546	6.48785	4.76704	7.66883	17.2976	15.4508	0.416619	0.259816	1.5271	0.156803	1.11049	1.26729	0.0056248	0.603813	0.863899	0.00628219	0.0128818	0.945294	0.00945642
AT1G21910	DREB26	dehydration response element-binding protein 26	2.19037	1.80955	1.73057	1.27783	5.20759	3.10093	14.7341	13.2608	-0.260593	0.780822	2.3217	-1.04142	2.5823	1.54088	0.000522262	0.946863	0.238644	0.000734849	0.000626247	0.144007	0.00159331
AT1G21930	AT1G21930		24.5718	24.2069	24.4475	25.8566	17.9314	18.0369	26.4395	29.0898	0.0427006	-0.419428	0.180073	0.462129	0.137373	0.599502	0.00331902	0.887326	0.0133592	0.108117	0.210059	0.00887636	0.00276673
AT1G22040	AT1G22040		8.41586	8.74256	8.43854	8.61786	12.5173	12.1675	17.4114	15.3197	-0.00770299	0.47804	0.85825	-0.485743	0.865953	0.38021	0.00135663	0.999873	0.0262182	0.00179893	0.00175414	0.0250326	0.0208045
AT1G22050	MUB6	membrane-anchored ubiquitin-fold protein 6 precursor	17.3402	16.1797	14.2147	17.9715	25.3202	23.6798	32.5433	34.6557	-0.0552135	0.52187	0.962124	-0.577083	1.01734	0.440254	0.00139079	0.976181	0.03338	0.00195023	0.00167873	0.0252034	0.0191361
AT1G22160	AT1G22160		30.9664	30.1451	26.8353	32.1848	46.9045	48.0211	36.4013	32.8618	-0.0486184	0.618975	0.175252	-0.667593	0.223871	-0.443723	0.00462499	0.966025	0.00651186	0.405864	0.263498	0.00520469	0.0177361
AT1G22190	AT1G22190		8.7897	9.21871	7.99601	8.11049	17.5088	19.9428	34.7717	38.8661	-0.144099	0.979477	1.9185	-1.12358	2.0626	0.939024	0.000209607	0.938356	0.0154667	0.000283004	0.000250555	0.0110546	0.00151218
AT1G22270	AT1G22270		35.8121	35.5097	39.6656	45.3667	62.9976	61.5739	90.3689	88.3183	0.247309	0.787638	1.30118	-0.54033	1.05387	0.513542	5.77028e-05	0.112439	0.000939447	8.23665e-05	0.000123925	0.00297133	0.000881763
AT1G22300	GRF10	general regulatory factor 10	162.646	166.343	167.152	154.5	176.803	189.561	240.525	213.218	-0.0323399	0.154349	0.461437	-0.186689	0.493777	0.307088	0.014528	0.987579	0.466256	0.0197585	0.0161483	0.346891	0.0644401
AT1G22360	UGT85A2	UDP-glucosyl transferase 85A2	18.3861	19.4294	20.236	16.54	18.2825	20.2106	29.8723	28.4217	-0.0381662	0.0243459	0.598684	-0.0625121	0.63685	0.574338	0.0067113	0.986569	0.996134	0.0105875	0.00883449	0.945834	0.0119623
AT1G22370	UGT85A5	UDP-glucosyl transferase 85A5	7.09719	6.58153	7.36781	7.41484	12.0389	11.9921	10.5404	9.96815	0.0981628	0.731423	0.521665	-0.63326	0.423503	-0.209758	0.000128752	0.316008	0.000174837	0.000824762	0.00164131	0.0002554	0.0102466
AT1G22400	UGT85A1		5.33569	6.56312	2.7489	3.37851	6.15273	5.15566	14.7321	15.3354	-0.774094	-0.0626253	1.20615	-0.711468	1.98024	1.26878	0.00018013	0.0355001	0.963553	0.000493538	0.000180418	0.0505352	0.000435294
AT1G22410	AT1G22410		76.2694	76.2311	73.6102	70.2025	38.8615	38.0268	50.003	45.0282	-0.0834951	-0.969728	-0.671091	0.886233	-0.587596	0.298637	0.000152146	0.316306	0.000223776	0.0006346	0.00120843	0.000349492	0.04469
AT1G22450	COX6B	cytochrome C oxidase 6B	64.9975	66.0316	56.84	62.4205	61.5217	60.6073	86.5131	85.5205	-0.133632	-0.0999017	0.387624	-0.0337305	0.521256	0.487526	0.000644631	0.142479	0.276499	0.00200804	0.000751007	0.894029	0.000935755
AT1G22500	ATL15	Arabidopsis toxicos en levadura 15	6.28889	6.55748	4.34858	4.8567	12.4938	12.1455	20.655	19.1004	-0.405932	0.843446	1.49185	-1.24938	1.89778	0.648407	4.7076e-05	0.119944	0.00208203	0.00010551	7.06923e-05	0.000729534	0.000791937
AT1G22510	AT1G22510		8.6769	7.75695	9.03448	8.69419	13.7661	14.2733	24.3892	25.9685	0.0979363	0.704499	1.50604	-0.606562	1.40811	0.801546	4.67879e-05	0.782862	0.00362443	7.67936e-05	8.7065e-05	0.00565832	0.000287253
AT1G22530	PATL2	PATELLIN 2	5.46744	8.00355	6.06515	7.07537	11.7599	9.97141	25.3131	19.4807	-0.0311508	0.617226	1.59675	-0.648377	1.6279	0.979526	0.00728533	0.999856	0.409216	0.00924003	0.00889118	0.383129	0.0273984
AT1G22570	AT1G22570		5.73506	5.03067	4.40949	6.74881	15.893	18.1683	31.7574	32.1706	0.0436971	1.49818	2.36862	-1.45448	2.32492	0.87044	6.611e-05	0.998136	0.00212636	0.000107177	0.000109518	0.00226983	0.000808512
AT1G22710	SUC2	sucrose-proton symporter 2	71.7269	63.634	74.0314	76.6153	65.4987	75.4565	34.4136	36.5122	0.152225	0.0575917	-0.91347	0.0946333	-1.0657	-0.971062	0.00336512	0.456166	0.927979	0.00808149	0.0036443	0.741767	0.00593449
AT1G22780	PFL	POINTED FIRST LEAVES	198.506	166.275	197.37	169.561	167.335	178.555	265.88	239.966	0.00843211	-0.0762877	0.469472	0.0847198	0.46104	0.54576	0.0336853	0.999911	0.949123	0.0570657	0.059889	0.932375	0.0379984
AT1G22840	CYTC-1	CYTOCHROME C-1	130.479	143.739	138.549	145.802	213.403	232.35	325.345	301.859	0.0519773	0.696896	1.18772	-0.644918	1.13574	0.490825	0.000344811	0.971189	0.00685123	0.000423835	0.000475097	0.00857917	0.00555696
AT1G22885	AT1G22885		13.5512	16.294	9.73667	10.1894	13.4484	12.9005	15.8934	20.7	-0.538429	-0.167783	0.277278	-0.370646	0.815707	0.445061	0.0549794	0.196106	0.813204	0.42379	0.0443538	0.457318	0.181282
AT1G22890	AT1G22890		23.492	25.2996	18.3696	16.204	49.0117	54.3772	122.962	116.754	-0.473787	1.05306	2.25065	-1.52685	2.72444	1.19759	1.53086e-05	0.236921	0.00306805	3.02487e-05	2.01626e-05	0.00125796	0.000109009
AT1G22930	AT1G22930		28.2919	25.9096	26.9978	27.986	60.8337	63.9096	49.2223	51.1955	0.0199432	1.17323	0.865786	-1.15329	0.845843	-0.307443	5.53543e-05	0.993862	0.000107821	0.000444497	0.000475307	0.000111377	0.00532348
AT1G23030	AT1G23030		6.22548	7.90669	7.87362	8.23779	28.3302	25.1585	46.857	40.4883	0.166958	1.78225	2.46945	-1.6153	2.30249	0.687198	0.000394196	0.978507	0.0055558	0.000505085	0.000562775	0.00673384	0.00969605
AT1G23040	AT1G23040		7.4527	7.00411	7.1469	4.7088	23.3341	24.4844	18.5569	18.7843	-0.248205	1.598	1.25736	-1.8462	1.50556	-0.340641	0.000121876	0.58786	0.000240539	0.00103135	0.000675202	0.000186783	0.0192506
AT1G23080	PIN7	PIN-FORMED 7	50.8154	49.0313	54.4612	56.4132	28.8289	32.4807	25.0998	23.782	0.148319	-0.685903	-1.00118	0.834222	-1.1495	-0.315275	0.000126129	0.0934326	0.0011024	0.000367628	0.000183029	0.000409529	0.0652358
AT1G23090	AST91	sulfate transporter 91	5.00985	7.36251	3.36125	5.04697	10.8577	10.7648	14.7569	15.9585	-0.465574	0.716865	1.18667	-1.18244	1.65225	0.469808	0.0018892	0.394015	0.0461735	0.00404365	0.00191576	0.013579	0.0488029
AT1G23100	AT1G23100		14.9902	15.2324	6.99836	10.4509	21.332	23.6326	34.0891	32.296	-0.728358	0.543501	1.08561	-1.27186	1.81397	0.542108	0.000432666	0.0532682	0.0333206	0.00122244	0.00037263	0.00349791	0.00891575
AT1G23280	AT1G23280		18.3492	16.0496	17.4362	20.1071	36.8769	42.6255	59.6449	61.7923	0.119542	1.16295	1.76181	-1.04341	1.64227	0.598863	0.000180598	0.91778	0.00292183	0.0002315	0.000263777	0.00384509	0.00385353
AT1G23290	RPL27AB		266.498	261.156	290.022	235.568	287.614	311.879	436.962	413.177	-0.005633	0.183498	0.686039	-0.189131	0.691672	0.502541	0.00565265	0.999961	0.478833	0.00724288	0.00707371	0.459512	0.0180419
AT1G23390	AT1G23390		68.8947	81.2717	64.9326	64.7822	39.106	49.1314	105.758	104.264	-0.208232	-0.753852	0.478564	0.54562	0.686797	1.23242	0.00191521	0.386759	0.0183838	0.0207175	0.00717531	0.0694401	0.00147549
AT1G23440	AT1G23440		39.3753	39.037	33.5879	36.2417	37.7289	32.5588	45.0792	41.536	-0.162838	-0.153666	0.140138	-0.00917171	0.302976	0.293804	0.0680312	0.396648	0.433501	0.427013	0.0810882	0.99964	0.0880257
AT1G23480	CSLA03	cellulose synthase-like A3	6.43069	6.99428	7.24818	8.11265	7.91005	7.78994	13.7358	12.8386	0.170568	0.198481	0.889456	-0.0279126	0.718887	0.690975	0.000563595	0.323658	0.23096	0.000599024	0.00112098	0.983354	0.00126366
AT1G23840	AT1G23840		5.45118	6.60944	3.41296	3.89589	7.55842	7.17859	8.71161	9.5654	-0.594985	0.251382	0.528185	-0.846367	1.12317	0.276803	0.00250598	0.0420213	0.214806	0.016766	0.00202874	0.00881235	0.103919
AT1G23850	AT1G23850		1.39408	1.26665	0.575147	1.34628	3.52208	2.67283	5.86456	5.03625	-0.249177	0.814172	1.46883	-1.06335	1.71801	0.654662	0.0027339	0.878335	0.0787066	0.00417826	0.0030161	0.0433551	0.0314782
AT1G23860	RSZ21	RS-containing zinc finger protein 21	16.1251	17.8075	14.2932	12.8982	22.2732	24.7769	27.5253	25.3568	-0.29975	0.448963	0.611042	-0.748713	0.910792	0.16208	0.00246103	0.218284	0.0317023	0.00862657	0.00275255	0.007257	0.298481
AT1G24120	ARL1	ARG1-like 1	18.8745	18.208	17.9089	18.7994	17.0082	18.2983	20.0217	19.8029	-0.0138798	-0.0670957	0.097829	0.0532159	0.111709	0.164925	0.0806712	0.988386	0.530293	0.250902	0.186608	0.681162	0.0663838
AT1G24150	FH4	formin homologue 4	3.10773	3.59331	2.54175	3.2811	9.74414	9.14997	13.008	13.1224	-0.153494	1.26384	1.69287	-1.41733	1.84636	0.429034	2.90131e-05	0.678878	0.000306904	6.94587e-05	5.90912e-05	0.000238375	0.00234317
AT1G24300	AT1G24300		6.95076	5.90529	7.5036	7.97365	10.7135	11.7313	9.2069	7.1967	0.234428	0.718477	0.308937	-0.484049	0.0745098	-0.40954	0.0237044	0.528501	0.0197456	0.326729	0.950353	0.0574102	0.088697
AT1G24360	AT1G24360		68.3004	69.7114	65.5107	64.8586	50.812	62.6745	77.3743	69.1081	-0.0809799	-0.277824	0.0847435	0.196844	0.165723	0.362568	0.118061	0.875422	0.221947	0.84145	0.483336	0.451519	0.103073
AT1G24793	LpxC1	lipid X C1	7.0045	4.64028	7.76781	9.5369	8.84311	7.89418	5.64525	6.67172	0.500604	0.457563	0.0693771	0.0430406	-0.431227	-0.388186	0.144	0.208518	0.264244	0.990157	0.276091	0.993986	0.349791
AT1G25260	AT1G25260		26.3046	25.7276	26.3521	25.5328	31.2865	36.1154	52.7816	54.2274	-0.00393838	0.361156	1.01256	-0.365094	1.01649	0.6514	0.000308977	0.999972	0.0441903	0.000388276	0.000384272	0.0428359	0.00140654
AT1G25290	RBL10	RHOMBOID-like protein 10	7.24776	7.42524	9.51005	9.19178	9.67928	10.2831	9.53975	10.2396	0.312245	0.397521	0.385447	-0.0852761	0.0732026	-0.0120735	0.00484388	0.0155949	0.0057659	0.00657437	0.497993	0.391769	0.992859
AT1G25400	AT1G25400		1.61275	1.90962	0.873885	1.39387	1.63773	1.40889	7.01657	4.18153	-0.37181	-0.12997	1.25697	-0.24184	1.62878	1.38694	0.0350059	0.923661	0.994945	0.0656099	0.0404519	0.979048	0.0543388
AT1G25540	PFT1	PHYTOCHROME AND FLOWERING TIME 1	5.53575	4.51676	5.75607	6.22166	9.09559	9.27324	8.0174	8.38583	0.213796	0.757029	0.610625	-0.543233	0.396829	-0.146404	0.00179	0.244949	0.00207067	0.00576075	0.0213214	0.00562591	0.233884
AT1G25550	AT1G25550		15.862	21.415	17.5021	22.9915	32.0589	33.3715	47.0047	46.091	0.113561	0.779714	1.2757	-0.666154	1.16213	0.495981	0.00172821	0.935884	0.0252896	0.00203642	0.00255741	0.0381006	0.0268541
AT1G25560	TEM1	TEMPRANILLO 1	7.22325	9.42921	7.71336	8.60922	7.74821	8.6695	37.8617	33.0286	-0.0257433	-0.0182722	1.96636	-0.00747103	1.9921	1.98463	0.000328666	0.999739	0.999906	0.000521172	0.000508858	0.999994	0.00051237
AT1G26170	AT1G26170		6.92109	6.17911	7.54464	7.31164	8.99606	8.68247	8.32721	7.38846	0.158719	0.382055	0.230458	-0.223336	0.0717398	-0.151596	0.0290694	0.330386	0.0228556	0.131646	0.775447	0.106631	0.264019
AT1G26180	AT1G26180		14.7472	17.8585	14.4725	15.0858	17.5091	17.7368	22.9224	24.9117	-0.13299	0.106072	0.526124	-0.239062	0.659114	0.420052	0.00843343	0.683794	0.760753	0.0155187	0.00800613	0.279957	0.0301052
AT1G26340	CB5-A	cytochrome B5 isoform A	19.34	23.7922	26.0108	18.642	27.7527	24.8221	45.0081	40.2062	0.0478066	0.274078	0.950408	-0.226271	0.902601	0.67633	0.0127426	0.99625	0.608919	0.0150985	0.0172086	0.713965	0.0363355
AT1G26470	AT1G26470		25.5886	26.5259	24.2302	30.5357	33.1681	35.1857	51.4056	53.8261	0.0690093	0.378613	0.986644	-0.309604	0.917635	0.608031	0.00139334	0.947993	0.101195	0.0015877	0.00193498	0.164032	0.00635737
AT1G26520	AT1G26520		5.30673	5.62816	5.15528	5.09515	6.3475	6.81684	9.7702	8.74725	-0.0784354	0.229415	0.665584	-0.30785	0.744019	0.436169	0.0018516	0.840515	0.165919	0.00275963	0.001981	0.0788515	0.0101529
AT1G26570	UGD1	UDP-glucose dehydrogenase 1	4.65314	4.66119	4.03304	3.53527	4.44745	4.3781	5.18929	5.9632	-0.241815	-0.0637108	0.217185	-0.178104	0.459	0.280896	0.0233685	0.168184	0.873077	0.147322	0.018167	0.345379	0.0755672
AT1G26630	FBR12	FUMONISIN B1-RESISTANT12	778.416	778.61	774.334	651.412	690.538	743.109	953.98	902.575	-0.126906	-0.118944	0.253536	-0.00796172	0.380442	0.37248	0.0371047	0.610044	0.648963	0.129386	0.043375	0.9998	0.0460674
AT1G26670	VTI1B		60.1124	63.1824	53.0228	54.9065	55.8151	57.7068	59.6848	60.2503	-0.188751	-0.11716	-0.0392131	-0.0715904	0.149538	0.0779471	0.0209308	0.0207267	0.0898444	0.679942	0.0475974	0.345772	0.263317
AT1G26740	AT1G26740		22.6806	21.1817	16.7082	18.9066	27.7258	33.4825	41.6577	36.4265	-0.286008	0.462805	0.804209	-0.748814	1.09022	0.341404	0.00647559	0.550711	0.126276	0.0141991	0.00644948	0.0387315	0.136018
AT1G26910	RPL10B	ribosomal protein L10 B	14.9265	14.5573	17.8571	13.9697	20.2618	24.1091	34.3463	36.2343	0.103557	0.55861	1.20497	-0.455053	1.10142	0.646364	0.00173559	0.935655	0.0715166	0.00194388	0.00243575	0.117848	0.010541
AT1G27050	AT1G27050		15.6875	15.3438	12.7142	13.9807	16.5643	19.6662	24.9105	26.4891	-0.203039	0.21089	0.692995	-0.41393	0.896035	0.482105	0.00270613	0.448699	0.3292	0.00518854	0.00249612	0.0718706	0.0152812
AT1G27290	AT1G27290		25.391	24.8684	24.5212	23.3182	31.5352	40.9242	51.162	49.9971	-0.0684039	0.510763	0.981109	-0.579167	1.04951	0.470345	0.00411532	0.98212	0.0961869	0.00574417	0.00482661	0.0706813	0.0435158
AT1G27310	NTF2A	nuclear transport factor 2A	80.6853	85.6871	76.986	75.3373	88.6456	109.6	134.741	125.922	-0.1257	0.250115	0.641557	-0.375815	0.767257	0.391442	0.00962794	0.829137	0.343791	0.0157943	0.00956598	0.15208	0.0630678
AT1G27320	HK3	histidine kinase 3	19.8891	20.1375	20.2317	20.4786	32.6722	32.6553	27.6229	27.0653	0.0232813	0.679893	0.431746	-0.656612	0.408464	-0.248147	1.79812e-06	0.527777	1.26846e-07	2.8462e-05	3.62989e-05	1.96144e-07	0.000100502
AT1G27340	LCR	LEAF CURLING RESPONSIVENESS	23.4424	21.3273	20.314	17.8038	19.9474	22.1894	26.0222	24.8966	-0.221332	-0.0835921	0.178206	-0.13774	0.399538	0.261798	0.0480046	0.24634	0.806167	0.290936	0.0393421	0.571221	0.123737
AT1G27350	AT1G27350		50.4297	58.0668	52.6936	52.0403	46.6399	49.3434	59.7892	58.5495	-0.0499822	-0.173393	0.1231	0.123411	0.173082	0.296493	0.0753151	0.911399	0.277888	0.430733	0.231779	0.510777	0.0599089
AT1G27390	TOM20-2	translocase outer membrane 20-2	34.403	30.4212	34.7945	27.1794	56.3415	59.9735	80.7155	80.9014	-0.0628872	0.82419	1.29188	-0.887078	1.35477	0.467689	0.000303634	0.969779	0.00504087	0.000437741	0.000390922	0.00411536	0.00811683
AT1G27400	AT1G27400		112.777	100.675	133.313	112.339	130.574	142.298	193.118	190.333	0.200948	0.351393	0.839181	-0.150446	0.638233	0.487788	0.00338734	0.434473	0.11294	0.00308153	0.00679128	0.548612	0.0151453
AT1G27430	AT1G27430		7.8811	5.83528	8.2997	8.24715	11.7993	12.4006	9.8103	8.75734	0.238905	0.737292	0.388107	-0.498387	0.149202	-0.349185	0.0139521	0.434809	0.0115605	0.138414	0.657404	0.0347203	0.0911332
AT1G27450	APT1	adenine phosphoribosyl transferase 1	143.003	123.454	128.507	97.306	169.58	184.408	220.371	219.156	-0.236841	0.407138	0.717811	-0.643979	0.954652	0.310673	0.00553782	0.537278	0.111894	0.0120379	0.00553686	0.0343481	0.119307
AT1G27540	AT1G27540		13.3153	12.2577	12.7981	11.8271	16.1891	18.0797	20.6615	20.1403	-0.0504639	0.395473	0.634415	-0.445937	0.684879	0.238942	0.00194629	0.941415	0.0241977	0.00311818	0.00247607	0.0168469	0.0621041
AT1G27700	AT1G27700		8.30577	7.53607	5.66693	8.10048	5.55962	5.65842	9.05896	9.15765	-0.178319	-0.432756	0.180277	0.254437	0.358595	0.613033	0.0677364	0.684524	0.188044	0.601339	0.206237	0.554653	0.0586241
AT1G27730	STZ	salt tolerance zinc finger	4.40815	3.70427	4.5144	3.56742	8.43938	11.1124	45.24	41.3808	-0.00437219	1.09168	3.13152	-1.09605	3.13589	2.03984	5.56588e-05	1	0.0916412	9.9279e-05	9.91637e-05	0.0909279	0.000157356
AT1G27752	AT1G27752		8.49266	7.60335	8.79159	7.90136	11.0574	11.179	8.91286	9.44557	0.0468226	0.421504	0.169955	-0.374681	0.123132	-0.251549	0.0105098	0.922065	0.0109281	0.233537	0.421232	0.0157883	0.0529831
AT1G27900	AT1G27900		10.048	7.74449	8.19644	8.47413	14.4411	15.3274	18.4027	17.8801	-0.0841871	0.682644	0.951743	-0.766831	1.03593	0.269099	0.00100082	0.918867	0.00901337	0.00174898	0.0013921	0.00647474	0.0716104
AT1G27980	DPL1	dihydrosphingosine phosphate lyase	4.76059	4.68608	3.267	3.36233	5.22294	4.93135	6.04272	5.69198	-0.407608	0.0865377	0.262897	-0.494145	0.670505	0.17636	0.000479473	0.00374582	0.286538	0.00815567	0.000371663	0.00158754	0.0303315
AT1G28060	AT1G28060		10.2233	8.07651	10.4177	9.5916	18.032	20.2581	15.7861	13.9909	0.116647	0.988959	0.646517	-0.872312	0.52987	-0.342442	0.00450317	0.907372	0.00529283	0.0381587	0.0640452	0.00738336	0.0967456
AT1G28070	AT1G28070		7.01079	5.70729	7.14055	5.89778	0	0	8.14095	8.67815	0.0310549	-2.87952	0.354608	2.91057	0.323553	3.23413	0.000853158	0.994313	0.00232339	0.115092	0.143539	0.00211173	0.000783621
AT1G28120	AT1G28120		23.6315	23.2986	24.0429	20.6387	36.9677	39.9356	47.9153	44.168	-0.0678682	0.689363	0.943216	-0.757232	1.01108	0.253853	0.000817327	0.944323	0.00676856	0.00142429	0.00117881	0.0051674	0.0702696
AT1G28190	AT1G28190		3.87536	2.94099	2.9019	2.79558	2.95389	3.55068	8.88247	6.7203	-0.195795	-0.0519432	0.997549	-0.143852	1.19334	1.04949	0.0126698	0.910227	0.997539	0.0234011	0.0153547	0.962041	0.0207282
AT1G28250	AT1G28250		21.5057	21.6964	19.9697	19.9798	36.4377	38.7018	48.5119	46.534	-0.107736	0.77108	1.10228	-0.878816	1.21001	0.331197	3.47564e-05	0.500993	0.000402012	8.26857e-05	6.73312e-05	0.000278305	0.00254498
AT1G28280	AT1G28280		15.3345	16	13.7015	15.0002	21.6384	20.4423	23.2713	22.9871	-0.118698	0.403131	0.533764	-0.521829	0.652462	0.130633	0.000529269	0.337335	0.00466914	0.00132812	0.000702346	0.00202711	0.114017
AT1G28350	AT1G28350		9.15304	9.82003	9.39806	8.6823	11.1087	10.4845	14.4911	12.5478	-0.0627529	0.169833	0.469449	-0.232586	0.532202	0.299616	0.0164136	0.939639	0.453516	0.0245336	0.0169955	0.266708	0.0869482
AT1G28395	AT1G28395		23.2573	19.7843	21.197	22.3081	32.614	31.3292	49.9859	52.2847	0.0147702	0.549966	1.211	-0.535196	1.19623	0.661037	0.000139571	0.998712	0.0095325	0.000184329	0.000189047	0.0103458	0.000950212
AT1G28510	AT1G28510		15.1505	17.7825	18.1587	14.8463	20.5571	22.3553	28.1914	28.6277	0.00297046	0.362523	0.751694	-0.359553	0.748724	0.389171	0.0051425	0.999995	0.118224	0.00641828	0.00649075	0.120615	0.0431931
AT1G28600	AT1G28600		40.8784	42.0021	41.5126	42.1557	66.3419	60.3692	82.7432	84.0217	0.0133283	0.600631	0.99151	-0.587303	0.978182	0.390878	0.000119872	0.997652	0.00201784	0.000172992	0.000178198	0.00216364	0.00285034
AT1G28800	AT1G28800		0	0	949.359	469.593	0	0	0	0	9.47264	0	0	9.47264	-9.47264	0	0.0313178	0.0458138	1	1	0.0458138	0.0458138	1
AT1G28860	AT1G28860		0	0	462.508	469.593	0	0	0	0	8.86743	0	0	8.86743	-8.86743	0	1.11252e-08	9.37028e-14	1	1	9.37028e-14	9.37028e-14	1
AT1G28930	AT1G28930		0	0	462.508	469.593	0	339.054	0	0	8.86743	7.41386	0	1.45358	-8.86743	-7.41386	0.0484417	0.0579138	0.553013	1	0.0579138	0.203962	0.553013
AT1G29150	ATS9	non-ATPase subunit 9	47.66	50.7495	51.9331	48.5151	54.0979	56.4637	66.2242	64.3109	0.0289989	0.164819	0.400479	-0.13582	0.37148	0.23566	0.00373273	0.94933	0.112358	0.00412928	0.00528433	0.182355	0.0232911
AT1G29170	WAVE2		3.92383	3.42203	4.80004	5.0375	5.64332	5.79767	4.27675	5.17172	0.34097	0.52424	0.292755	-0.18327	-0.0482145	-0.231485	0.024781	0.0942168	0.0187844	0.150572	0.950683	0.283858	0.172771
AT1G29250	AT1G29250		58.4834	55.7827	55.4358	52.3735	62.6823	68.5183	96.288	97.3877	-0.0824303	0.19617	0.751034	-0.2786	0.833464	0.554864	0.000231433	0.624517	0.0931853	0.000346467	0.00025906	0.0337132	0.000888215
AT1G29400	ML5	MEI2-like protein 5	37.5859	34.7642	34.3029	39.5461	42.7278	44.2211	32.6612	31.2021	0.0287955	0.258642	-0.17486	-0.229847	-0.203655	-0.433502	0.0290657	0.985118	0.0974588	0.353583	0.255772	0.131937	0.0223924
AT1G29418	AT1G29418		17.7056	21.5837	15.2178	25.8481	43.8872	50.8035	68.7011	65.9167	0.060778	1.22761	1.72631	-1.16683	1.66553	0.498696	0.00146919	0.99737	0.0151448	0.00200153	0.00215176	0.0170056	0.0463793
AT1G29440	SAUR63	SMALL AUXIN UP RNA 63	24.4058	28.8904	33.4276	32.6863	22.4356	19.9571	18.8801	20.4496	0.300769	-0.316858	-0.420001	0.617627	-0.72077	-0.103144	0.00708227	0.0909597	0.142829	0.0703449	0.00755087	0.011776	0.851496
AT1G29530	AT1G29530		20.1563	20.875	18.9009	23.2136	22.5252	20.838	28.413	30.0933	0.0358665	0.076136	0.491699	-0.0402695	0.455832	0.415563	0.0213986	0.988434	0.906072	0.0258435	0.0321291	0.982626	0.0418114
AT1G29660	AT1G29660		122.854	152.989	128.305	115.194	147.422	175.432	208.118	235.748	-0.178553	0.225522	0.68234	-0.404074	0.860893	0.456819	0.0188205	0.810374	0.609697	0.0326227	0.0177671	0.268176	0.0919456
AT1G29690	CAD1	constitutively activated cell death 1	5.80218	7.25342	4.42956	6.35489	7.8614	8.85977	11.8088	10.9822	-0.23591	0.31437	0.719516	-0.550281	0.955426	0.405146	0.0126585	0.671547	0.356432	0.0247	0.0117617	0.117065	0.110024
AT1G29850	AT1G29850		56.5086	62.5052	57.9765	61.4728	94.9405	102.82	126.737	123.183	0.0051826	0.7231	1.05779	-0.717917	1.05261	0.334694	0.000182806	0.999928	0.00192824	0.000267581	0.000270841	0.00196989	0.00910891
AT1G29965	AT1G29965		39.5886	43.597	39.2922	44.4096	48.1974	62.845	92.2898	100.995	0.00871593	0.408183	1.1969	-0.399467	1.18818	0.788716	0.00287504	0.999973	0.275793	0.00359105	0.00365561	0.286676	0.0106347
AT1G29990	PFD6	prefoldin 6	42.6072	40.5675	45.0296	45.1918	50.4478	56.5339	70.5168	76.889	0.114677	0.355589	0.810739	-0.240912	0.696063	0.45515	0.00189004	0.707779	0.0663098	0.00193119	0.00301473	0.177266	0.0109936
AT1G30090	AT1G30090		16.9161	18.2055	14.9371	16.3838	31.733	35.7689	40.7936	40.2167	-0.155832	0.904794	1.16103	-1.06063	1.31686	0.256238	0.000238663	0.662787	0.00185671	0.000473832	0.000347773	0.00120728	0.0440983
AT1G30130	AT1G30130		14.9789	11.3055	12.4685	11.261	22.2489	21.0461	25.7872	27.8335	-0.136583	0.679345	0.975615	-0.815928	1.1122	0.29627	0.00199828	0.853364	0.0205664	0.00361866	0.00257474	0.0125072	0.1022
AT1G30170	AT1G30170		0	0	0	0	10.3957	10.0382	17.826	20.2796	0	3.48761	4.32573	-3.48761	4.32573	0.838123	6.81131e-05	1	0.00108308	0.000116227	0.000116227	0.00108308	0.00190345
AT1G30230	eEF-1Bb1	eukaryotic elongation factor 1B beta 1	213.198	219.205	203.924	199.158	302.801	325.201	449.801	429.39	-0.10082	0.536322	1.02042	-0.637142	1.12124	0.484098	8.40877e-05	0.595125	0.00313425	0.000143442	0.00011928	0.00183489	0.00119537
AT1G30260	AT1G30260		41.6488	45.1759	34.9453	37.2298	29.8495	37.7959	38.3737	43.5171	-0.260026	-0.350933	-0.0824483	0.0909069	0.177578	0.268485	0.167085	0.321782	0.177473	0.902009	0.595031	0.921035	0.339306
AT1G30360	ERD4	early-responsive to dehydration 4	65.7574	62.4577	59.7338	62.5958	64.9097	63.9066	69.5795	68.1343	-0.0667269	0.00664556	0.101578	-0.0733725	0.168305	0.0949322	0.0427039	0.401726	0.997568	0.142508	0.0329788	0.338365	0.16876
AT1G30400	ABCC1	ATP-binding cassette C1	21.9148	19.4596	21.4471	20.473	38.5882	38.6107	30.705	28.0707	0.0180375	0.868637	0.486651	-0.850599	0.468613	-0.381986	0.000469045	0.996366	0.000593161	0.00940134	0.010561	0.000630257	0.0076214
AT1G30475	AT1G30475		0	2.72424	5.03623	4.85488	25.6995	23.2566	34.1243	34.3852	1.33173	3.4311	3.89966	-2.09937	2.56793	0.468563	3.83988e-05	0.155445	0.000213831	7.24388e-05	0.000104129	0.000397024	0.00576554
AT1G30580	AT1G30580		105.517	106.863	102.169	94.3907	116.269	131.279	156.332	155.718	-0.110597	0.219147	0.550824	-0.329745	0.661421	0.331677	0.00230341	0.59911	0.132596	0.0039856	0.00227352	0.0435242	0.0196028
AT1G30630	AT1G30630		72.6211	71.9498	72.8299	74.1612	81.2064	85.0227	104.203	100.356	0.0236275	0.198829	0.494955	-0.175201	0.471328	0.296127	0.000340597	0.924123	0.0186757	0.000391612	0.000459932	0.0281625	0.0022549
AT1G30835	SADHU1-2	sadhu non-coding retrotransposon 1-2	11.4781	8.44299	10.6043	9.36612	16.0667	15.9515	21.6378	21.5567	0.00324291	0.633987	1.04383	-0.630744	1.04058	0.40984	0.00145125	0.999996	0.0218008	0.00193851	0.00195443	0.0221129	0.0286335
AT1G30880	AT1G30880		86.9331	80.3459	74.1959	74.1908	116.3	124.776	158.956	150.77	-0.170726	0.522004	0.880875	-0.69273	1.0516	0.358871	0.000226814	0.328445	0.00522176	0.000409491	0.000256206	0.0021975	0.00683805
AT1G30960	AT1G30960		2.06352	1.79719	1.2587	2.3035	3.77687	4.0299	8.55074	7.85072	-0.0754198	0.742703	1.65067	-0.818122	1.72609	0.90797	0.000461465	0.986796	0.0431823	0.000600867	0.000547541	0.0339231	0.00261728
AT1G31130	AT1G31130		56.5454	52.4497	49.2975	47.7335	64.423	66.1063	80.7715	82.8997	-0.164544	0.255815	0.577827	-0.420359	0.742371	0.322011	0.000196695	0.0966427	0.0140311	0.000401625	0.000195791	0.0027154	0.00282863
AT1G31220	AT1G31220		8.81227	7.20853	0	0	6.55299	7.50261	9.32751	8.22626	-3.17159	-0.166586	0.117784	-3.005	3.28937	0.28437	0.00102259	0.00164592	0.616177	0.757865	0.0011539	0.00272238	0.244391
AT1G31300	AT1G31300		21.58	21.312	18.4789	24.0477	30.3422	34.5502	43.0414	42.2592	-0.0117909	0.575384	0.959533	-0.587175	0.971324	0.384149	0.00264627	0.999833	0.0380439	0.00359894	0.00348369	0.0360183	0.0486274
AT1G31440	AT1G31440		27.1166	21.8686	25.1169	22.9521	37.7194	40.5754	48.4251	47.7216	-0.0261609	0.655228	0.944861	-0.681389	0.971022	0.289633	0.00107821	0.99658	0.0100184	0.00166694	0.00154728	0.00895115	0.055106
AT1G31660	AT1G31660		13.1331	12.6765	17.1757	14.7388	27.9147	35.2671	48.3035	45.6319	0.286319	1.22889	1.78648	-0.942567	1.50016	0.557594	0.000920117	0.732687	0.0102613	0.00105247	0.00151715	0.0194352	0.0205965
AT1G31750	AT1G31750		1.95247	1.74091	1.95781	1.91107	5.01368	4.93797	5.70156	6.33215	0.0437998	1.06985	1.30154	-1.02605	1.25774	0.231687	0.000127007	0.980439	0.000665907	0.000223281	0.000240419	0.000745046	0.0391676
AT1G31810	AFH14	Formin Homology 14	5.50957	4.02785	4.93522	4.8417	14.6937	13.6027	8.06202	9.04918	0.0296416	1.39283	0.728098	-1.36318	0.698456	-0.664728	0.000632376	0.998235	0.000774878	0.0231589	0.0258738	0.000815118	0.00565553
AT1G31817	NFD3	NUCLEAR FUSION DEFECTIVE 3	20.1941	18.973	15.8536	16.9959	17.7256	18.3269	25.7038	21.5762	-0.240354	-0.113501	0.25951	-0.126853	0.499864	0.373011	0.0396928	0.325606	0.768315	0.188939	0.0349408	0.754631	0.0776995
AT1G31835	AT1G31835		2.98179	4.5613	3.86189	3.74009	14.2521	17.1998	30.44	30.909	0.00887545	1.80956	2.73079	-1.80068	2.72192	0.921234	6.31306e-05	0.999994	0.0019576	0.000104837	0.000105174	0.00197629	0.000819673
AT1G31860	AT-IE		22.4551	27.7906	29.038	28.0026	35.3914	34.1665	47.2777	48.4957	0.176395	0.453799	0.90413	-0.277404	0.727735	0.450331	0.0012754	0.433915	0.0292137	0.00122624	0.00229119	0.113226	0.00991764
AT1G31970	STRS1	STRESS RESPONSE SUPPRESSOR 1	33.2831	33.5646	38.7081	30.5042	54.8324	58.4257	79.4138	73.0349	0.048718	0.743388	1.16565	-0.69467	1.11693	0.42226	0.00104934	0.988827	0.0135271	0.0013541	0.00150968	0.0163057	0.0245457
AT1G32050	SCAMP5	Secretory carrier membrane protein 5	93.6543	87.1899	91.6945	95.0722	92.1765	98.2296	133.507	130.523	0.0459894	0.0735397	0.540974	-0.0275503	0.494985	0.467434	0.000817874	0.832959	0.578407	0.00101858	0.00135882	0.95042	0.00163847
AT1G32210	ATDAD1	DEFENDER AGAINST APOPTOTIC DEATH 1	46.8532	44.8338	44.672	43.3168	37.5667	36.3762	56.8883	49.8114	-0.0581034	-0.302934	0.214427	0.24483	0.272531	0.517361	0.0165572	0.895952	0.0941135	0.149398	0.0804764	0.177043	0.0123948
AT1G32350	AOX1D	alternative oxidase 1D	1.55886	0.0153741	0.172755	1.13884	3.16668	2.06414	9.06515	11.1388	-0.110108	1.01653	2.63511	-1.12663	2.74522	1.61859	0.00234778	0.999184	0.412204	0.00311201	0.00295036	0.366309	0.00707643
AT1G32400	TOM2A	tobamovirus multiplication 2A	83.6747	79.5228	75.9146	65.3922	96.4201	107.305	135.126	129.4	-0.205085	0.316526	0.690084	-0.521611	0.895169	0.373558	0.00175854	0.370672	0.0849057	0.00353128	0.00166895	0.020833	0.0228267
AT1G32450	NRT1.5	nitrate transporter 1.5	8.36612	7.72827	6.30527	4.64609	37.2148	36.3548	37.6893	40.3124	-0.482439	2.06226	2.14449	-2.5447	2.62693	0.0822247	1.42357e-05	0.261491	7.82351e-05	6.02127e-05	4.33861e-05	5.76405e-05	0.351271
AT1G32460	AT1G32460		0	0	0	0	0	0	85.5593	72.5798	0	0	6.32318	0	6.32318	6.32318	0.000148147	1	1	0.000239265	0.000239265	1	0.000239265
AT1G32630	AT1G32630		13.8032	12.6519	6.11002	9.70041	11.4507	11.5894	16.4479	17.2309	-0.675965	-0.184447	0.32638	-0.491518	1.00234	0.510827	0.0123598	0.0570013	0.63135	0.172149	0.00960709	0.171792	0.0571022
AT1G32690	AT1G32690		1.7517	0.671367	2.99806	1.93164	4.98872	4.82193	9.22289	9.58791	0.647746	1.41697	2.23421	-0.769224	1.58647	0.817244	0.000447362	0.250989	0.00910892	0.000427358	0.000822243	0.0389228	0.00436925
AT1G32700	AT1G32700		20.1909	20.9876	18.5693	20.8269	29.073	30.6189	36.4112	34.7458	-0.0608148	0.514768	0.760683	-0.575583	0.821498	0.245915	0.000439132	0.867119	0.00474138	0.000739265	0.000588473	0.00334962	0.0267883
AT1G32750	HAF01		8.20426	6.95201	8.4474	6.76412	11.5483	11.0027	8.25998	7.46099	0.00463859	0.517046	0.0467216	-0.512407	0.0420831	-0.470324	0.0261207	0.999984	0.0353232	0.983857	0.987979	0.0362174	0.0458788
AT1G32920	AT1G32920		7.74027	8.69998	10.2059	7.88942	20.7122	25.0314	86.1456	79.0609	0.124001	1.37245	3.1807	-1.24845	3.0567	1.80825	4.70116e-05	0.992074	0.029383	8.34197e-05	8.643e-05	0.0357333	0.000159924
AT1G32928	AT1G32928		5.8107	2.55372	4.93606	5.9878	6.30606	5.91002	28.2134	24.5602	0.318398	0.455884	2.40184	-0.137487	2.08344	1.94596	0.000628491	0.884306	0.716303	0.000821124	0.00103666	0.981315	0.00117187
AT1G33080	AT1G33080		2.78213	2.01167	3.95825	4.89	4.99111	5.60631	2.99139	4.40373	0.675172	0.890838	0.467693	-0.215666	-0.207479	-0.423145	0.0539571	0.132931	0.0455131	0.361638	0.734031	0.626425	0.238022
AT1G33120	AT1G33120		265.828	249.811	251.693	238.242	279.154	317.573	397.108	382.82	-0.0734786	0.209952	0.595089	-0.283431	0.668568	0.385137	0.00288202	0.856102	0.200305	0.00433714	0.00305075	0.0966173	0.0166472
AT1G33140	PGY2	PIGGYBACK2	370.06	348.032	357.305	300.27	343.059	389.62	478.861	471.583	-0.126645	0.0289328	0.403453	-0.155577	0.530098	0.37452	0.0210987	0.704232	0.99231	0.0432717	0.0197302	0.571146	0.0533353
AT1G33250	AT1G33250		10.1022	10.8143	7.9775	9.13865	11.4285	12.1451	15.015	12.7907	-0.261595	0.158269	0.379202	-0.419863	0.640796	0.220933	0.0208951	0.325977	0.564752	0.0733071	0.0170864	0.0889577	0.26214
AT1G33330	AT1G33330		18.4502	19.536	17.6128	14.8449	12.5436	13.5032	15.4782	16.2699	-0.214676	-0.511666	-0.244696	0.29699	-0.0300201	0.26697	0.0288415	0.213426	0.0214467	0.158737	0.988033	0.147868	0.198462
AT1G33680	AT1G33680		15.7957	15.2492	15.5092	14.3172	26.4012	26.6034	20.888	18.9238	-0.0542037	0.735125	0.339483	-0.789328	0.393686	-0.395642	0.000484694	0.881882	0.00068357	0.0215646	0.0136049	0.000552225	0.00488079
AT1G34020	AT1G34020		11.2758	12.0436	11.9591	10.6767	16.0764	14.8956	20.3719	21.2145	-0.0394869	0.380998	0.783635	-0.420485	0.823122	0.402637	0.000620053	0.963168	0.0220697	0.000848524	0.000734162	0.0163366	0.00678445
AT1G34030	AT1G34030		158.737	163.297	173.983	153.714	170.784	195.972	252.677	249.155	0.0249956	0.186521	0.636798	-0.161526	0.611802	0.450276	0.00435579	0.994111	0.345652	0.00519164	0.00585196	0.43511	0.0148211
AT1G34120	IP5PI	inositol polyphosphate 5-phosphatase I	4.74999	4.81615	3.79121	3.53148	4.21279	4.71775	5.91062	5.69052	-0.311089	-0.0815428	0.23382	-0.229546	0.544909	0.315363	0.00272754	0.0223185	0.528048	0.0311773	0.00205788	0.0668615	0.0120243
AT1G34780	APRL4	APR-like 4	22.1546	20.2541	20.1703	23.7514	22.6592	23.2521	30.0606	33.2804	0.0483337	0.109524	0.557146	-0.0611899	0.508812	0.447623	0.0138234	0.973757	0.782701	0.0161259	0.0210051	0.944603	0.0304642
AT1G35210	AT1G35210		1.25288	2.24438	1.82671	1.84299	2.50944	2.12654	5.63288	4.80475	0.0445597	0.271597	1.17793	-0.227037	1.13337	0.90633	0.00516405	0.997551	0.66058	0.00652152	0.00715979	0.751594	0.0125782
AT1G35230	AGP5	arabinogalactan protein 5	10.8699	14.0749	2.40133	7.14896	25.1888	23.033	34.3118	42.1946	-1.22208	0.898307	1.5428	-2.12038	2.76488	0.644497	0.00260809	0.270169	0.0952166	0.00644677	0.00240131	0.0183165	0.0525478
AT1G35430	AT1G35430		7.46692	8.76466	10.3342	9.66286	10.3809	10.4619	17.8926	18.1344	0.270871	0.3253	1.06058	-0.0544288	0.789713	0.735285	0.000169382	0.0740269	0.0389048	0.000176616	0.000373148	0.849033	0.000460907
AT1G35670	CDPK2	calcium-dependent protein kinase 2	11.322	12.6786	10.9144	10.5031	14.3003	14.184	17.5549	17.5631	-0.150958	0.229522	0.513574	-0.380479	0.664532	0.284053	0.000630022	0.18623	0.0371628	0.0013315	0.000586098	0.00745345	0.00940653
AT1G36310	AT1G36310		21.2117	17.4817	18.5022	18.7294	25.3639	29.8162	39.1938	40.8749	-0.0527787	0.490718	1.01204	-0.543497	1.06482	0.521319	0.00165222	0.984386	0.0595224	0.00223241	0.00195332	0.0453814	0.0148206
AT1G36622	AT1G36622		2.16071	1.81993	0.385212	0.286952	2.78125	1.90689	7.38314	8.72408	-1.16229	0.161305	1.59819	-1.3236	2.76048	1.43689	0.000701834	0.142389	0.923727	0.00164987	0.000641726	0.0824599	0.0020805
AT1G36730	AT1G36730		63.5606	60.7764	56.2297	65.2647	96.3626	101.855	114.734	115.712	-0.0328316	0.664292	0.879618	-0.697123	0.91245	0.215327	0.000334588	0.98098	0.00237262	0.000578033	0.000520739	0.00205232	0.0469218
AT1G41880	AT1G41880		238.31	228.301	255.427	247.406	202.289	241.134	315.978	324.169	0.107415	-0.0732148	0.454513	0.18063	0.347097	0.527728	0.00887268	0.644104	0.85776	0.0142381	0.0321668	0.317645	0.00903547
AT1G42990	BZIP60	basic region/leucine zipper motif 60	35.9002	36.6463	29.3808	33.0376	103.272	129.225	153.088	166.717	-0.210668	1.65336	2.10997	-1.86402	2.32064	0.456617	0.00060971	0.958547	0.00541868	0.00102054	0.000871784	0.00430223	0.0459681
AT1G43580	AT1G43580		21.2283	22.3872	19.3533	16.2204	20.6854	20.6407	25.1929	24.0115	-0.279801	-0.0742878	0.166744	-0.205513	0.446545	0.241031	0.0243019	0.103012	0.800305	0.257645	0.0187935	0.241901	0.109197
AT1G43605	AT1G43605		1.2203	1.76635	1.0247	0.7277	5.29799	5.54223	9.03831	10.9102	-0.410257	1.36453	2.13798	-1.77478	2.54824	0.773453	0.000624125	0.816873	0.0170924	0.0009444	0.000716251	0.0101111	0.0100284
AT1G43710	EMB1075	embryo defective 1075	59.8326	59.5175	54.1252	54.5687	57.4905	56.7662	63.8787	59.7382	-0.1326	-0.0618614	0.0498553	-0.0707381	0.182455	0.111717	0.0284356	0.0762402	0.428122	0.548398	0.0255717	0.369459	0.111292
AT1G43860	AT1G43860		12.327	13.238	9.6434	10.3916	13.7356	15.341	20.1974	20.6177	-0.323041	0.172991	0.635282	-0.496032	0.958323	0.462291	0.000575356	0.0600752	0.210612	0.00156969	0.000466107	0.0112376	0.00427112
AT1G44810	AT1G44810		18.3231	21.6446	21.5993	18.163	29.9916	35.1839	45.3329	42.2732	-0.00707823	0.678656	1.09432	-0.685734	1.1014	0.415662	0.00239633	0.999977	0.0326338	0.00325877	0.00320588	0.0317539	0.0479507
AT1G44941	AT1G44941		0	0	0	0	0	0	29.5914	26.8303	0	0	4.86843	0	4.86843	4.86843	1.89755e-05	1	1	4.3265e-05	4.3265e-05	1	4.3265e-05
AT1G45000	AT1G45000		61.6434	56.9818	54.8342	52.4526	70.6505	77.4133	81.7671	82.8165	-0.142412	0.315045	0.465715	-0.457457	0.608127	0.15067	0.00219803	0.367738	0.0283417	0.00572428	0.0024843	0.00891541	0.162622
AT1G45249	ABF2	abscisic acid responsive elements-binding factor 2	18.0146	16.0495	17.7381	18.2831	24.4647	26.9473	18.6662	21.1895	0.0762406	0.5666	0.214861	-0.49036	0.13862	-0.35174	0.0129984	0.900638	0.0132191	0.320393	0.594677	0.0202194	0.0528654
AT1G45688	AT1G45688		59.3055	52.6667	61.3883	60.9663	91.1902	93.9017	122.993	113.798	0.125778	0.715065	1.06707	-0.589287	0.941289	0.352001	0.000324868	0.628839	0.00311671	0.000388291	0.000545823	0.00555605	0.0113396
AT1G47260	GAMMA CA2	gamma carbonic anhydrase 2	46.7859	41.9243	41.2084	38.6887	31.2544	33.035	40.1884	45.8766	-0.147452	-0.452487	-0.042696	0.305034	0.104756	0.409791	0.0422426	0.49525	0.0429312	0.963593	0.719835	0.160249	0.0619259
AT1G47395	AT1G47395		1.23603	1.04521	0.926727	3.00184	799.503	842.791	1043.24	967.423	0.469655	8.58522	8.87686	-8.11557	8.40721	0.291637	9.42576e-06	0.999992	6.11308e-05	2.37462e-05	2.38583e-05	6.13614e-05	0.0135412
AT1G47400	AT1G47400		3.80261	1.45316	0	3.54905	593.957	633.736	681.952	704.102	-0.386888	7.40495	7.57972	-7.79184	7.96661	0.174766	2.79927e-06	0.999938	8.59279e-06	2.89022e-06	2.85433e-06	8.49881e-06	0.0270657
AT1G47420	SDH5	succinate dehydrogenase 5	139.075	138.259	130.968	123.808	110.081	125.824	138.177	138.213	-0.121481	-0.231606	-0.0048838	0.110125	0.116597	0.226722	0.0722757	0.374251	0.0883609	0.999807	0.402533	0.494586	0.0945221
AT1G48090	AT1G48090		9.13512	7.16819	9.15961	7.90447	16.9393	15.3964	9.45187	9.22262	0.0587523	0.907605	0.175747	-0.848852	0.116995	-0.731858	0.00356568	0.978358	0.00442625	0.660736	0.846844	0.00531332	0.00804006
AT1G48160	AT1G48160		28.3472	29.6514	22.7291	23.6697	17.1071	20.5155	24.4907	26.5892	-0.309958	-0.598605	-0.176763	0.288648	0.133194	0.421842	0.0111552	0.062014	0.00897683	0.248415	0.497541	0.139294	0.0384613
AT1G48200	AT1G48200		7.91737	5.12656	8.50545	7.74151	13.4152	12.8164	21.9171	19.8266	0.278475	0.908129	1.53989	-0.629655	1.26142	0.631764	0.00121397	0.632268	0.0227202	0.00125913	0.00199121	0.0572532	0.0127893
AT1G48230	AT1G48230		20.3701	18.784	15.8644	15.4024	19.8479	22.2069	28.8201	25.6302	-0.306953	0.098263	0.455945	-0.405216	0.762898	0.357682	0.00712286	0.181478	0.780786	0.0246354	0.00548767	0.0766032	0.0496809
AT1G48240	NPSN12	novel plant snare 12	14.0588	17.3668	15.0429	13.3663	20.6417	23.2914	29.1724	29.9976	-0.136446	0.458581	0.871871	-0.595026	1.00832	0.41329	0.00229138	0.796884	0.0612252	0.0037001	0.00249721	0.0302599	0.0322285
AT1G48410	AGO1	ARGONAUTE 1	24.6285	21.828	27.4065	29.701	36.268	36.3752	31.6794	23.8137	0.286651	0.623321	0.246699	-0.33667	-0.0399524	-0.376622	0.0536585	0.412467	0.042616	0.52416	0.992606	0.191839	0.149559
AT1G48460	AT1G48460		7.65299	7.27133	9.09653	11.4498	10.2856	11.8787	19.8871	18.7428	0.413795	0.513779	1.26344	-0.0999846	0.849649	0.749665	0.00163435	0.184981	0.0937198	0.0014266	0.004026	0.876255	0.00572617
AT1G48600	PMEAMT	phosphoethanolamine N-methyltransferase	210.349	201.213	196.638	208.992	203.834	207.717	153.981	155.649	-0.0208434	-3.83736e-05	-0.40827	-0.020805	-0.387426	-0.408231	0.00198088	0.94822	1	0.00288213	0.00362039	0.948476	0.00288332
AT1G48605	ATHAL3B		0.836193	1.76214	0.848482	1.99196	12.6605	12.8432	18.4832	20.557	0.0740278	2.58044	3.15785	-2.50642	3.08383	0.577412	8.37202e-05	0.99899	0.000771384	0.000143382	0.00014623	0.000804372	0.00582175
AT1G48630	RACK1B_AT	receptor for activated C kinase 1B	44.6077	39.4487	51.1073	53.8857	49.2835	56.4908	79.927	76.4151	0.314162	0.324659	0.87969	-0.0104968	0.565528	0.555032	0.00209847	0.126544	0.11437	0.00175448	0.00642671	0.999423	0.0068035
AT1G48745	AT1G48745		9.15771	8.90247	10.6637	11.5489	21.2636	24.6474	32.1298	32.7187	0.271423	1.25602	1.73656	-0.984599	1.46514	0.480538	0.000143639	0.447594	0.00132109	0.000184811	0.000253282	0.0024639	0.00575864
AT1G48750	AT1G48750		50.4205	46.1413	36.5872	55.4702	85.5892	88.1916	128.656	118.978	-0.0674872	0.834677	1.34071	-0.902164	1.4082	0.506037	0.00149353	0.990038	0.0250538	0.00212123	0.00189434	0.0205794	0.0291805
AT1G49000	AT1G49000		0.826363	0.646763	0.577643	0.706698	1.95032	1.97848	4.40765	5.50061	-0.0806308	0.771505	1.77766	-0.852136	1.85829	1.00615	0.00115938	0.994425	0.112278	0.00151389	0.00138926	0.0907988	0.00561899
AT1G49032	AT1G49032		19.6978	17.2606	18.5861	18.8172	21.6415	24.3313	36.3814	30.2663	0.016382	0.300282	0.817277	-0.2839	0.800895	0.516995	0.011763	0.99971	0.392682	0.014077	0.0148584	0.426597	0.048505
AT1G49200	AT1G49200		0.84812	3.08213	0.755133	0.236635	1.29449	2.77409	5.60741	4.70909	-0.987095	0.0332661	1.05443	-1.02036	2.04152	1.02116	0.0408184	0.5378	0.999867	0.1093	0.0337259	0.506628	0.116217
AT1G49300	RABG3E	RAB GTPase homolog G3E	46.3277	51.1656	47.1618	45.2637	47.5782	53.6889	60.3183	63.3851	-0.0754229	0.0537094	0.337352	-0.129132	0.412775	0.283643	0.0235289	0.836691	0.920083	0.0413515	0.0227514	0.533302	0.0678252
AT1G49350	AT1G49350		7.20969	6.61162	4.16078	4.66548	6.76918	8.10298	9.12531	8.08412	-0.547334	0.0927756	0.279946	-0.64011	0.82728	0.18717	0.0131288	0.062724	0.853015	0.185895	0.0107461	0.0338051	0.399672
AT1G49400	emb1129	embryo defective 1129	25.3801	23.486	24.0195	28.2848	30.1921	35.9133	52.8085	51.5048	0.094362	0.421065	1.06355	-0.326703	0.969184	0.642481	0.00148062	0.910938	0.099225	0.00165025	0.00211243	0.180143	0.00678423
AT1G49410	TOM6	translocase of the outer mitochondrial membrane 6	64.626	58.9469	65.6363	60.2991	81.6351	88.4558	126.431	127.631	0.0268904	0.454646	1.02797	-0.427755	1.00108	0.573322	0.000174103	0.987001	0.0110555	0.000218004	0.000232161	0.0133469	0.00118469
AT1G49500	AT1G49500		201.111	196.583	188.106	160.106	184.19	242.385	311.033	315.624	-0.190667	0.100652	0.653377	-0.291319	0.844045	0.552725	0.0134171	0.719576	0.917473	0.0253985	0.0127402	0.42493	0.0400039
AT1G49510	emb1273	embryo defective 1273	24.4149	23.0538	22.713	25.8055	19.5639	19.9595	29.5825	25.6858	0.0302958	-0.252591	0.211221	0.282887	0.180925	0.463812	0.0548382	0.990539	0.272601	0.283305	0.373242	0.206687	0.0417136
AT1G49650	AT1G49650		10.3369	10.1931	14.1768	12.7128	11.8217	10.7568	9.12173	10.5782	0.358703	0.12555	-0.0541569	0.233153	-0.41286	-0.179706	0.0394526	0.0590316	0.63578	0.953864	0.039766	0.177472	0.408897
AT1G49660	CXE5	carboxyesterase 5	24.1375	22.8222	23.8336	23.007	25.5127	29.9537	35.4117	38.5963	-0.00351379	0.231124	0.634557	-0.234638	0.63807	0.403433	0.00701043	0.999989	0.287411	0.00872218	0.00858249	0.279291	0.0330955
AT1G49910	BUB3.2	BUB (BUDDING UNINHIBITED BY BENZYMIDAZOL) 3.2	2.21584	0.784675	1.54987	0.817634	22.9181	26.1656	32.1092	31.6237	-0.195268	3.35271	3.71647	-3.54798	3.91173	0.363753	3.69887e-05	0.994041	0.000212829	9.23659e-05	8.94659e-05	0.000203321	0.0162698
AT1G49950	TRB1	telomere repeat binding factor 1	23.9951	25.2914	26.1002	25.1637	30.8405	29.4673	36.627	35.2402	0.0545789	0.280834	0.526355	-0.226255	0.471776	0.245521	0.000714051	0.704407	0.0119396	0.000783539	0.00112271	0.0240444	0.0100408
AT1G50030	TOR	target of rapamycin	5.71819	4.60185	6.17532	6.36451	11.5925	9.87171	7.09948	7.03089	0.239003	0.929455	0.388773	-0.690451	0.149769	-0.540682	0.006035	0.502697	0.00543999	0.178222	0.71295	0.0123226	0.0246566
AT1G50200	ALATS	Alanyl-tRNA synthetase	46.5898	38.8314	44.4033	45.4075	75.0762	80.548	66.9148	63.7283	0.0706807	0.850434	0.601495	-0.779753	0.530814	-0.248939	0.00155074	0.921602	0.00206805	0.0107772	0.0155657	0.00264923	0.0792467
AT1G50370	FYPP1	flower- specific, phytochrome-associated protein phosphatase 1	21.0537	18.5667	18.6292	20.5372	20.4582	22.4524	29.214	29.857	-0.0158235	0.109765	0.553197	-0.125589	0.56902	0.443431	0.00477093	0.997955	0.640969	0.00648305	0.00594915	0.557526	0.0127845
AT1G50380	AT1G50380		11.9031	11.0184	10.8675	11.6468	17.4445	16.9414	20.6328	19.05	-0.0237673	0.545989	0.742061	-0.569756	0.765829	0.196073	0.000643545	0.990942	0.00467868	0.00108911	0.000991426	0.00410187	0.06878
AT1G50440	AT1G50440		18.4493	17.2318	14.4889	16.1068	10.8716	14.4685	17.8334	17.6137	-0.209159	-0.462823	-0.00898708	0.253663	0.200172	0.453835	0.0650329	0.412293	0.0773886	0.999784	0.444124	0.39033	0.0828791
AT1G50460	HKL1	hexokinase-like 1	6.57169	7.3557	6.94819	6.70504	10.0946	8.57575	13.2702	11.9403	-0.0250495	0.376053	0.772654	-0.401102	0.797703	0.396601	0.00484729	0.997672	0.115935	0.00639663	0.00584914	0.0988746	0.0436912
AT1G50640	ERF3	ethylene responsive element binding factor 3	21.4988	19.2404	17.2972	17.0024	30.1935	35.809	38.694	40.6086	-0.235606	0.670028	0.927742	-0.905634	1.16335	0.257714	0.00158124	0.544004	0.0167333	0.00352195	0.00195119	0.00734206	0.129109
AT1G50670	AT1G50670		37.8094	36.1101	32.5622	37.2879	50.1459	41.8358	65.8905	63.7801	-0.0794803	0.307909	0.794391	-0.38739	0.873871	0.486481	0.00330838	0.933373	0.185797	0.00473522	0.00362915	0.108649	0.0197455
AT1G51130	AT1G51130		2.29827	1.38249	2.18068	1.12413	5.49663	6.67935	8.76557	8.7058	-0.0987829	1.31929	1.7772	-1.41808	1.87598	0.457906	0.000986041	0.990236	0.00961228	0.00154185	0.00138904	0.00819977	0.0493646
AT1G51200	AT1G51200		203.103	213.864	193.255	176.258	286.968	343.406	413.715	387.499	-0.173424	0.593941	0.938948	-0.767365	1.11237	0.345006	0.00220377	0.74563	0.0331134	0.00398025	0.00255564	0.0165352	0.0678492
AT1G51360	DABB1	dimeric A/B barrel domainS-protein 1	15.8922	16.0102	13.3054	14.0955	13.4927	16.3824	20.4224	18.0008	-0.205527	-0.0889575	0.253796	-0.11657	0.459323	0.342754	0.0580102	0.447401	0.875147	0.220304	0.0510445	0.803043	0.109939
AT1G51420	SPP1	sucrose-phosphatase 1	0.0175387	0.131493	0	0	7.57051	8.02939	9.18955	8.85099	-0.103687	3.03381	3.22116	-3.1375	3.32485	0.187354	2.66233e-06	0.981531	9.01431e-06	2.3834e-06	2.18308e-06	8.36001e-06	0.0137889
AT1G51540	AT1G51540		9.47406	10.1989	10.5919	10.4092	13.4455	14.1344	17.0048	17.6966	0.0858067	0.448721	0.759939	-0.362914	0.674132	0.311218	0.000204643	0.500739	0.0028244	0.000236642	0.000332068	0.0056591	0.00420174
AT1G51660	MKK4	mitogen-activated protein kinase kinase 4	7.12268	8.6204	7.44208	8.78551	12.4017	12.0184	15.6292	15.7692	0.0388674	0.574379	0.912523	-0.535512	0.873655	0.338143	0.00113138	0.985393	0.0134436	0.00146528	0.00165508	0.016506	0.02884
AT1G51700	DOF1	DOF zinc finger protein 1	24.048	22.4309	20.2512	23.6724	37.9609	45.8567	55.6177	60.2999	-0.0781212	0.823917	1.28235	-0.902038	1.36047	0.458434	0.00138904	0.981309	0.0203494	0.0020474	0.00178114	0.0161119	0.0341604
AT1G51730	AT1G51730		32.5075	40.2308	33.6284	32.2833	48.0543	46.683	62.6806	60.9378	-0.138188	0.372225	0.749128	-0.510412	0.887316	0.376904	0.00186221	0.665682	0.0612266	0.00315744	0.0019495	0.0251457	0.0249797
AT1G51740	SYP81	syntaxin of plants 81	0	0	7.00281	8.3641	0	0	0	0	3.11827	0	0	3.11827	-3.11827	0	0.00020035	0.000316064	1	1	0.000316064	0.000316064	1
AT1G51920	AT1G51920		2.43417	0.460365	0	0	2.57229	1.87544	11.7249	13.2409	-1.29117	0.39762	2.46189	-1.68879	3.75306	2.06427	0.000527354	0.476048	0.829813	0.000942081	0.000579524	0.211811	0.00125317
AT1G51980	AT1G51980		76.9217	78.5638	73.1706	73.735	79.2226	85.6066	93.72	88.2206	-0.080821	0.0831528	0.224021	-0.163974	0.304842	0.140868	0.017667	0.554675	0.496995	0.0403386	0.015358	0.130704	0.147893
AT1G52155	AT1G52155		3.05226	3.12403	2.5201	2.82225	4.57515	4.73868	5.97905	5.37762	-0.155204	0.468569	0.708042	-0.623774	0.863247	0.239473	0.000769256	0.430452	0.0106688	0.00161291	0.000901162	0.00445268	0.0470368
AT1G52200	AT1G52200		1.48046	4.38411	1.67495	2.13676	3.86725	4.06601	12.1049	8.61843	-0.436405	0.336899	1.53073	-0.773305	1.96714	1.19384	0.0206765	0.91524	0.913574	0.0333931	0.0214428	0.619637	0.0545062
AT1G52310	AT1G52310		10.5813	10.2399	10.2666	9.87693	12.088	13.398	14.426	14.6174	-0.0434894	0.268322	0.443912	-0.311812	0.487401	0.17559	0.00253931	0.901869	0.0325018	0.00422419	0.00312864	0.0203996	0.0773395
AT1G52315	AT1G52315		0	0	0	0	8.28059	9.25755	18.1062	18.3412	0	3.28822	4.26481	-3.28822	4.26481	0.976593	2.31553e-06	1	7.89963e-05	3.07474e-07	3.07474e-07	7.89963e-05	6.06585e-05
AT1G52342	AT1G52342		14.6756	18.146	13.325	14.1496	28.0439	31.3182	47.7817	51.9623	-0.24051	0.817365	1.54689	-1.05788	1.7874	0.729524	0.000285163	0.667148	0.0143698	0.000423455	0.000315135	0.00736321	0.00303084
AT1G52347	AT1G52347		20.7784	24.2817	13.86	18.2616	23.8155	21.2411	28.7229	30.1165	-0.463819	-0.000107302	0.370502	-0.463712	0.834321	0.370609	0.0185498	0.138266	1	0.116464	0.0136003	0.138366	0.116382
AT1G52730	AT1G52730		18.9536	19.5793	20.7734	18.8968	24.7841	25.9646	29.7852	32.8784	0.0399226	0.380042	0.67386	-0.34012	0.633938	0.293818	0.00260653	0.972597	0.0365777	0.0031352	0.00376597	0.0503381	0.0397268
AT1G52740	HTA9	histone H2A protein 9	149.735	137.409	141.857	138.277	137.547	151.948	185.559	169.501	-0.0354076	0.011683	0.304378	-0.0470906	0.339786	0.292695	0.0382784	0.97646	0.99903	0.0608279	0.0444543	0.947957	0.0678516
AT1G52760	LysoPL2	lysophospholipase 2	21.0417	22.2557	19.442	15.8238	24.8293	25.8131	32.0032	30.0614	-0.281576	0.216797	0.500099	-0.498373	0.781675	0.283302	0.00412558	0.183254	0.22646	0.0129429	0.00345366	0.0261049	0.0688543
AT1G52827	CDT1	CADMIUM TOLERANCE 1	41.4353	38.2441	31.2342	27.8172	35.2945	44.3969	66.3035	67.584	-0.419948	0.000211939	0.734369	-0.42016	1.15432	0.734157	0.00206301	0.145714	1	0.00604581	0.00177564	0.145492	0.0060508
AT1G52905	AT1G52905		15.2387	16.7586	11.7233	20.3611	35.3138	37.7314	61.2395	58.7302	0.00369141	1.14234	1.84303	-1.13865	1.83934	0.700691	0.00051751	0.999999	0.0121246	0.000667102	0.000669717	0.012218	0.00743194
AT1G52930	AT1G52930		21.2492	19.9857	22.7486	20.6368	23.2218	30.8127	44.1004	40.3984	0.0700319	0.374119	1.00048	-0.304087	0.930452	0.626365	0.00681403	0.983849	0.304493	0.0077383	0.0093341	0.423164	0.0270637
AT1G53210	AT1G53210		123.889	117.825	114.959	100.182	131.103	144.642	165.136	162.012	-0.166557	0.188572	0.433547	-0.355129	0.600104	0.244975	0.00664115	0.398894	0.247226	0.0158635	0.00590102	0.050895	0.0846264
AT1G53240	mMDH1	mitochondrial malate dehydrogenase 1	214.873	236.908	219.146	200.697	203.97	224.213	248.614	255.801	-0.10529	-0.0770457	0.158324	-0.0282444	0.263614	0.23537	0.0901313	0.628585	0.792511	0.299576	0.0923397	0.986016	0.1239
AT1G53380	AT1G53380		10.3034	9.23198	10.5891	10.0928	10.0022	11.2559	14.6689	14.9521	0.0748327	0.111024	0.554174	-0.0361917	0.479341	0.44315	0.00380639	0.79305	0.561575	0.00423775	0.00665921	0.962571	0.00851896
AT1G53480	MRD1	MTO 1 RESPONDING DOWN 1	35.0248	34.3502	27.7622	13.3505	41.9094	45.9403	55.3287	50.8502	-0.727306	0.332095	0.599928	-1.0594	1.32723	0.267834	0.0165864	0.188361	0.439547	0.0927051	0.0142138	0.0442563	0.444916
AT1G53500	MUM4	MUCILAGE-MODIFIED 4	28.8126	28.6829	24.2399	25.371	16.3392	17.9698	17.3995	19.1857	-0.205105	-0.712453	-0.624733	0.507349	-0.419628	0.0877204	0.000699876	0.0462182	0.000886133	0.00132733	0.00800725	0.00439118	0.655983
AT1G53530	AT1G53530		12.2081	11.4436	9.56658	9.75749	11.3323	8.84914	15.3765	15.766	-0.266572	-0.209701	0.369628	-0.0568702	0.6362	0.579329	0.0100039	0.235548	0.367006	0.0519853	0.0108344	0.963998	0.0142186
AT1G53625	AT1G53625		1.65406	0.358485	0.049486	0	3.58968	4.29836	9.57708	16.4093	-0.969255	1.30117	2.80214	-2.27042	3.77139	1.50097	0.0197486	0.976093	0.663807	0.027977	0.0213246	0.475183	0.0697248
AT1G53690	AT1G53690		3.83862	2.16447	2.64637	3.75562	0.955427	1.46283	4.26255	5.2079	0.0701739	-0.85708	0.519293	0.927254	0.449119	1.37637	0.0519934	0.993832	0.258648	0.277556	0.352346	0.20372	0.0393936
AT1G53760	AT1G53760		5.53613	5.34926	4.68859	7.40281	15.8569	18.7391	24.4273	24.5294	0.129079	1.50595	1.98354	-1.37687	1.85446	0.477586	0.000428722	0.970128	0.00372209	0.000593317	0.000673798	0.00453337	0.0231892
AT1G53850	PAE1	20S proteasome alpha subunit E1	35.8173	35.0004	33.2359	37.6654	41.3099	43.6774	51.7668	50.062	0.00165537	0.256516	0.511846	-0.25486	0.51019	0.25533	0.00332441	0.999995	0.065641	0.00423756	0.00428095	0.0668514	0.0377161
AT1G54080	UBP1A	oligouridylate-binding protein 1A	58.0361	57.7917	52.8334	47.6212	56.32	55.8432	66.8397	62.1799	-0.201695	-0.0455823	0.153103	-0.156113	0.354798	0.198685	0.0202593	0.113582	0.877085	0.170614	0.0153393	0.227064	0.0871597
AT1G54090	EXO70D2	exocyst subunit exo70 family protein D2	12.6363	11.2506	9.86268	9.5762	13.2551	14.2342	17.8771	14.938	-0.271993	0.187969	0.427491	-0.459962	0.699484	0.239522	0.020935	0.372669	0.514991	0.0671116	0.0174653	0.0915822	0.262445
AT1G54130	RSH3	RELA/SPOT homolog 3	27.4633	27.3693	30.1279	31.5776	60.689	67.2567	49.5904	50.1703	0.164699	1.19312	0.84039	-1.02842	0.675691	-0.352728	0.000306754	0.540896	0.000370288	0.00247751	0.00465413	0.000544953	0.0140541
AT1G54140	TAFII21	TATA binding protein associated factor 21kDa subunit	16.0007	0	0	0	0	0	26.2057	27.6485	-3.16998	-3.16998	1.63361	0	4.80359	4.80359	0.0248972	0.555574	0.555574	0.0924462	0.030238	1	0.030238
AT1G54160	NF-YA5	nuclear factor Y, subunit A5	2.42246	3.03818	2.74334	5.31614	7.17559	6.77344	2.84272	4.51012	0.431184	1.0961	0.326105	-0.664913	-0.105079	-0.769992	0.0684409	0.675409	0.0617887	0.830324	0.987403	0.173679	0.129225
AT1G54270	EIF4A-2	eif4a-2	68.5473	67.6526	69.8278	59.1284	75.2218	84.1894	106.086	114.036	-0.0776722	0.223984	0.684596	-0.301656	0.762268	0.460612	0.00424267	0.915002	0.309719	0.00622358	0.00456435	0.168029	0.0201128
AT1G54340	ICDH	isocitrate dehydrogenase	19.8947	19.2459	15.8163	16.9932	24.4795	25.8103	27.9615	28.4614	-0.241082	0.345967	0.505971	-0.587048	0.747053	0.160004	0.000230144	0.0340406	0.00446457	0.000824506	0.000247276	0.000788328	0.0378423
AT1G54630	ACP3	acyl carrier protein 3	110.948	108.755	111.684	103.747	109.442	127.966	176.088	162.321	-0.0280706	0.110843	0.618641	-0.138914	0.646712	0.507798	0.00583855	0.99392	0.747789	0.00818289	0.00718105	0.623858	0.0147113
AT1G54690	GAMMA-H2AX	gamma histone variant H2AX	51.9445	52.6566	58.9802	54.5322	31.8987	34.1006	64.895	58.378	0.115825	-0.648631	0.232853	0.764456	0.117028	0.881484	0.00221564	0.498457	0.00918291	0.102844	0.436439	0.00423844	0.00207936
AT1G54740	AT1G54740		13.6857	11.2967	10.1631	9.2912	11.0789	10.0497	15.077	15.0655	-0.330752	-0.222341	0.252463	-0.108411	0.583215	0.474804	0.0181886	0.142922	0.326113	0.170727	0.0179731	0.823841	0.032359
AT1G54990	AXR4	AUXIN RESISTANT 4	20.1348	21.8027	19.6896	17.947	17.2037	16.0779	19.9476	20.0985	-0.14862	-0.316537	-0.0634808	0.167917	0.0851388	0.253056	0.0375129	0.245327	0.0336842	0.756978	0.619033	0.238623	0.0741739
AT1G55325	GCT	GRAND CENTRAL	4.80612	4.379	5.71996	4.44559	10.0718	10.2267	7.97218	7.89993	0.121221	0.995366	0.676129	-0.874145	0.554908	-0.319237	0.000913841	0.747004	0.00110312	0.00763825	0.0136137	0.00158008	0.0329791
AT1G55330	AGP21	arabinogalactan protein 21	381.336	422.151	482.878	331.673	491.607	424.945	944.889	752.646	0.0196817	0.1895	1.07721	-0.169818	1.05753	0.887707	0.0205008	0.999905	0.919658	0.0265669	0.0277229	0.938485	0.0418151
AT1G55350	DEK1	DEFECTIVE KERNEL 1	7.50477	8.47356	9.36967	9.09707	14.8977	14.2764	12.1533	10.8139	0.187022	0.794089	0.473775	-0.607067	0.286753	-0.320314	0.00175439	0.33151	0.00165939	0.0177235	0.0758332	0.00369404	0.0267847
AT1G55360	AT1G55360		60.3748	61.306	71.4862	57.8509	265.13	264.702	232.038	214.502	0.0866529	2.10435	1.85862	-2.0177	1.77196	-0.245734	2.493e-05	0.958031	6.6484e-05	0.000134552	0.000144277	7.10716e-05	0.0206337
AT1G55670	PSAG	photosystem I subunit G	5636.85	5785.71	4812.6	4929.75	1575.92	1925.45	1758.33	1849.32	-0.229501	-1.70532	-1.66221	1.47582	-1.43271	0.0431156	1.99419e-05	0.0147362	5.36496e-05	5.65969e-05	0.000123651	0.000117674	0.980636
AT1G55673	AT1G55673		0	0	1346.96	2175.67	676.921	891.738	719.564	702.657	10.7833	9.61715	9.47596	1.1661	-1.3073	-0.141197	0.0197318	0.014811	0.182284	0.229818	0.0820919	0.101411	0.994252
AT1G55675	AT1G55675		22.0594	18.4743	16.9966	16.5795	18.4186	22.1422	24.0928	25.2241	-0.257698	0.000918909	0.270828	-0.258617	0.528526	0.269909	0.0596223	0.370266	1	0.231756	0.0454115	0.367731	0.233376
AT1G55820	AT1G55820		1.77927	2.40635	1.85066	2.73917	11.0352	11.4202	9.62682	9.40473	0.091323	1.98316	1.76557	-1.89184	1.67424	-0.217598	4.721e-05	0.958112	0.000112318	0.000211025	0.00023194	0.00011982	0.0480503
AT1G55830	AT1G55830		4.80343	5.99258	3.8232	5.15706	6.00154	6.61811	7.87671	8.32467	-0.220782	0.192215	0.508354	-0.412997	0.729136	0.316139	0.0245954	0.597432	0.594618	0.0557171	0.0211935	0.17244	0.179438
AT1G55860	UPL1	ubiquitin-protein ligase 1	10.1083	8.68973	9.99351	8.47322	17.6586	16.3394	9.88437	9.33317	-0.0231663	0.79147	0.0288105	-0.814636	0.0519768	-0.762659	0.00233773	0.997359	0.00362193	0.994709	0.971906	0.0033373	0.00402673
AT1G55900	TIM50		9.09933	8.98936	9.47755	9.14314	12.6785	13.8152	17.9529	16.7807	0.0377091	0.504259	0.870717	-0.46655	0.833008	0.366457	0.000414597	0.966082	0.00711089	0.000512552	0.000582685	0.0090493	0.0076525
AT1G56060	AT1G56060		5.3991	3.28252	1.23517	6.82598	6.65986	4.23552	36.4564	47.7421	-0.0863353	0.271724	3.01253	-0.358059	3.09887	2.74081	0.0027415	0.999871	0.994322	0.00415378	0.00402734	0.988364	0.00464676
AT1G56110	NOP56	homolog of nucleolar protein NOP56	52.5511	43.2639	52.2853	40.5112	91.2349	106.738	135.401	134.474	-0.0452219	1.03168	1.47482	-1.0769	1.52004	0.443139	0.000795559	0.99682	0.00891993	0.00117991	0.00110329	0.00801389	0.0309084
AT1G56120	AT1G56120		3.25794	3.54052	2.06259	3.19587	6.58233	6.57585	3.76487	2.77479	-0.277588	0.784774	-0.0430724	-1.06236	0.234515	-0.827846	0.0063051	0.549014	0.0143125	0.994446	0.666512	0.00648065	0.0124003
AT1G56140	AT1G56140		2.37214	2.41536	2.11067	2.55374	8.85672	8.63857	9.48401	9.38979	-0.0264031	1.52217	1.62074	-1.54858	1.64714	0.0985676	3.65493e-06	0.983951	1.33702e-05	6.01759e-06	5.57973e-06	1.24951e-05	0.0590388
AT1G56150	AT1G56150		4.80913	8.5912	10.5716	12.066	113.318	107.607	171.347	164.323	0.6779	3.85553	4.45458	-3.17762	3.77668	0.599056	3.27819e-06	0.600118	3.89338e-05	1.30969e-06	1.82274e-06	4.77211e-05	0.000289036
AT1G56190	AT1G56190		131.323	136.065	122.011	136.272	133.938	155.114	100.019	102.36	-0.0496045	0.111591	-0.398439	-0.161196	-0.348834	-0.51003	0.0362125	0.956387	0.670672	0.0781703	0.120822	0.440395	0.0311024
AT1G56330	SAR1B	secretion-associated RAS 1B	136.339	145.276	137.977	119.449	123.22	142.306	182.223	161.835	-0.128611	-0.0842547	0.28708	-0.044356	0.415691	0.371335	0.0742861	0.765341	0.908339	0.190241	0.0777743	0.985829	0.103716
AT1G56440	TPR5	tetratricopeptide repeat 5	5.87278	7.67443	4.81073	4.82885	10.2752	8.69717	11.869	11.3239	-0.417617	0.431834	0.696361	-0.849451	1.11398	0.264527	0.00528458	0.252908	0.111259	0.0174758	0.00504245	0.0196282	0.212585
AT1G56450	PBG1	20S proteasome beta subunit G1	66.3405	63.0437	56.2439	55.8918	66.5181	67.8828	68.5337	66.9601	-0.203042	0.0540614	0.0655748	-0.257103	0.268616	0.0115134	0.00324437	0.0115798	0.38527	0.263675	0.00375729	0.00450276	0.9765
AT1G56500	AT1G56500		49.3153	47.9816	51.2608	56.3078	57.2493	63.6432	49.6388	54.1986	0.142014	0.307576	0.0920289	-0.165562	-0.0499849	-0.215547	0.0916109	0.495004	0.0773479	0.767967	0.939125	0.322479	0.18811
AT1G56560	A/N-InvA	alkaline/neutral invertase A	10.8979	10.5691	8.93513	9.14979	12.0276	12.9784	13.0744	13.4974	-0.224521	0.202647	0.283959	-0.427167	0.508479	0.081312	0.00144614	0.0418547	0.036029	0.00997532	0.00146202	0.00320135	0.324757
AT1G56600	GolS2	galactinol synthase 2	83.4196	57.8009	73.2904	64.8392	126.972	126.383	55.2062	65.8134	-0.0314763	0.834266	-0.21935	-0.865743	-0.187874	-1.05362	0.0091949	0.998575	0.018439	0.765776	0.836667	0.0167493	0.0101775
AT1G56650	PAP1	production of anthocyanin pigment 1	29.2034	20.8333	28.1489	21.9488	78.8158	58.538	101.917	108.654	0.00169021	1.42115	2.03034	-1.41946	2.02865	0.609192	0.00171377	1	0.0220877	0.00234165	0.00234506	0.0221415	0.040123
AT1G56660	AT1G56660		11.8002	9.64658	8.214	6.47566	14.4771	12.745	16.1292	18.4043	-0.490435	0.31767	0.63983	-0.808105	1.13027	0.32216	0.00872111	0.218512	0.306059	0.0322583	0.00735323	0.0372807	0.180989
AT1G56700	AT1G56700		44.1253	41.9833	37.208	40.4645	44.5808	39.0477	47.9296	50.5374	-0.145201	-0.0411918	0.189367	-0.104009	0.334568	0.230559	0.0609868	0.450285	0.958812	0.216777	0.0506508	0.677646	0.137266
AT1G57660	AT1G57660		196.306	187.013	211.282	181.82	182.209	196.448	283.655	254.017	0.0361718	-0.0175617	0.48603	0.0537335	0.449858	0.503591	0.0194699	0.988547	0.998701	0.0282139	0.0351901	0.96559	0.025481
AT1G57680	Cand1	candidate G-protein Coupled Receptor 1	20.5644	26.2793	28.2133	23.3219	36.2425	33.1161	56.1817	51.7476	0.132315	0.546915	1.17033	-0.4146	1.03802	0.623417	0.00238465	0.886419	0.0846773	0.00257751	0.00349514	0.16167	0.014249
AT1G57720	AT1G57720		126.834	116.851	118.805	111.372	138.922	154.547	170.135	167.343	-0.0815847	0.266197	0.466508	-0.347782	0.548093	0.200311	0.00522798	0.784377	0.0805927	0.00950926	0.00578164	0.0377324	0.115125
AT1G57765	AT1G57765		10.1861	13.1478	12.3214	12.7831	15.5645	20.3089	28.1479	28.6969	0.0974632	0.580116	1.21585	-0.482653	1.11838	0.63573	0.00338032	0.967383	0.109136	0.00381149	0.00467807	0.164252	0.0211517
AT1G57860	AT1G57860		131.368	125.381	148.815	141.83	133.077	150.423	192.372	196.991	0.177598	0.141937	0.596954	0.0356609	0.419356	0.455017	0.00276779	0.223789	0.362672	0.00259493	0.00787942	0.954676	0.00608037
AT1G58180	BCA6	beta carbonic anhydrase 6	16.9131	17.7948	16.6477	17.3722	26.1826	26.4951	34.4193	30.7218	-0.0272964	0.574862	0.871106	-0.602158	0.898402	0.296244	0.000874195	0.993622	0.00966996	0.00131634	0.00120656	0.00842521	0.034969
AT1G58230	AT1G58230		5.09542	4.26868	5.2793	4.71439	7.29125	7.42229	5.90482	5.39233	0.0777922	0.556534	0.226634	-0.478742	0.148841	-0.3299	0.00891133	0.85767	0.00897653	0.215863	0.457392	0.0141371	0.0429494
AT1G58250	SAB	SABRE	6.55185	5.69039	6.08065	5.92339	8.86216	9.15155	6.86174	6.45896	-0.024333	0.490813	0.105306	-0.515146	0.129639	-0.385506	0.00313088	0.985273	0.00436105	0.506131	0.371534	0.00374294	0.00941127
AT1G58380	XW6		40.5872	36.714	37.6842	33.2437	62.2141	77.4989	92.5057	96.4174	-0.120872	0.837558	1.26758	-0.958429	1.38845	0.43002	0.00160351	0.945898	0.0214194	0.00251633	0.00203325	0.0151998	0.0476497
AT1G58440	XF1		21.987	20.1916	19.2449	19.5461	19.7839	22.5587	28.9414	28.6886	-0.115097	0.00534566	0.432691	-0.120442	0.547787	0.427345	0.00451145	0.541015	0.999858	0.00956636	0.00458151	0.509008	0.00994676
AT1G58684	AT1G58684		118.9	117.733	128.895	112.089	179.707	199.749	246.124	260.688	0.0260678	0.676723	1.09234	-0.650655	1.06627	0.415616	0.0005827	0.996443	0.00868042	0.000760291	0.000810527	0.00972252	0.0131702
AT1G58983	AT1G58983		123.41	123.745	135.142	117.298	187.889	209.686	257.713	273.175	0.030282	0.681423	1.09679	-0.651141	1.06651	0.415366	0.000635635	0.994874	0.00928258	0.000826394	0.000889831	0.0105777	0.0143752
AT1G59218	AT1G59218		15.1935	15.5187	15.9687	16.4194	23.8211	25.3991	22.011	23.0023	0.0720806	0.646884	0.52324	-0.574803	0.45116	-0.123644	0.000406009	0.648663	0.000614531	0.00168643	0.00272301	0.00089353	0.117889
AT1G59359	AT1G59359		118.908	117.663	128.818	112.089	179.555	199.711	245.965	260.893	0.0259854	0.676379	1.09284	-0.650394	1.06686	0.416465	0.000598563	0.996552	0.00894062	0.000780789	0.000832144	0.0100095	0.0134235
AT1G59590	ZCF37		4.69267	5.36109	3.38927	2.85598	16.4402	17.8559	28.061	32.5097	-0.547848	1.59033	2.376	-2.13818	2.92385	0.785673	0.00025757	0.691026	0.00672697	0.000395913	0.000300064	0.00389211	0.00498038
AT1G59600	ZCW7		10.8392	9.72932	10.5123	8.7662	12.8112	13.1586	16.2938	17.6701	-0.0849154	0.309558	0.672238	-0.394473	0.757153	0.36268	0.00373693	0.881841	0.119511	0.00570517	0.00403824	0.0636461	0.035869
AT1G60010	AT1G60010		53.1965	48.1969	45.7549	52.277	37.9485	41.9518	50.3913	55.5158	-0.0476839	-0.336203	0.0616457	0.28852	0.10933	0.397849	0.0835291	0.965412	0.136342	0.924082	0.727339	0.209159	0.0792859
AT1G60080	AT1G60080		3.75963	5.74902	4.21343	3.48867	8.60939	9.65188	12.1321	11.8517	-0.24635	0.816006	1.17489	-1.06236	1.42124	0.358888	0.00182016	0.721198	0.0218885	0.00347285	0.00221631	0.0112267	0.0867445
AT1G60620	RPAC43	RNA polymerase I subunit 43	5.60872	5.22777	3.8471	5.20607	6.43585	5.0866	7.67875	8.20284	-0.215791	0.0751058	0.478224	-0.290896	0.694015	0.403118	0.0347518	0.634261	0.959666	0.0779702	0.0294705	0.417155	0.118967
AT1G60640	AT1G60640		16.229	16.1759	13.6567	15.9183	31.9414	34.2377	42.2978	39.846	-0.123831	0.986716	1.29024	-1.11055	1.41407	0.303527	0.000124313	0.764386	0.00103396	0.000232676	0.000193085	0.000753621	0.0172401
AT1G60730	AT1G60730		6.82913	5.88684	2.21349	5.87193	13.2959	13.542	19.5237	16.786	-0.545111	0.970583	1.38033	-1.51569	1.92544	0.409744	0.00318734	0.558821	0.0426782	0.00701674	0.00358202	0.0161706	0.140618
AT1G60770	AT1G60770		14.5186	11.6243	15.458	11.056	21.3231	21.7717	29.088	31.5023	0.0188994	0.68019	1.15317	-0.661291	1.13427	0.472978	0.00300722	0.999691	0.0479364	0.00385177	0.00401284	0.0514689	0.043268
AT1G60790	TBL2	TRICHOME BIREFRINGENCE-LIKE 2	15.5879	14.9211	12.0624	11.7509	12.26	12.4042	12.6122	12.168	-0.332725	-0.285935	-0.279672	-0.0467895	0.0530521	0.00626269	0.00126424	0.00142437	0.00240627	0.00259826	0.482577	0.568908	0.997251
AT1G60995	AT1G60995		10.4527	9.35632	7.65017	9.63888	12.9548	14.3322	17.9794	17.2525	-0.177143	0.425335	0.771614	-0.602478	0.948757	0.346279	0.00256132	0.611027	0.0601434	0.0047669	0.00268533	0.0229969	0.0496288
AT1G61415	AT1G61415		0	0	0	0	3.44961	4.82002	7.03807	8.08444	0	2.36031	3.09782	-2.36031	3.09782	0.73751	0.00061801	1	0.00848881	0.000848318	0.000848318	0.00848881	0.0167454
AT1G61470	AT1G61470		0.967597	0.546994	0.618911	0.380147	2.9452	3.71458	5.64903	5.49266	-0.228847	1.30097	1.90272	-1.52982	2.13157	0.601749	0.000279869	0.855798	0.00483518	0.000426845	0.000348799	0.00337052	0.00808295
AT1G61570	TIM13	translocase of the inner mitochondrial membrane 13	55.8886	49.1901	54.6134	44.4844	87.4538	106.367	143.847	149.045	-0.0829199	0.870862	1.46152	-0.953782	1.54444	0.590653	0.000816453	0.980915	0.0187937	0.00113594	0.00100483	0.0149135	0.0126949
AT1G61580	RPL3B	R-protein L3 B	11.5367	9.92035	10.768	11.7675	23.5952	29.1201	36.9851	41.6449	0.0648491	1.22192	1.7813	-1.15707	1.71645	0.559372	0.00109674	0.996509	0.0139581	0.00144719	0.00155811	0.0158234	0.0269433
AT1G61620	AT1G61620		21.6385	20.189	22.234	21.3969	31.7285	29.8828	36.0193	36.4767	0.0581747	0.537447	0.765327	-0.479272	0.707152	0.22788	0.000177261	0.755243	0.0013359	0.000244718	0.000305194	0.00193411	0.0126719
AT1G61640	AT1G61640		2.69819	3.58769	3.32201	2.65708	5.54756	5.93579	8.09461	8.90666	-0.0544307	0.702452	1.19737	-0.756883	1.2518	0.494917	0.00112493	0.988882	0.0228861	0.0015663	0.00140384	0.0187301	0.0185674
AT1G61730	AT1G61730		17.0379	18.3012	14.7098	10.8606	23.9158	30.8885	38.8612	36.0402	-0.437567	0.605313	1.04232	-1.04288	1.47989	0.43701	0.00433306	0.461896	0.101866	0.0096547	0.00424993	0.0281957	0.092884
AT1G61740	AT1G61740		26.6259	30.6993	26.5735	30.7454	31.1364	33.2553	50.3893	46.0958	-0.000153214	0.162358	0.73126	-0.162511	0.731414	0.568903	0.00487789	1	0.596062	0.00633705	0.00633326	0.595484	0.0131376
AT1G61770	AT1G61770		24.3209	24.1531	22.5328	22.9964	20.2248	19.9736	26.6007	27.5174	-0.0867263	-0.258352	0.152926	0.171626	0.239652	0.411278	0.000234238	0.0578025	0.001391	0.0059831	0.00120367	0.00739719	0.000192134
AT1G61790	AT1G61790		44.7971	47.3096	44.666	39.7091	42.7375	45.0151	59.354	53.2369	-0.123682	-0.0683437	0.284123	-0.0553383	0.407805	0.352467	0.0314753	0.620311	0.885283	0.0887217	0.0321652	0.939806	0.0489611
AT1G61870	PPR336	pentatricopeptide repeat 336	14.4516	14.4038	12.9923	11.7086	20.8179	19.2987	26.0428	26.9664	-0.208635	0.448866	0.83415	-0.657501	1.04278	0.385284	0.000181658	0.167737	0.00659989	0.000347272	0.000196741	0.00200886	0.00397383
AT1G61900	AT1G61900		11.7007	12.0371	12.2461	11.4664	14.4457	16.6143	20.6357	19.6652	-0.00141885	0.361198	0.7168	-0.362617	0.718218	0.355602	0.00203836	0.999999	0.0487051	0.00260995	0.00259476	0.0481667	0.0223112
AT1G61980	AT1G61980		5.84932	5.69275	5.45578	6.27944	6.83094	7.64327	9.28591	10.7746	0.0204317	0.282761	0.704018	-0.262329	0.683586	0.421257	0.00905582	0.998747	0.267469	0.010694	0.0116225	0.307514	0.0460523
AT1G61990	AT1G61990		8.35814	7.73198	7.38215	7.56066	7.70408	9.03295	12.817	13.1924	-0.0945288	0.0506903	0.630709	-0.145219	0.725238	0.580019	0.00156512	0.727324	0.927213	0.00271504	0.0017831	0.443219	0.00351009
AT1G62050	AT1G62050		5.77395	5.37886	5.96809	6.23264	6.20326	5.75086	4.70464	4.45919	0.110594	0.0853201	-0.236539	0.0252739	-0.347133	-0.321859	0.0115082	0.288118	0.461812	0.0522907	0.0122819	0.955461	0.0166324
AT1G62150	AT1G62150		3.01026	2.34432	2.34163	2.37695	5.10969	5.33024	6.34422	7.51684	-0.130487	0.758264	1.10877	-0.88875	1.23926	0.350511	0.00189018	0.907624	0.0211277	0.00319995	0.00242979	0.0139225	0.0772865
AT1G62310	AT1G62310		3.89004	3.46042	3.79641	3.98164	5.48851	5.79167	4.6371	4.29897	0.0645094	0.506165	0.225985	-0.441656	0.161476	-0.28018	0.003523	0.793793	0.00361388	0.0842311	0.196555	0.00557704	0.023795
AT1G62350	AT1G62350		3.0175	2.57195	1.78105	1.16662	3.71977	4.2342	5.26456	7.39595	-0.617246	0.391277	0.949868	-1.00852	1.56711	0.558591	0.0165214	0.464791	0.540176	0.0415469	0.0139167	0.118748	0.140411
AT1G62420	AT1G62420		0.309319	0.159323	0.0766002	1.12606	137.069	130.591	103.828	95.0067	0.375553	6.77128	6.34615	-6.39573	5.97059	-0.425133	8.57826e-06	0.999647	1.69806e-05	7.06606e-05	7.15731e-05	1.72837e-05	0.00313023
AT1G62422	AT1G62422		8.45637	8.76077	6.5579	10.0855	21.6299	22.8888	30.3195	32.0436	-0.0437287	1.27542	1.74384	-1.31915	1.78757	0.468423	0.00023954	0.996889	0.00255195	0.000358676	0.000341752	0.00235651	0.0124683
AT1G62880	AT1G62880		7.8105	9.09699	5.23546	9.04779	11.5754	11.4863	18.8924	17.3883	-0.215569	0.406526	1.01766	-0.622096	1.23323	0.611133	0.00662411	0.823504	0.314038	0.0106389	0.00666758	0.13773	0.0402654
AT1G63090	PP2-A11	phloem protein 2-A11	18.8611	23.2924	18.2372	25.1143	55.2061	47.2752	119.423	112.882	0.0386225	1.24265	2.40779	-1.20402	2.36917	1.16514	9.56751e-05	0.999105	0.00995782	0.000138266	0.000140847	0.010713	0.000529874
AT1G63120	RBL2	RHOMBOID-like 2	11.5076	10.8577	7.96818	11.3419	10.8818	10.6922	16.2136	15.1253	-0.193292	-0.0476314	0.452379	-0.145661	0.64567	0.50001	0.0322922	0.659511	0.988174	0.0788281	0.0308288	0.81276	0.0608366
AT1G63420	AT1G63420		5.37027	5.61674	8.18571	8.63482	8.47587	8.25777	6.81418	6.72567	0.535238	0.528562	0.258903	0.00667601	-0.276335	-0.269659	0.000328689	0.000442052	0.000468862	0.010478	0.00412753	0.995763	0.00456719
AT1G63460	GPX8	glutathione peroxidase 8	27.2465	29.0698	25.4611	22.5674	18.9452	22.8717	32.2371	26.4581	-0.221149	-0.412412	0.0576832	0.191263	0.278832	0.470095	0.107824	0.510078	0.174633	0.969682	0.341273	0.693829	0.116924
AT1G63500	BSK7	brassinosteroid-signaling kinase 7	11.2325	12.6906	10.8471	11.6534	14.8111	17.1314	19.7964	19.5321	-0.0814271	0.388855	0.672899	-0.470282	0.754326	0.284044	0.00343545	0.891798	0.0548992	0.00558175	0.0040043	0.0321677	0.0709322
AT1G63770	AT1G63770		89.4299	86.4758	88.7586	95.695	123.224	127.663	109.631	110.038	0.0677039	0.50738	0.317294	-0.439676	0.24959	-0.190086	0.000828522	0.569073	0.000932945	0.00729822	0.0160717	0.00149611	0.0245142
AT1G63780	IMP4		14.3986	11.1503	13.9966	11.5754	22.2368	25.1351	33.3683	34.7753	0.00120921	0.841695	1.34832	-0.840486	1.34711	0.506621	0.000816832	1	0.0135662	0.00108938	0.0010917	0.0136179	0.0161835
AT1G64090	RTNLB3	Reticulan like protein B3	57.2313	53.2427	58.7784	60.0776	60.2634	67.2328	88.1956	80.4179	0.103698	0.203318	0.60114	-0.0996207	0.497443	0.397822	0.00654604	0.732093	0.281508	0.00644969	0.0114285	0.715803	0.022506
AT1G64230	UBC28	ubiquitin-conjugating enzyme 28	208.222	202.883	204.521	187.553	367.993	386.485	496.82	487.433	-0.068042	0.87279	1.25545	-0.940832	1.32349	0.38266	1.72283e-05	0.765916	0.000214964	3.83559e-05	3.26946e-05	0.000180103	0.00100043
AT1G64360	AT1G64360		38.7677	34.43	45.3551	60.0374	54.3461	65.4346	40.2062	46.5435	0.514133	0.695525	0.239054	-0.181392	-0.275079	-0.456471	0.0989075	0.244763	0.0947365	0.777518	0.597146	0.748386	0.231145
AT1G64385	AT1G64385		11.6945	11.9185	8.56915	11.0128	11.9611	12.4887	15.1123	13.7441	-0.247051	0.0463806	0.268694	-0.293432	0.515745	0.222313	0.0445246	0.323714	0.973153	0.181736	0.0337598	0.217076	0.270562
AT1G64572	AT1G64572		9.36279	6.19464	8.67396	8.09803	18.2219	16.1032	11.9628	8.70488	0.0964999	1.04889	0.368555	-0.952385	0.272055	-0.68033	0.0191071	0.984557	0.0211626	0.54451	0.712831	0.0266709	0.0608125
AT1G64580	AT1G64580		3.65702	3.65649	2.53931	1.88555	2.75059	4.44338	4.69945	5.30645	-0.53566	-0.018637	0.366347	-0.517023	0.902007	0.384984	0.0634026	0.282609	0.99971	0.325061	0.0479245	0.307783	0.298525
AT1G64780	AMT1;2	ammonium transporter 1;2	13.2177	13.9749	13.6029	11.7293	40.8763	41.1964	30.2511	33.1646	-0.0950011	1.52603	1.16403	-1.62104	1.25904	-0.362	5.4491e-05	0.877117	0.000115208	0.000472208	0.000388289	0.000104553	0.00611448
AT1G64790	ILA	ILITYHIA	12.2601	10.2409	12.9915	11.4584	22.6831	21.4465	18.13	17.4338	0.110422	0.912852	0.616502	-0.802431	0.506081	-0.29635	0.00133405	0.783636	0.00160878	0.0107524	0.019168	0.002315	0.0462877
AT1G64850	AT1G64850		80.0082	76.1576	77.2539	80.3052	55.0392	63.518	73.236	75.5606	0.0126532	-0.39172	-0.0688338	0.404373	-0.081487	0.322886	0.0155219	0.996917	0.0208551	0.741328	0.642809	0.0183561	0.0436205
AT1G64880	AT1G64880		22.9003	21.4691	25.0476	21.541	40.9335	40.1853	56.4441	53.36	0.0674448	0.842002	1.26973	-0.774557	1.20228	0.427726	0.000129262	0.915516	0.00161464	0.000181042	0.000202507	0.00205343	0.00416473
AT1G64980	CDI	cadmium 2 induced	28.3125	24.6249	33.4166	36.5334	187.942	180.878	241.115	223.816	0.389206	2.75486	3.08735	-2.36565	2.69814	0.33249	1.5036e-05	0.634688	9.66075e-05	3.52634e-05	4.29686e-05	0.00011369	0.00738917
AT1G64990	GTG1	GPCR-type G protein 1	15.8584	17.7174	14.7244	14.5149	28.4851	28.8784	36.8356	34.5771	-0.187534	0.73868	1.04513	-0.926214	1.23267	0.306454	9.88157e-05	0.30015	0.00119321	0.000202825	0.000144628	0.000617749	0.00880919
AT1G65030	AT1G65030		8.66637	5.802	7.58985	8.25188	14.6177	16.7514	24.7937	22.5126	0.115558	1.01882	1.58207	-0.903257	1.46652	0.563259	0.00117737	0.965588	0.0172688	0.00144332	0.00170309	0.0232367	0.0212248
AT1G65484	AT1G65484		0.185854	0.371378	0.358973	0.211825	3.88775	6.17167	9.45946	10.4538	0.0076332	2.23751	3.09915	-2.22987	3.09152	0.861644	0.00105566	1	0.0196638	0.00138623	0.00139001	0.0197626	0.0173008
AT1G65490	AT1G65490		309.3	288.878	246.778	320.126	171.04	235.208	527.286	494.051	-0.0772052	-0.555945	0.769819	0.478739	0.847024	1.32576	0.00471317	0.971803	0.183164	0.0159242	0.0123326	0.274672	0.00402079
AT1G65510	AT1G65510		2.2494	0.198834	1.15943	1.51917	3.68343	6.97676	22.9928	18.2631	0.0728442	1.50899	3.28159	-1.43615	3.20875	1.7726	0.00235612	0.999937	0.355948	0.00299376	0.00306245	0.374433	0.00731866
AT1G65650	UCH2		23.1496	24.5704	21.5165	20.7931	21.723	25.0099	31.8731	32.3404	-0.166207	-0.0289302	0.413299	-0.137277	0.579506	0.442229	0.00402734	0.298728	0.979036	0.0109075	0.00380074	0.428512	0.00882075
AT1G65720	AT1G65720		78.0249	71.4656	63.0751	57.8724	67.5822	69.5368	92.4576	83.6836	-0.301185	-0.122908	0.233794	-0.178277	0.534979	0.356702	0.0131159	0.0962651	0.54811	0.116952	0.0107775	0.367473	0.0362225
AT1G65820	AT1G65820		117.046	111.644	88.0212	97.9292	166.929	179.348	222.128	238.684	-0.295603	0.59428	1.00447	-0.889883	1.30007	0.410191	0.000266326	0.186979	0.00734415	0.000537206	0.000280197	0.00227883	0.00809319
AT1G65845	AT1G65845		15.754	15.9767	0	9.35382	33.2409	38.6774	77.6252	57.2595	-1.57088	1.13187	2.02083	-2.70275	3.59171	0.888958	0.00561262	0.57293	0.205672	0.010956	0.00530623	0.0603369	0.0591378
AT1G66040	VIM4	VARIANT IN METHYLATION 4	0.542422	0.333214	0.328935	0.235618	5.74627	6.17359	9.74721	10.3415	-0.165174	2.27519	2.94136	-2.44037	3.10653	0.666164	9.0536e-06	0.935039	0.00014034	1.38664e-05	1.23934e-05	0.000129446	0.000394906
AT1G66070	AT1G66070		20.7204	18.9895	25.6971	17.7325	26.4004	29.7431	44.9563	45.7394	0.123243	0.479228	1.15211	-0.355985	1.02887	0.672884	0.00392401	0.928604	0.175991	0.00427567	0.00568262	0.311839	0.0177947
AT1G66160	CMPG1	CYS, MET, PRO, and GLY protein 1	1.35487	1.75015	0.430376	0.714109	2.24136	1.77855	5.02272	5.86112	-0.699093	0.237825	1.33557	-0.936918	2.03467	1.09775	0.000819129	0.183965	0.655842	0.00178989	0.000744287	0.0629062	0.00289334
AT1G66180	AT1G66180		16.527	16.1617	14.1227	19.0829	19.9956	29.0756	47.6549	42.2891	0.0213392	0.558044	1.40629	-0.536705	1.38495	0.848245	0.0063784	0.999896	0.326013	0.00778568	0.00805055	0.346227	0.0259684
AT1G66200	GSR2	glutamine synthase clone F11	225.526	241.486	207.231	223.94	326.826	394.977	453.046	457.097	-0.114688	0.625972	0.959635	-0.74066	1.07432	0.333663	0.00200016	0.89106	0.0252206	0.00335106	0.00249069	0.0159079	0.067779
AT1G66230	MYB20	myb domain protein 20	6.05095	5.53512	6.05244	5.5263	6.09494	6.30307	14.1801	11.4594	-0.000778577	0.0837412	1.0246	-0.0845198	1.02538	0.940862	0.00515719	1	0.974526	0.00743189	0.00741757	0.973878	0.00925223
AT1G66260	AT1G66260		65.9125	61.7925	60.6306	50.3081	96.1122	99.9676	108.211	106.467	-0.199694	0.610848	0.740319	-0.810542	0.940013	0.129471	0.000603337	0.323851	0.00431962	0.00172318	0.000866697	0.00187079	0.262416
AT1G66430	AT1G66430		40.25	39.5633	45.1115	47.2279	50.0509	56.3484	47.4674	49.2592	0.205525	0.405948	0.271103	-0.200423	0.0655784	-0.134845	0.0241578	0.187405	0.018831	0.0828105	0.808063	0.139546	0.328752
AT1G66530	AT1G66530		9.9455	8.70784	9.40933	9.7812	11.5993	12.7122	15.7425	15.8075	0.0370446	0.349318	0.699938	-0.312274	0.662893	0.350619	0.00129342	0.967169	0.0313913	0.00151819	0.00178985	0.0437172	0.0132787
AT1G66580	SAG24	senescence associated gene 24	102.778	89.8796	89.5879	83.1203	123.929	136.034	177.079	176.263	-0.155991	0.428424	0.86827	-0.584416	1.02426	0.439845	0.000572298	0.514685	0.024375	0.000949164	0.000598395	0.00967259	0.00753757
AT1G66590	COX19-1	cytochrome c oxidase 19-1	18.0754	18.0883	12.6442	16.4726	13.8936	16.3536	21.8986	23.9758	-0.294507	-0.243027	0.327053	-0.0514802	0.621561	0.570081	0.0277327	0.324328	0.438895	0.157528	0.0303045	0.987103	0.0382902
AT1G66680	AR401		16.5837	14.9497	16.2699	13.9651	17.1462	18.5809	22.4773	21.3971	-0.0569708	0.170002	0.452091	-0.226973	0.509061	0.282088	0.014673	0.942251	0.400212	0.0218143	0.0153328	0.236305	0.0840446
AT1G67050	AT1G67050		23.3285	22.5864	24.0846	20.2037	17.4303	17.1427	23.1055	25.1567	-0.0498268	-0.389695	0.0689995	0.339869	0.118826	0.458695	0.0425876	0.951013	0.0737111	0.875077	0.628144	0.115733	0.0406225
AT1G67140	SWEETIE	SWEETIE	5.96817	4.67587	5.89543	6.05069	8.68185	8.77403	7.16645	7.31632	0.141406	0.621749	0.382501	-0.480342	0.241095	-0.239248	0.00657296	0.558665	0.00635596	0.0476093	0.159618	0.0138123	0.103778
AT1G67620	AT1G67620		8.59401	8.61531	9.00573	6.14515	13.2739	11.1335	17.4416	16.5266	-0.163524	0.459136	0.904916	-0.62266	1.06844	0.44578	0.00639243	0.856362	0.155356	0.0103443	0.00675415	0.0766381	0.0694581
AT1G67750	AT1G67750		29.7928	18.8041	26.7427	20.6403	78.5125	67.7036	49.1381	39.3345	-0.0350345	1.55058	0.838432	-1.58562	0.873466	-0.712149	0.00539961	0.999703	0.00692188	0.132924	0.122503	0.00661146	0.0438281
AT1G67785	AT1G67785		135.38	132.069	127.916	114.068	111.567	119.63	134.578	142.991	-0.143226	-0.208463	0.0531922	0.0652373	0.196418	0.261655	0.066328	0.335389	0.151576	0.8612	0.159033	0.839086	0.0756765
AT1G67920	AT1G67920		0	0	0	0	0	0	11.6721	11.8596	0	0	3.67422	0	3.67422	3.67422	1.34334e-08	1	1	9.37028e-14	9.37028e-14	1	9.37028e-14
AT1G67930	AT1G67930		9.82618	9.23554	9.43114	9.33392	14.6968	13.9842	11.6473	10.6958	-0.0204652	0.542722	0.20889	-0.563187	0.229355	-0.333833	0.00136141	0.987602	0.00180363	0.0808617	0.0620754	0.0016038	0.00871558
AT1G68160	AT1G68160		7.15893	7.08628	6.45394	5.56825	10.3175	8.7985	13.0492	11.3254	-0.212303	0.378322	0.699135	-0.590625	0.911438	0.320813	0.00725402	0.619954	0.150202	0.0148376	0.00720386	0.0499388	0.122315
AT1G68260	AT1G68260		29.022	36.9212	27.3432	29.5192	33.4989	39.1567	46.3628	46.3137	-0.206983	0.135921	0.478677	-0.342904	0.68566	0.342756	0.0280629	0.613232	0.781352	0.0623269	0.0237579	0.254547	0.143724
AT1G68300	AT1G68300		49.8081	42.5967	43.6068	50.7257	66.7926	65.6036	97.3621	92.3552	0.0291624	0.50956	1.02205	-0.480398	0.992886	0.512488	0.000769176	0.994389	0.0256239	0.000932356	0.00100846	0.0303289	0.0070499
AT1G68410	AT1G68410		7.39575	6.89741	5.77171	6.46712	9.86835	8.46577	14.1098	14.8409	-0.194436	0.319636	0.925706	-0.514072	1.12014	0.606069	0.00067911	0.462503	0.105954	0.00113062	0.000675165	0.0291194	0.00390789
AT1G68440	AT1G68440		17.8504	19.5628	15.4916	13.4623	34.332	35.4025	59.5921	60.3256	-0.348558	0.863988	1.62916	-1.21255	1.97771	0.765169	5.48884e-06	0.0509132	0.00035654	6.01362e-06	2.37308e-06	0.000159335	8.62925e-05
AT1G68550	CRF10	cytokinin response factor 10	9.79267	7.97884	8.10292	9.26141	11.3607	11.9713	16.3685	15.8812	-0.0300215	0.357538	0.792668	-0.387559	0.82269	0.43513	0.00227551	0.993556	0.0845718	0.00301116	0.00270873	0.0683157	0.0179888
AT1G68570	AT1G68570		23.8851	21.8874	20.0443	28.5218	63.565	64.1795	46.0825	46.1655	0.0819901	1.44142	0.980282	-1.35943	0.898291	-0.461139	0.000499734	0.965658	0.000648746	0.00577	0.00726602	0.000743936	0.0154542
AT1G68670	AT1G68670		40.4122	33.8507	36.3448	39.6916	42.0661	45.395	55.7023	59.0573	0.0331658	0.230279	0.614488	-0.197113	0.581322	0.384209	0.00849512	0.99058	0.283212	0.00968117	0.0113957	0.37297	0.038484
AT1G68840	RAV2	related to ABI3/VP1 2	14.8275	19.4733	14.7537	18.7435	7.71784	8.60004	29.5633	26.5785	-0.0322961	-0.986749	0.679574	0.954453	0.711871	1.66632	0.00572522	0.998123	0.0674034	0.0361177	0.0319999	0.0774743	0.00418648
AT1G69060	AT1G69060		5.62094	5.30769	4.46953	4.38151	8.18446	9.08983	10.1405	10.3364	-0.252736	0.576108	0.797874	-0.828844	1.05061	0.221765	0.000219183	0.12528	0.00277006	0.000564263	0.00026488	0.000925146	0.0331517
AT1G69210	AT1G69210		1.36378	1.8543	2.93213	2.06866	4.71682	5.10565	8.98927	9.82047	0.423999	1.17994	1.99567	-0.755942	1.57167	0.815727	0.000285028	0.366501	0.00793754	0.000291926	0.000465324	0.0244751	0.00248883
AT1G69330	AT1G69330		7.30819	7.82223	7.17427	7.65065	7.95985	9.48189	11.1082	11.917	-0.0259609	0.182597	0.546821	-0.208558	0.572782	0.364224	0.0100374	0.994898	0.405822	0.0132576	0.0115596	0.325348	0.0437003
AT1G69620	RPL34	ribosomal protein L34	280.068	272.563	273.583	312.715	303.624	334.288	474.208	465.774	0.0850189	0.206345	0.764171	-0.121326	0.679152	0.557826	0.0013351	0.790697	0.226137	0.00148627	0.0021116	0.544591	0.00385501
AT1G69640	SBH1	sphingoid base hydroxylase 1	34.569	35.0624	27.4318	29.698	53.4506	58.8421	77.0794	79.0566	-0.276707	0.674069	1.1425	-0.950776	1.41921	0.468433	7.40999e-05	0.142246	0.00217024	0.000153595	0.000103625	0.000798371	0.0019536
AT1G69670	CUL3B	cullin 3B	7.49669	7.87858	5.74779	4.89403	8.09684	9.24607	9.8432	9.01278	-0.458831	0.154769	0.263426	-0.613601	0.722257	0.108656	0.00899847	0.0554416	0.45302	0.136651	0.00823446	0.0171904	0.628123
AT1G69720	HO3	heme oxygenase 3	10.2913	9.29547	12.2697	12.6115	26.5525	27.0279	37.0353	36.0265	0.31645	1.36443	1.79793	-1.04798	1.48148	0.433503	2.88986e-06	0.0273607	2.91132e-05	5.35388e-07	1.90569e-06	6.19533e-05	0.000207383
AT1G69760	AT1G69760		5.6091	8.05886	5.79029	6.30767	4.66727	5.26738	13.2009	13.2627	-0.152331	-0.392661	0.861301	0.24033	1.01363	1.25396	0.00272925	0.824275	0.306772	0.00745365	0.00484108	0.66421	0.00284556
AT1G70000	AT1G70000		9.6148	11.7352	9.3195	11.0781	25.2787	24.7092	37.9221	37.1472	-0.0600784	1.15475	1.72273	-1.21483	1.78281	0.56798	3.20236e-05	0.963717	0.000544173	6.57561e-05	6.16493e-05	0.000478334	0.000918127
AT1G70090	LGT8	glucosyl transferase family 8	9.05269	6.87949	7.92763	6.0758	9.69921	6.03177	21.0349	18.3371	-0.16417	-0.0162786	1.2061	-0.147891	1.37027	1.22238	0.00697575	0.953047	0.999937	0.0120029	0.00899891	0.965206	0.0116373
AT1G70190	AT1G70190		17.3248	13.358	14.9464	13.5337	15.2593	18.9939	24.7102	24.5272	-0.100664	0.149577	0.648666	-0.250241	0.74933	0.499089	0.0209635	0.940942	0.808332	0.0320503	0.0218215	0.536162	0.0640891
AT1G70230	TBL27	TRICHOME BIREFRINGENCE-LIKE 27	15.1699	16.5202	14.5372	14.5785	11.4644	12.1815	13.2687	14.9307	-0.114682	-0.393597	-0.157805	0.278915	-0.0431228	0.235792	0.0308708	0.464064	0.024581	0.26909	0.935001	0.0852826	0.142722
AT1G70310	SPDS2	spermidine synthase 2	63.4019	59.0726	63.3706	67.4544	66.4446	72.3437	96.1107	102.38	0.0936765	0.177677	0.687685	-0.0840007	0.594009	0.510008	0.00163564	0.694254	0.264219	0.00176909	0.00276607	0.720638	0.00444829
AT1G70320	UPL2	ubiquitin-protein ligase 2	15.6835	12.8227	15.5442	13.4634	32.3212	28.8429	20.2752	19.1914	0.0235194	1.05	0.442847	-1.02648	0.419328	-0.607155	0.00233691	0.998866	0.00282326	0.118641	0.134808	0.00299489	0.0129291
AT1G70330	ENT1	equilibrative nucleotide transporter 1	37.0322	36.9488	35.2121	32.8048	48.6989	52.549	63.261	66.2192	-0.117936	0.442402	0.791135	-0.560337	0.90907	0.348733	0.000276546	0.48807	0.00711658	0.000460517	0.000310689	0.0033864	0.00625376
AT1G70420	AT1G70420		13.3599	13.6323	13.5958	13.9988	15.555	22.1404	28.7213	29.6603	0.0296691	0.453307	1.05844	-0.423638	1.02878	0.605137	0.00764638	0.99913	0.24815	0.00909999	0.00976886	0.280768	0.0392164
AT1G70600	AT1G70600		448.608	445.211	487.558	401.177	527.484	624.027	780.614	808.527	-0.00821098	0.364753	0.828783	-0.372964	0.836993	0.46403	0.00484131	0.999933	0.156969	0.00609401	0.00593067	0.149205	0.0318407
AT1G70620	AT1G70620		20.3895	16.8115	18.7474	22.8204	27.6812	27.9553	20.4953	16.1589	0.152372	0.556092	-0.0202653	-0.40372	-0.172637	-0.576358	0.0511046	0.811959	0.0646452	0.999423	0.758492	0.141064	0.0590113
AT1G70660	MMZ2	MMS ZWEI homologue 2	65.6221	72.8589	58.7597	70.8256	102.094	115.889	136.627	141.762	-0.0943767	0.647017	0.997055	-0.741394	1.09143	0.350038	0.00136281	0.921268	0.0178344	0.00219146	0.00172814	0.0122086	0.0453665
AT1G70700	TIFY7		76.5687	82.6421	137.416	86.551	90.939	91.2631	203.678	210.337	0.487164	0.192341	1.36769	0.294823	0.880523	1.17535	0.0070767	0.399762	0.917441	0.00765566	0.0219682	0.686703	0.0108275
AT1G70780	AT1G70780		62.8099	61.8133	67.7103	67.9024	46.3215	44.8698	61.9195	57.943	0.120072	-0.442275	-0.0552875	0.562346	-0.175359	0.386987	0.000558235	0.0753038	0.00142567	0.492281	0.0232776	0.000466815	0.0025774
AT1G70985	AT1G70985		7.89804	6.87885	10.9603	10.9452	14.8979	16.0087	10.9888	9.71982	0.510867	0.971902	0.436765	-0.461034	-0.0741025	-0.535137	0.00149123	0.0232903	0.00111225	0.0432609	0.825706	0.0101501	0.00640711
AT1G71020	AT1G71020		8.75139	8.59926	8.06135	8.75946	6.66418	7.52416	10.2873	10.4555	-0.0400533	-0.257427	0.233028	0.217374	0.273081	0.490455	0.00566262	0.905958	0.0548065	0.0437315	0.0269125	0.0957039	0.00418691
AT1G71030	MYBL2	MYB-like 2	71.231	83.7346	76.7388	72.2643	38.2639	45.8623	91.3807	100.322	-0.0558703	-0.865924	0.303396	0.810054	0.359266	1.16932	0.00455776	0.960581	0.0164071	0.132471	0.0865666	0.0223457	0.00351682
AT1G71040	LPR2	Low Phosphate Root2	22.2716	27.1088	20.5754	19.1953	25.2953	27.577	29.8014	30.9319	-0.298727	0.0948599	0.288013	-0.393587	0.58674	0.193153	0.02719	0.216604	0.817962	0.143172	0.0211732	0.0962417	0.33076
AT1G71090	AT1G71090		27.5887	26.7108	24.1016	21.6907	44.1661	44.1596	49.6911	54.9615	-0.236344	0.682014	0.921725	-0.918358	1.15807	0.239711	0.000395255	0.306049	0.00416606	0.000920606	0.000497342	0.00177619	0.0555323
AT1G71100	RSW10	RADIAL SWELLING 10	10.0276	8.75142	9.18988	7.97068	13.1765	16.9614	21.2032	22.1638	-0.116988	0.629148	1.12652	-0.746136	1.2435	0.497368	0.00294842	0.946179	0.064854	0.00435244	0.00341951	0.0424154	0.0398212
AT1G71210	AT1G71210		3.00594	3.41552	2.66708	3.01618	5.45768	5.94732	6.93021	7.59359	-0.132352	0.670629	0.972403	-0.802981	1.10476	0.301774	0.000603317	0.728574	0.00695811	0.00108931	0.000773481	0.00414867	0.0365703
AT1G71730	AT1G71730		44.4042	50.285	41.5264	36.6412	60.2221	70.9776	84.6831	81.3591	-0.270335	0.462164	0.797397	-0.7325	1.06773	0.335233	0.00275838	0.421199	0.0624585	0.00610173	0.0027794	0.0179516	0.0721386
AT1G71820	SEC6		21.2727	21.1602	21.9619	23.4339	29.9433	31.8083	38.283	36.1043	0.0931309	0.520833	0.781704	-0.427702	0.688574	0.260871	0.00043916	0.608632	0.00370121	0.000524571	0.00077036	0.00691147	0.0176265
AT1G71880	SUC1	sucrose-proton symporter 1	31.2272	31.9554	26.0697	28.9862	84.3909	99.7044	128.363	125.494	-0.192111	1.51348	1.97278	-1.70559	2.16489	0.459296	0.00014825	0.882934	0.00146948	0.000251241	0.000217226	0.00114076	0.0116617
AT1G71950	AT1G71950		52.7452	49.1539	48.2149	53.4999	55.7285	59.0703	81.9578	79.0021	-0.00256138	0.168842	0.649334	-0.171404	0.651895	0.480492	0.00116388	0.999984	0.231606	0.00150105	0.00148302	0.22426	0.00385952
AT1G71980	AT1G71980		26.1773	26.8018	24.8792	23.1282	40.6334	42.5493	50.5524	52.4552	-0.136742	0.631677	0.933539	-0.768419	1.07028	0.301861	5.22279e-05	0.279952	0.000698702	0.000118612	8.95952e-05	0.000383748	0.00356824
AT1G72060	AT1G72060		7.27283	9.68528	3.41429	2.74437	6.40175	8.08963	16.5345	16.3312	-1.21641	-0.201103	0.878993	-1.01531	2.0954	1.0801	0.00106268	0.0244168	0.681991	0.00604624	0.000828043	0.0575938	0.00351481
AT1G72170	AT1G72170		55.474	57.2934	60.7814	58.9282	54.6869	59.5561	69.5449	69.4499	0.0847301	0.0184309	0.296929	0.0662991	0.212199	0.278498	0.0077487	0.397504	0.979182	0.00878283	0.0262499	0.559275	0.0108524
AT1G72240	AT1G72240		4.75123	4.12797	2.41477	3.42034	6.53722	6.41659	7.80955	6.77646	-0.473547	0.458941	0.608394	-0.932488	1.08194	0.149454	0.00461948	0.159381	0.0699306	0.0231738	0.00491583	0.0105543	0.528973
AT1G72330	ALAAT2	alanine aminotransferase 2	2.48629	2.71873	2.63513	3.34988	31.2602	35.6162	43.7058	42.1839	0.148292	3.25694	3.60862	-3.10864	3.46033	0.351684	3.2901e-05	0.994653	0.000183275	8.1938e-05	8.45237e-05	0.00019094	0.0154302
AT1G72390	AT1G72390		6.50481	5.65123	7.32259	5.96558	11.6868	11.8372	8.63208	7.98442	0.110998	0.850437	0.395164	-0.739439	0.284166	-0.455273	0.0025291	0.796139	0.00263238	0.071319	0.162527	0.00392331	0.0166635
AT1G72416	AT1G72416		5.75342	7.20041	5.99719	6.06026	9.57097	7.30555	11.6966	12.5419	-0.0891801	0.336078	0.81117	-0.425258	0.90035	0.475092	0.0114527	0.96622	0.331912	0.0163164	0.012409	0.215047	0.0678708
AT1G72430	AT1G72430		21.209	34.3363	22.3624	30.1982	72.0652	52.6332	150.171	135.231	-0.0768386	1.13863	2.3203	-1.21547	2.39714	1.18167	0.000969914	0.998702	0.0882512	0.0012422	0.00118126	0.0778204	0.00489021
AT1G72450	JAZ6	jasmonate-zim-domain protein 6	40.2935	36.7993	45.9007	50.9985	41.2372	31.9729	81.0752	70.3841	0.322412	-0.07262	0.956238	0.395032	0.633825	1.02886	0.00609881	0.384364	0.98249	0.00835337	0.0252416	0.273164	0.00692135
AT1G72510	AT1G72510		40.9721	45.7583	38.2559	39.5679	55.6199	59.9228	90.8892	83.5533	-0.15261	0.405685	0.991698	-0.558294	1.14431	0.586013	0.000520267	0.618468	0.0474316	0.000798096	0.000544762	0.0190743	0.00371903
AT1G72610	GER1	germin-like protein 1	1185.03	1359.62	1323.13	1147.78	1013.37	1205.75	1906.73	1894.57	-0.042391	-0.197313	0.578651	0.154922	0.621042	0.775964	0.0068985	0.985555	0.527881	0.0162781	0.0132764	0.690816	0.00704714
AT1G72710	CKL2	casein kinase 1-like protein 2	50.8555	51.4054	46.5669	46.2786	85.9531	91.1957	95.9855	96.4815	-0.136547	0.78096	0.899327	-0.917507	1.03587	0.118367	2.43141e-05	0.196665	0.000148597	8.57849e-05	6.10326e-05	0.000105305	0.0494274
AT1G72750	TIM23-2	translocase inner membrane subunit 23-2	42.2513	43.6723	35.6451	37.1695	59.898	71.6392	101.889	107.868	-0.232931	0.602919	1.26809	-0.83585	1.50102	0.665168	0.000434869	0.5645	0.0282643	0.000678147	0.000455946	0.0116088	0.0040101
AT1G72770	HAB1	HYPERSENSITIVE TO ABA1	15.1701	16.1209	19.5215	16.9066	34.9716	40.0377	30.7843	31.9897	0.207029	1.2099	0.960283	-1.00287	0.753253	-0.249618	0.00123914	0.642792	0.00164241	0.00573099	0.0110516	0.00265641	0.132603
AT1G72830	NF-YA3	nuclear factor Y, subunit A3	3.21389	2.73636	3.69554	3.13194	5.74236	6.1048	4.12394	3.30291	0.151001	0.800518	0.245776	-0.649517	0.0947741	-0.554742	0.00689099	0.725069	0.00689896	0.390925	0.881004	0.0124428	0.0195681
AT1G72890	AT1G72890		6.52082	5.85729	6.78257	6.818	8.861	7.98877	12.3385	10.9964	0.117725	0.390673	0.817252	-0.272948	0.699527	0.426579	0.00294852	0.759783	0.0704656	0.00301338	0.00471626	0.172105	0.0207046
AT1G72910	AT1G72910		16.7216	11.8132	10.9394	16.3434	12.478	14.9327	24.7397	24.7611	-0.0604009	-0.0541133	0.75414	-0.00628761	0.814541	0.808254	0.0363779	0.995046	0.996391	0.0596961	0.0496582	0.999995	0.0505866
AT1G72920	AT1G72920		3.97133	3.76322	5.09389	3.57055	4.07152	5.73336	15.8547	13.5876	0.131622	0.278197	1.69152	-0.146575	1.5599	1.41332	0.00175267	0.973786	0.800251	0.00231258	0.00273462	0.95408	0.00339076
AT1G72940	AT1G72940		5.41205	5.58019	2.92377	7.07074	9.13492	8.72621	22.9217	22.3284	-0.115276	0.612298	1.86267	-0.727573	1.97794	1.25037	0.00083687	0.985243	0.239529	0.00114069	0.00101954	0.173806	0.00270763
AT1G73250	GER1	GDP-4-keto-6-deoxymannose-3,5-epimerase-4-reductase 1	8.79108	9.16835	6.8276	6.01009	11.4178	10.3627	14.8036	14.5471	-0.427804	0.252709	0.651427	-0.680513	1.07923	0.398719	0.000341357	0.0229924	0.0606139	0.00117236	0.000276129	0.0029814	0.00559438
AT1G73390	AT1G73390		17.5426	18.8495	23.5978	24.9334	26.5035	28.9276	24.3421	24.2695	0.396365	0.581023	0.398659	-0.184658	0.00229364	-0.182364	0.00414789	0.0168885	0.00320887	0.0164977	0.999978	0.105085	0.108635
AT1G73490	AT1G73490		25.8574	29.219	29.354	26.9375	51.9176	52.7519	74.9735	66.2709	0.0303912	0.902181	1.32751	-0.87179	1.29712	0.425331	0.00058343	0.997682	0.00663435	0.000798019	0.000843914	0.00727369	0.0199657
AT1G73500	MKK9	MAP kinase kinase 9	6.41365	7.31963	7.29598	8.79452	10.1502	12.8578	28.7172	26.6488	0.201413	0.66857	1.86638	-0.467157	1.66496	1.19781	0.000314748	0.820581	0.0853541	0.000365288	0.000458306	0.188845	0.000983519
AT1G73540	NUDT21	nudix hydrolase homolog 21	14.3818	11.6979	11.1278	11.5081	11.6971	13.7416	30.9505	34.0451	-0.188765	-0.0333154	1.25454	-0.15545	1.4433	1.28785	0.000536138	0.728649	0.996839	0.000972403	0.000696437	0.82395	0.000912011
AT1G73650	AT1G73650		36.9624	35.268	30.3196	35.0718	76.2434	79.0632	102.067	108.978	-0.139446	1.0835	1.52108	-1.22294	1.66052	0.437579	5.67719e-05	0.721929	0.000696313	0.000115363	0.000100232	0.000509456	0.00327226
AT1G73770	AT1G73770		5.94942	3.82618	5.48841	4.58047	7.53582	8.80405	15.139	13.2826	0.0354912	0.639183	1.3693	-0.603692	1.3338	0.730113	0.00350064	0.99911	0.138897	0.00421879	0.00447868	0.156588	0.0205751
AT1G73840	ESP1	ENHANCED SILENCING PHENOTYPE 1	21.7282	21.9872	19.7474	17.4124	25.5946	27.1856	28.2768	30.1004	-0.223307	0.260974	0.401324	-0.484281	0.62463	0.140349	0.00310148	0.157028	0.0621281	0.01215	0.00307132	0.00965128	0.230297
AT1G73940	AT1G73940		27.5295	28.7468	32.3608	30.745	34.5488	35.5548	55.4469	52.9119	0.159877	0.307162	0.92122	-0.147285	0.761344	0.614058	9.25637e-05	0.143628	0.015363	0.000116896	0.000177454	0.134607	0.000318477
AT1G74270	AT1G74270		145.662	165.271	158.432	157.897	173.855	168.334	228.822	231.742	0.0246648	0.137347	0.563799	-0.112682	0.539134	0.426452	0.00145468	0.980315	0.279292	0.0017646	0.00203306	0.398376	0.00431749
AT1G74330	AT1G74330		3.6746	3.50847	2.67599	2.02145	4.33372	4.02794	5.41823	4.53462	-0.455367	0.174207	0.380306	-0.629573	0.835673	0.2061	0.0125431	0.119143	0.538348	0.0874277	0.0102416	0.0362126	0.337426
AT1G74380	XXT5	xyloglucan xylosyltransferase 5	36.456	33.9156	35.5936	30.0135	38.8799	38.393	53.9782	50.0994	-0.0982489	0.131404	0.551624	-0.229653	0.649873	0.42022	0.00584294	0.794172	0.587444	0.00961935	0.00590111	0.248284	0.0218157
AT1G74560	NRP1	NAP1-related protein 1	63.9952	61.6925	67.5943	64.5299	77.5603	91.9078	111.755	114.319	0.07095	0.425321	0.836882	-0.354371	0.765932	0.411562	0.00219975	0.925715	0.0485468	0.00246825	0.00317884	0.079643	0.020434
AT1G74770	AT1G74770		0	0	0	0	20.1818	22.8137	15.3159	17.1528	0	4.49171	4.10721	-4.49171	4.10721	-0.384494	8.9481e-05	1	0.000174566	0.000482994	0.000482994	0.000174566	0.0325475
AT1G74930	ORA47		3.51634	2.34152	3.80557	3.36491	1.92697	1.68419	12.7079	16.3668	0.222861	-0.485837	1.98353	0.708698	1.76067	2.46937	0.0021929	0.959868	0.843194	0.00369843	0.00460758	0.608764	0.00260178
AT1G74940	AT1G74940		27.7603	31.9471	24.0454	29.0093	20.134	21.7023	29.7508	26.3057	-0.164578	-0.493317	-0.0879859	0.32874	0.0765919	0.405332	0.0992489	0.632163	0.0900332	0.897185	0.937622	0.289306	0.168229
AT1G74950	TIFY10B		19.3411	21.0596	23.3145	21.9639	29.2037	31.2602	55.5255	48.0007	0.157093	0.558935	1.31544	-0.401841	1.15835	0.756507	0.00124303	0.829088	0.0797763	0.00134752	0.00183999	0.172183	0.00579858
AT1G75080	BZR1	BRASSINAZOLE-RESISTANT 1	16.9514	18.6305	15.9146	10.4338	19.9582	20.5144	25.5262	23.2399	-0.406771	0.176494	0.433827	-0.583265	0.840598	0.257333	0.0290178	0.290239	0.700422	0.123411	0.0232826	0.101734	0.356749
AT1G75180	AT1G75180		30.2751	34.9851	27.9134	23.5864	22.2071	30.9367	48.7485	40.7056	-0.33022	-0.286554	0.443295	-0.0436652	0.773514	0.729849	0.0480812	0.539212	0.622615	0.19176	0.0537017	0.997878	0.0617412
AT1G75190	AT1G75190		5.92815	5.74157	4.83482	5.64819	3.73487	7.09067	9.71032	10.1479	-0.131018	-0.0919641	0.677192	-0.0390537	0.80821	0.769156	0.0504955	0.959291	0.984274	0.0932435	0.0619745	0.998881	0.0695329
AT1G75200	AT1G75200		7.83008	7.13922	7.50247	7.69176	14.3911	14.2798	16.8954	16.5126	0.0189975	0.853943	1.06115	-0.834946	1.04215	0.207205	1.19075e-05	0.977604	9.06465e-05	2.68991e-05	2.87444e-05	9.53398e-05	0.00423803
AT1G75560	AT1G75560		36.1144	35.3171	35.9697	39.0249	49.442	49.6745	66.6737	64.9848	0.0683582	0.461547	0.864081	-0.393189	0.795722	0.402533	5.72854e-05	0.557588	0.00140049	8.94801e-05	0.000107423	0.00238336	0.000743655
AT1G75630	AVA-P4	vacuolar H -pumping ATPase 16 kDa proteolipid subunit 4	109.853	124.618	105.981	91.7073	93.7441	108.278	122.868	120.681	-0.243913	-0.212938	0.0543477	-0.0309756	0.298261	0.267286	0.138847	0.303881	0.383378	0.952847	0.186249	0.994194	0.235075
AT1G75670	AT1G75670		6.0633	6.333	5.7416	6.6113	11.1786	13.2564	18.0047	22.549	-0.00435581	0.876751	1.56359	-0.881107	1.56794	0.686835	0.00391023	0.999999	0.0908511	0.0049539	0.00492533	0.0898981	0.0363414
AT1G75750	GASA1	GAST1 protein homolog 1	235.867	260.817	193.691	174.15	259.129	312.197	810.595	772.629	-0.431221	0.20123	1.66849	-0.632451	2.09971	1.46726	5.84497e-05	0.196527	0.533659	0.000125165	8.99632e-05	0.0542964	0.000154187
AT1G75840	ARAC5	RAC-like GTP binding protein 5	23.0085	24.3106	29.8849	29.8213	31.529	32.3037	49.7044	46.1674	0.323269	0.416658	0.988747	-0.0933889	0.665478	0.572089	0.00024296	0.0346655	0.0127316	0.000212169	0.000646078	0.505714	0.00104083
AT1G75950	SKP1	S phase kinase-associated protein 1	208.775	202.29	188.16	197.776	212.574	226.039	264.038	261.443	-0.0905502	0.0931432	0.35275	-0.183693	0.4433	0.259607	0.00148915	0.328574	0.273405	0.002927	0.00136268	0.047069	0.00822973
AT1G76240	AT1G76240		17.0112	22.0507	23.177	18.8266	39.6245	49.6099	70.2719	67.1074	0.0998212	1.15178	1.76314	-1.05196	1.66332	0.611367	0.00100936	0.985215	0.0157669	0.00126388	0.00142238	0.019521	0.0182481
AT1G76280	AT1G76280		5.34577	5.15788	5.64784	5.36627	5.04221	5.72086	7.42728	7.18248	0.0577274	0.0296261	0.409682	0.0281013	0.351955	0.380056	0.00526242	0.804009	0.963984	0.00651244	0.010615	0.967094	0.00829127
AT1G76340	GONST3	golgi nucleotide sugar transporter 3	4.87154	5.47219	6.2491	6.12118	6.73017	7.23519	10.9199	9.67036	0.21931	0.371167	0.871922	-0.151857	0.652613	0.500756	0.00237609	0.342624	0.0828635	0.00213422	0.00493294	0.502726	0.0109543
AT1G76560	CP12-3	CP12 domain-containing protein 3	13.908	13.4927	11.4204	12.2327	24.2046	25.776	29.3933	29.7267	-0.196717	0.822123	1.05579	-1.01884	1.25251	0.233671	2.72548e-05	0.140385	0.000236598	8.33037e-05	5.61719e-05	0.000144674	0.00757154
AT1G76600	AT1G76600		3.50384	3.86658	2.8397	4.20859	10.3706	9.49738	22.7062	27.6112	-0.0504685	1.22263	2.48111	-1.2731	2.53157	1.25847	0.000833411	0.999714	0.0862077	0.00105743	0.00102694	0.0799196	0.00397112
AT1G76850	SEC5A	exocyst complex component sec5	21.5208	19.5982	19.7181	20.5501	23.8551	24.0552	20.3128	20.0217	-0.028751	0.211014	-0.0264899	-0.239765	0.00226117	-0.237504	0.0179605	0.937164	0.035472	0.949319	0.999964	0.0237496	0.0244753
AT1G76955	AT1G76955		24.9415	28.7019	22.6933	20.1385	47.7206	53.7438	59.3478	61.5076	-0.311688	0.894852	1.14268	-1.20654	1.45437	0.247827	0.000388973	0.338428	0.00346901	0.000932172	0.000517596	0.00158757	0.0803736
AT1G77130	PGSIP2	plant glycogenin-like starch initiation protein 2	18.7825	20.5786	15.3859	12.9731	28.1848	28.5767	33.1223	33.7948	-0.44615	0.506597	0.736587	-0.952747	1.18274	0.229991	0.000212773	0.0250733	0.00476842	0.000811887	0.00022443	0.000720585	0.032925
AT1G77370	AT1G77370		56.8642	58.5869	60.5391	54.8189	65.2608	71.401	96.1195	89.1571	-0.00114404	0.23951	0.67311	-0.240654	0.674254	0.4336	0.00240833	0.999999	0.161738	0.0030079	0.00299266	0.159935	0.0115925
AT1G77540	AT1G77540		58.5268	63.7501	55.9584	54.7292	78.3389	92.2347	104.595	120.872	-0.141229	0.473654	0.872099	-0.614883	1.01333	0.398445	0.00574845	0.875592	0.114091	0.00931139	0.00628448	0.0602461	0.0786921
AT1G77570	AT1G77570		2.34046	2.51578	1.37871	2.60914	5.2013	3.40363	7.16419	7.72675	-0.19538	0.629246	1.30076	-0.824625	1.49614	0.671515	0.00764263	0.943443	0.229765	0.0111931	0.00826334	0.137241	0.0555233
AT1G77750	AT1G77750		17.5227	14.6427	16.108	16.0845	14.4707	15.5747	26.9606	23.1098	0.00114389	-0.0924187	0.607927	0.0935626	0.606784	0.700346	0.013108	1	0.924547	0.0230352	0.0231564	0.922045	0.0155425
AT1G77810	AT1G77810		4.64723	4.42671	5.14636	3.88165	4.93455	5.3005	8.62287	8.3139	-0.00599613	0.143851	0.774022	-0.149848	0.780018	0.63017	0.00323229	0.999955	0.658921	0.00435088	0.00425634	0.635111	0.00789828
AT1G77840	AT1G77840		22.6397	21.8967	22.5633	20.5795	43.453	44.1891	58.7899	55.9372	-0.0438637	0.945817	1.32671	-0.989681	1.37057	0.380891	2.41149e-05	0.943734	0.000261839	5.45299e-05	5.03439e-05	0.000233879	0.00159222
AT1G77940	AT1G77940		291.437	267.775	297.18	256.38	242.272	266.507	397.147	364.251	-0.0146031	-0.135847	0.44389	0.121244	0.458493	0.579736	0.0156014	0.999123	0.686909	0.0339095	0.030904	0.751224	0.0156863
AT1G77990	AST56		5.58761	5.86935	6.6506	7.07823	8.75248	9.18372	5.09772	5.34162	0.225059	0.567038	-0.113443	-0.341979	-0.338501	-0.680481	0.000422574	0.0357787	0.000735772	0.315852	0.00976324	0.00390548	0.000414111
AT1G78040	AT1G78040		552.479	538.79	597.312	562.879	301.125	298.853	451.302	405.317	0.0881988	-0.860866	-0.348558	0.949065	-0.436757	0.512307	0.000587387	0.448471	0.00104695	0.0168068	0.00658772	0.000624412	0.0121957
AT1G78300	GRF2	general regulatory factor 2	76.2494	84.2273	81.1191	79.3395	65.3533	73.7748	96.7084	91.9463	-0.000160726	-0.203228	0.230729	0.203067	0.23089	0.433957	0.0237022	1	0.222235	0.108999	0.108801	0.222668	0.0177376
AT1G78600	LZF1	light-regulated zinc finger protein 1	21.2784	22.0797	22.8564	21.8011	30.0379	28.936	48.242	52.1161	0.0407488	0.426832	1.17419	-0.386083	1.13344	0.747362	0.000131151	0.969506	0.0218868	0.00017267	0.000185748	0.0295069	0.000556322
AT1G78700	BEH4	BES1/BZR1 homolog 4	10.663	11.6373	12.5906	11.4182	12.039	12.732	16.0232	15.5697	0.0980257	0.139697	0.467182	-0.0416712	0.369157	0.327485	0.00592776	0.563077	0.317585	0.00563494	0.0119044	0.92012	0.0173908
AT1G78830	AT1G78830		67.5111	81.191	59.5384	47.8275	33.6975	40.0109	81.9308	65.0974	-0.462537	-0.993174	-0.0161142	0.530638	0.446422	0.97706	0.0368765	0.241553	0.046342	0.999662	0.264278	0.364407	0.0498419
AT1G78850	AT1G78850		79.2557	92.6777	72.5614	67.3129	51.006	56.2004	69.6619	60.3617	-0.293922	-0.671478	-0.397739	0.377556	-0.103817	0.273738	0.0299167	0.193181	0.0234198	0.0944905	0.861418	0.184534	0.389431
AT1G79000	HAC1	histone acetyltransferase of the CBP family 1	10.2222	8.22618	9.33148	8.89044	17.082	15.9993	11.8477	11.9126	-0.0160666	0.778716	0.333163	-0.794782	0.349229	-0.445553	0.00234424	0.998895	0.0030112	0.0997094	0.0883049	0.0028399	0.01597
AT1G79020	AT1G79020		5.05808	4.37541	4.29571	4.55013	7.21904	8.04763	10.0553	9.14548	-0.0761241	0.594724	0.890851	-0.670848	0.966976	0.296127	0.00136433	0.932787	0.0152697	0.00224237	0.00179064	0.0108061	0.0577503
AT1G79260	AT1G79260		20.7914	18.9905	19.2048	20.075	20.0812	21.3027	29.2539	33.4905	-0.0174421	0.0542817	0.631877	-0.0717238	0.649319	0.577596	0.00604641	0.998687	0.96234	0.00884565	0.00816927	0.922318	0.0115161
AT1G79390	AT1G79390		34.9141	38.7103	38.0616	36.745	61.6801	63.199	80.9543	77.6974	0.0223785	0.746531	1.08701	-0.724152	1.06463	0.340482	5.92838e-05	0.988167	0.000616917	0.000107779	0.000112258	0.000676505	0.00311939
AT1G79410	OCT5	organic cation/carnitine transporter5	4.74601	5.73672	2.84503	3.2276	5.86814	7.58456	7.27657	8.39211	-0.628823	0.307925	0.501261	-0.936748	1.13008	0.193335	0.0158205	0.163704	0.381874	0.105745	0.0142199	0.0353444	0.579345
AT1G79430	APL	ALTERED PHLOEM DEVELOPMENT	7.33959	8.16411	10.0122	8.64702	18.1943	18.2501	12.8204	12.7084	0.239126	1.13511	0.653282	-0.895988	0.414156	-0.481832	0.000180419	0.151141	0.000187884	0.00311633	0.0126985	0.00033486	0.00225075
AT1G79470	AT1G79470		4.01542	3.36143	3.48382	4.20568	6.02061	7.05499	10.0982	9.26334	0.0473189	0.68504	1.18784	-0.637721	1.14052	0.5028	0.00142772	0.99222	0.0271988	0.00176073	0.00194976	0.0329334	0.0193597
AT1G79560	FTSH12	FTSH protease 12	21.0954	18.5468	21.3971	22.4951	20.6371	22.1621	16.7644	18.5891	0.140203	0.105427	-0.156803	0.034776	-0.297006	-0.26223	0.0934266	0.450385	0.647213	0.444222	0.0947405	0.9715	0.138789
AT1G79590	SYP52	syntaxin of plants 52	14.1781	16.0612	17.5027	17.8488	23.1072	25.5487	32.3805	34.2159	0.212346	0.65191	1.08931	-0.439564	0.876967	0.437403	0.000487746	0.32021	0.00672213	0.00048885	0.00088881	0.0217272	0.00740744
AT1G79740	AT1G79740		9.61122	7.94855	10.1484	11.0543	11.8327	13.5459	10.332	10.5699	0.246403	0.485159	0.227578	-0.238756	-0.0188254	-0.257581	0.0545661	0.319168	0.0414895	0.37408	0.998108	0.240278	0.204825
AT1G79810	TED3	REVERSAL OF THE DET PHENOTYPE 3	18.9245	16.8469	18.5273	19.4936	34.555	35.5757	41.1926	43.2941	0.0834594	0.933319	1.19518	-0.84986	1.11172	0.261865	7.01044e-05	0.772222	0.00041744	0.000127403	0.000146241	0.000544706	0.0117535
AT1G79970	AT1G79970		35.8845	29.8372	41.7679	43.084	40.2467	41.2638	40.2532	37.1388	0.358939	0.302339	0.229375	0.0565998	-0.129564	-0.072964	0.0633494	0.05903	0.10495	0.228064	0.510144	0.901616	0.837922
AT1G80020	AT1G80020		9.37747	8.58689	9.17975	9.52972	16.5828	16.4173	14.076	11.6073	0.0528638	0.809932	0.471589	-0.757068	0.418725	-0.338343	0.00362695	0.975259	0.0043555	0.0464469	0.0640932	0.0052724	0.0551337
AT1G80070	SUS2	ABNORMAL SUSPENSOR 2	23.1501	16.8712	22.6872	16.4282	45.6459	45.4187	32.1258	30.5185	-0.0314419	1.14711	0.621402	-1.17855	0.652844	-0.525709	0.00346549	0.998804	0.00457226	0.0766213	0.0679828	0.00427896	0.0371251
AT1G80180	AT1G80180		67.8538	79.3392	65.6403	64.9558	94.8864	112.782	126.129	139.182	-0.170142	0.49093	0.841339	-0.661071	1.01148	0.35041	0.00500954	0.787616	0.0851627	0.00891783	0.00547754	0.0397929	0.0979889
AT1G80200	AT1G80200		0.497181	1.62417	0.773224	0.655476	3.42202	4.07393	7.23304	7.98335	-0.265456	1.2042	2.06259	-1.46965	2.32805	0.858398	0.000624436	0.91047	0.0244806	0.000880587	0.00071876	0.0160073	0.00665737
AT1G80270	PPR596	PENTATRICOPEPTIDE REPEAT 596	8.77277	7.18105	8.98467	7.158	11.8005	14.3911	18.6534	18.3261	0.015096	0.650975	1.11842	-0.635879	1.10333	0.46745	0.00305287	0.999823	0.0502489	0.00391108	0.0040468	0.0533293	0.0424092
AT1G80310	MOT2	molybdate transporter 2	16.3794	15.634	16.6428	16.3384	29.4668	31.5876	21.6229	22.5493	0.0404766	0.890494	0.440921	-0.850017	0.400445	-0.449573	0.00021974	0.939413	0.000264039	0.00748854	0.0101556	0.000299029	0.00216861
AT1G80410	EMB2753	EMBRYO DEFECTIVE 2753	27.5495	26.2418	27.1021	25.3054	37.394	40.2667	44.9135	43.212	-0.0362346	0.513828	0.691895	-0.550063	0.72813	0.178067	0.000524063	0.957792	0.00379099	0.000933099	0.000798802	0.00306054	0.0680889
AT1G80440	AT1G80440		26.3742	32.0847	25.1659	18.7448	17.8014	24.3544	44.9861	46.2554	-0.397124	-0.453352	0.625017	0.0562275	1.02214	1.07837	0.00920232	0.357424	0.287012	0.0431337	0.0121207	0.995159	0.0106214
AT1G80670	RAE1	RNA export factor 1	12.6056	13.3639	11.8391	12.6756	9.6017	11.6184	13.7149	15.1148	-0.077062	-0.26848	0.140466	0.191418	0.217528	0.408947	0.066766	0.868041	0.201517	0.514506	0.250826	0.418347	0.0536264
AT1G80840	WRKY40	WRKY DNA-binding protein 40	3.03678	2.48067	0.910229	1.8255	2.79609	2.00285	5.95732	6.56015	-0.666657	-0.144934	0.949475	-0.521723	1.61613	1.09441	0.00267047	0.166031	0.894294	0.00855833	0.00243151	0.323542	0.00595933
AT1G80890	AT1G80890		43.337	38.5567	34.1342	30.2271	59.4611	66.0195	78.0455	77.5193	-0.33822	0.603643	0.909311	-0.941864	1.24753	0.305668	0.000451949	0.157124	0.00826647	0.00112296	0.000484486	0.00231419	0.0307879
AT2G01170	BAT1	bidirectional amino acid transporter 1	10.7411	11.2725	12.9967	11.6388	15.1106	15.726	13.0842	11.372	0.149499	0.451453	0.139754	-0.301954	-0.00974451	-0.311699	0.0232132	0.473293	0.0199111	0.52154	0.999461	0.064189	0.058723
AT2G01180	PAP1	phosphatidic acid phosphatase 1	8.14961	7.95282	5.60102	6.38256	4.93507	5.64735	7.61534	8.56699	-0.37245	-0.524774	0.00635372	0.152324	0.378803	0.531128	0.0109276	0.0505916	0.0188475	0.999795	0.0475591	0.56929	0.0179167
AT2G01250	AT2G01250		252.302	241.789	257.264	272.402	179.767	202.541	270.79	264.945	0.0999154	-0.368342	0.116291	0.468257	0.0163752	0.484632	0.00566192	0.434295	0.0207096	0.330908	0.990513	0.00765547	0.00659208
AT2G01710	AT2G01710		15.5255	16.4923	15.0496	13.1016	18.6526	21.372	24.8213	23.0703	-0.174074	0.304944	0.552507	-0.479019	0.726582	0.247563	0.0069957	0.558186	0.135741	0.0153518	0.0069407	0.0415983	0.142265
AT2G01850	EXGT-A3	endoxyloglucan transferase A3	39.9835	49.2841	38.4897	44.465	63.6781	63.2204	138.194	132.224	-0.103409	0.498061	1.57765	-0.60147	1.68106	1.07959	8.72496e-05	0.888432	0.0440641	0.000140072	0.000126806	0.0262183	0.00030305
AT2G01860	EMB975	EMBRYO DEFECTIVE 975	2.71342	4.16102	1.40432	2.56161	3.86597	5.34488	7.30291	8.9604	-0.572909	0.337168	1.04122	-0.910077	1.61413	0.704053	0.0153634	0.54928	0.687324	0.0337226	0.0131715	0.187003	0.083625
AT2G01870	AT2G01870		28.6409	29.9815	20.8578	23.7472	23.795	30.662	36.0676	37.7169	-0.379366	-0.102698	0.322052	-0.276668	0.701418	0.42475	0.0257646	0.18793	0.868468	0.154259	0.0202394	0.390229	0.0780471
AT2G01940	SGR5	SHOOT GRAVITROPISM 5	4.2745	6.13344	4.3995	3.54839	4.71817	4.42057	7.32702	6.50209	-0.318801	-0.155678	0.351317	-0.163124	0.670118	0.506994	0.0723185	0.484718	0.848851	0.271917	0.065391	0.869835	0.12654
AT2G01980	SOS1	SALT OVERLY SENSITIVE 1	3.96172	3.62345	4.80578	4.55353	6.5751	6.48812	6.10107	5.55513	0.244999	0.652154	0.51068	-0.407155	0.265681	-0.141474	0.00131823	0.0729531	0.00129203	0.0040361	0.0317965	0.00575704	0.141398
AT2G02370	AT2G02370		4.96676	5.55254	4.74949	4.55026	8.16322	6.11625	10.6434	10.7766	-0.147863	0.3789	0.903587	-0.526763	1.05145	0.524687	0.0044101	0.849657	0.202248	0.00682617	0.00459188	0.0961966	0.0308399
AT2G02470	AL6	alfin-like 6	18.6756	19.8169	15.9895	13.8253	18.2709	19.3541	20.8295	20.605	-0.347957	-0.0312438	0.101187	-0.316713	0.449143	0.13243	0.0144008	0.0342029	0.964725	0.491012	0.0123502	0.0483531	0.319944
AT2G02590	AT2G02590		7.2247	8.93734	7.37796	7.62903	4.6925	4.9543	7.15673	7.17956	-0.0947984	-0.640993	-0.152846	0.546194	-0.0580474	0.488147	0.0221927	0.791137	0.0211085	0.524626	0.944109	0.0409245	0.0627855
AT2G02740	WHY3	WHIRLY 3	13.9904	18.2692	19.3128	19.3303	19.5149	17.5554	30.4124	28.635	0.246502	0.189564	0.833422	0.0569381	0.586919	0.643858	0.00591822	0.391654	0.582506	0.0057605	0.0155796	0.967772	0.0119337
AT2G02760	UBC2	ubiquiting-conjugating enzyme 2	69.3368	69.4175	69.4871	66.8445	97.9801	104.508	133.377	132.186	-0.0250482	0.538838	0.9267	-0.563886	0.951748	0.387862	3.78191e-05	0.959709	0.000792846	7.46552e-05	6.99602e-05	0.000684328	0.000825971
AT2G02780	AT2G02780		4.3701	4.3484	6.39522	5.79528	3.86548	4.59407	4.27575	4.04348	0.404822	-0.0352822	-0.0547677	0.440105	-0.45959	-0.0194855	0.0128652	0.0243506	0.979402	0.93289	0.0166348	0.0189519	0.996507
AT2G02950	PKS1	phytochrome kinase substrate 1	5.44789	5.60458	5.4162	5.85586	5.50149	5.52255	9.25535	7.93613	0.0240695	-0.00314581	0.556143	0.0272153	0.532074	0.559289	0.00798499	0.995534	0.99999	0.0117587	0.0134098	0.993622	0.0115635
AT2G02970	AT2G02970		10.8002	10.5639	11.3977	12.6148	17.8909	18.2186	17.3002	17.3959	0.154912	0.705857	0.651333	-0.550946	0.496422	-0.0545239	0.000181474	0.134838	0.000298095	0.000438698	0.00104945	0.000643557	0.488874
AT2G03340	WRKY3	WRKY DNA-binding protein 3	16.9394	15.9423	16.6127	16.9674	25.8654	27.4681	31.0002	33.3403	0.0286002	0.665683	0.92742	-0.637083	0.898819	0.261737	0.000297811	0.986315	0.0023384	0.000434695	0.000474716	0.00267118	0.0228855
AT2G03430	AT2G03430		10.1747	10.5449	8.64271	9.18787	12.6453	14.8153	22.4466	20.115	-0.196211	0.374849	0.971864	-0.57106	1.16807	0.597014	0.00146735	0.629948	0.132569	0.00239295	0.00148213	0.0456579	0.0095641
AT2G03440	NRP1	nodulin-related protein 1	162.855	171.942	172.047	157.601	129.076	162.411	199.608	210.346	-0.0222265	-0.198583	0.290604	0.176356	0.31283	0.489187	0.0514315	0.997306	0.4811	0.160079	0.134513	0.566656	0.0418492
AT2G03550	AT2G03550		39.769	44.0164	45.9712	46.334	44.6181	46.0408	43.049	42.3237	0.136605	0.111197	0.0264504	0.0254078	-0.110155	-0.084747	0.143255	0.172849	0.282491	0.956566	0.277528	0.952073	0.451361
AT2G03750	AT2G03750		38.9225	40.8935	37.9661	41.9756	13.2679	19.8564	29.4214	28.3166	0.00221482	-1.21991	-0.453734	1.22213	-0.455949	0.766179	0.00319324	0.999995	0.00415259	0.0580069	0.0569783	0.00411064	0.0408793
AT2G03760	SOT12	sulphotransferase 12	10.5814	12.1184	10.4476	11.6892	94.9531	115.176	154.284	159.715	-0.0332649	3.10237	3.67735	-3.13564	3.71061	0.574977	9.1452e-05	0.999977	0.000796776	0.000157554	0.000156638	0.000787415	0.00762104
AT2G03800	GEK1	GEKO1	10.6831	10.088	10.4598	9.0455	16.4698	21.1632	25.4478	27.3257	-0.0825117	0.799498	1.26627	-0.88201	1.34879	0.466776	0.00242335	0.984749	0.0356539	0.00354493	0.00305888	0.0279284	0.0507071
AT2G03820	NMD3	Nonsense-Mediated mRNA Decay 3	33.9376	31.679	32.4784	33.1504	54.5365	65.1761	80.7439	77.0189	0.000260281	0.848029	1.24048	-0.847769	1.24022	0.392453	0.000851239	1	0.00916375	0.00121549	0.00121612	0.00917133	0.031754
AT2G04040	DTX1	detoxification 1	0	0	0	0	0	0	14.1351	11.8567	0	0	3.80693	0	3.80693	3.80693	0.000192188	1	1	0.000303831	0.000303831	1	0.000303831
AT2G04070	AT2G04070		0.954963	0.693363	0.594402	0.785341	97.8967	111.394	132.663	137.723	-0.110321	5.85585	6.22227	-5.96617	6.3326	0.366423	2.33512e-05	0.999992	0.00014029	6.28687e-05	6.26369e-05	0.00013976	0.013322
AT2G04305	AT2G04305		8.4307	8.84538	7.79886	6.89697	10.4165	9.4704	12.3083	13.3504	-0.207324	0.183256	0.520922	-0.39058	0.728246	0.337666	0.00341419	0.287097	0.280214	0.00804272	0.00293661	0.0430821	0.0302684
AT2G04390	AT2G04390		103.683	103.011	111.007	97.5465	76.7371	86.4432	109.668	118.81	0.0127977	-0.337347	0.14324	0.350145	0.130442	0.480587	0.0333266	0.998888	0.0997392	0.458558	0.519357	0.0883066	0.027574
AT2G04620	AT2G04620		6.45779	6.15693	3.93218	4.64629	8.14996	8.57186	8.50973	10.1022	-0.466291	0.357299	0.496057	-0.82359	0.962349	0.138759	0.00506021	0.110077	0.104785	0.032074	0.00506479	0.010955	0.52763
AT2G04795	AT2G04795		7.38846	9.06619	8.67602	5.34084	21.3339	21.1433	41.951	35.3192	-0.204393	1.26908	2.10279	-1.47347	2.30719	0.833713	0.000884408	0.965574	0.0282966	0.00122304	0.00104898	0.0207727	0.0101294
AT2G04845	AT2G04845		9.5832	11.0871	11.524	9.79961	8.88484	11.9689	17.3139	18.7363	0.0409876	0.0116268	0.747101	0.0293608	0.706113	0.735474	0.0144639	0.995311	0.999893	0.0204418	0.0237731	0.998228	0.0213166
AT2G05220	AT2G05220		173.434	164.798	177.622	176.065	127.776	156.071	205.307	189.135	0.0640894	-0.251276	0.220591	0.315365	0.156502	0.471867	0.0418548	0.911266	0.245917	0.228423	0.424873	0.133127	0.0326507
AT2G05540	AT2G05540		56.5996	64.3449	45.4517	18.3095	36.0698	48.3237	102.129	96.5866	-0.902699	-0.509013	0.707146	-0.393686	1.60984	1.21616	0.0130063	0.183033	0.446818	0.0787395	0.0124648	0.791029	0.022442
AT2G05765	AT2G05765		0	0	0	0	5298.32	4702.05	0	0	0	12.2881	0	-12.2881	0	-12.2881	4.16672e-05	1	8.96853e-05	1	1	8.96853e-05	8.96853e-05
AT2G05840	PAA2	20S proteasome subunit PAA2	51.9891	49.8362	43.5814	49.7886	77.2726	79.8282	89.7483	89.6336	-0.122551	0.615783	0.804872	-0.738334	0.927423	0.189089	0.000162929	0.429506	0.00131579	0.000348671	0.000238181	0.000753265	0.0368526
AT2G05940	RIPK	RPM1-induced protein kinase	14.692	15.8749	13.526	13.7844	20.9971	22.1889	28.8744	31.6872	-0.151994	0.472469	0.941871	-0.624463	1.09386	0.469402	0.000452769	0.558905	0.0189071	0.000724842	0.000482525	0.00826464	0.00591363
AT2G06255	ELF4-L3	ELF4-like 3	3.27187	2.01029	2.6767	4.00971	6.03275	7.68511	12.0045	10.8925	0.254394	1.10997	1.77353	-0.855573	1.51914	0.663567	0.00243496	0.879414	0.0386709	0.00270461	0.00371028	0.0691447	0.0291317
AT2G06510	RPA1A	replication protein A 1A	2.33275	1.55152	2.15269	1.26049	6.98938	7.79007	9.10426	10.124	-0.120387	1.51176	1.85105	-1.63215	1.97144	0.339291	0.00048494	0.979016	0.00324428	0.000862926	0.000766045	0.00276089	0.0746341
AT2G06950	AT2G06950		3.74883	3.20956	3.43427	2.35647	10.0271	9.13762	14.4092	14.2753	-0.201479	1.24035	1.7762	-1.44183	1.97768	0.535849	7.53988e-05	0.709587	0.0011494	0.000138997	0.000119446	0.000803243	0.00299872
AT2G07340	PFD1	PREFOLDIN 1	57.8662	50.9713	41.2651	44.2573	44.4403	41.6144	60.3005	53.791	-0.340722	-0.331974	0.0668163	-0.00874771	0.407538	0.39879	0.0335321	0.104844	0.111916	0.885081	0.0569114	0.999838	0.060377
AT2G07850	AT2G07850		4.18386	5.32106	3.83492	2.7308	3.8038	4.35041	5.72456	6.38185	-0.425605	-0.180173	0.2941	-0.245432	0.719704	0.474273	0.0476459	0.239044	0.728367	0.30887	0.0402684	0.63429	0.113265
AT2G08540	AT2G08540		0	0	0	0	0	0	7.36883	12.1621	0	0	3.42834	0	3.42834	3.42834	0.010101	1	1	0.0153271	0.0153271	1	0.0153271
AT2G09795	AT2G09795		4.34409	4.52927	4.4477	5.70102	7.61556	9.33312	12.538	12.6943	0.160006	0.8013	1.32452	-0.641293	1.16451	0.523221	0.00129053	0.832988	0.0201052	0.00145154	0.00198661	0.0361885	0.0183845
AT2G09990	AT2G09990		64.1266	62.5334	66.0326	71.7886	85.6729	92.0013	126.54	131.629	0.12002	0.48182	1.01589	-0.3618	0.895866	0.534066	0.000167169	0.483856	0.00696207	0.000189943	0.000257174	0.017063	0.00122504
AT2G13370	CHR5	chromatin remodeling 5	9.05206	7.26592	7.77549	9.05988	12.5208	13.2467	9.86773	9.75129	0.040184	0.600137	0.239041	-0.559953	0.198857	-0.361096	0.0137801	0.987576	0.0153384	0.318035	0.429051	0.018725	0.0648546
AT2G13440	AT2G13440		10.2933	9.53516	12.1999	11.8076	15.5034	15.6927	11.6924	12.2569	0.252717	0.604803	0.249485	-0.352086	-0.0032321	-0.355318	0.000472531	0.0161477	0.000358281	0.0169717	0.999792	0.00214764	0.00208207
AT2G14285	AT2G14285		41.1156	33.5387	41.7888	39.8913	44.1801	50.4803	67.2484	74.9555	0.126518	0.334558	0.911672	-0.20804	0.785154	0.577113	0.00547218	0.858084	0.256291	0.00570577	0.00857309	0.535713	0.0204081
AT2G14460	AT2G14460		15.4889	14.5512	15.0606	14.9522	22.2848	25.1265	36.7069	33.4906	-0.00122978	0.624962	1.17207	-0.626192	1.1733	0.547108	0.000567154	1	0.01707	0.000721576	0.000719644	0.0169753	0.00636064
AT2G14530	TBL13	TRICHOME BIREFRINGENCE-LIKE 13	6.96399	6.73333	8.71304	7.93951	12.1153	12.2809	12.4481	11.8483	0.248855	0.749812	0.744347	-0.500957	0.495492	-0.00546495	0.000251445	0.0488413	0.00041781	0.000433391	0.00156298	0.00148632	0.998893
AT2G14610	PR1	pathogenesis-related gene 1	54.3815	36.2917	19.8497	18.7232	1.92929	2.2722	7.83018	2.58789	-1.19164	-3.90147	-2.89971	2.70983	-1.70808	1.00175	0.00921842	0.0571003	0.0100331	0.0131482	0.289515	0.184895	0.962791
AT2G14880	AT2G14880		51.9626	56.0461	61.9228	55.441	47.9162	55.123	80.5782	82.1315	0.117748	-0.0666898	0.582308	0.184438	0.46456	0.648998	0.00428751	0.635825	0.906564	0.00654805	0.0130136	0.352502	0.00473034
AT2G15000	AT2G15000		10.4963	9.78662	12.548	9.30715	13.9641	18.5381	31.4476	32.4373	0.0983625	0.63075	1.56401	-0.532388	1.46565	0.933259	0.00126313	0.977674	0.123037	0.00148415	0.00171095	0.176496	0.00520692
AT2G15890	MEE14	maternal effect embryo arrest 14	24.1804	28.0208	20.2323	23.2479	14.508	19.7985	28.9378	27.774	-0.253086	-0.578097	0.115326	0.325011	0.368412	0.693423	0.0415789	0.431449	0.0820189	0.818519	0.186668	0.397456	0.0404617
AT2G15910	AT2G15910		23.4301	23.8397	22.9202	24.611	36.9465	41.9435	56.5823	57.5164	0.00763396	0.715258	1.23658	-0.707624	1.22894	0.521319	0.000166478	0.999863	0.00395543	0.00022271	0.000225732	0.00408151	0.00262799
AT2G16280	KCS9	3-ketoacyl-CoA synthase 9	38.5219	36.5875	39.8641	35.7487	44.5271	50.2097	69.5302	67.2595	0.00938786	0.327158	0.847922	-0.31777	0.838534	0.520764	0.00094834	0.999658	0.0709513	0.00116418	0.001202	0.0767745	0.00504894
AT2G16367	AT2G16367		38.6576	25.5703	31.665	23.5263	110.279	88.0418	237.861	177.167	-0.211643	1.5968	2.65463	-1.80844	2.86628	1.05783	0.00454577	0.99707	0.142369	0.00594963	0.00541016	0.119323	0.0331794
AT2G16380	AT2G16380		9.14902	10.6217	6.84106	8.5114	5.03252	5.40258	7.37109	6.75749	-0.327249	-0.807971	-0.43277	0.480722	-0.105521	0.375201	0.0216823	0.168936	0.016504	0.086313	0.876765	0.127572	0.257072
AT2G16400	BLH7	BEL1-like homeodomain 7	14.1341	15.2824	16.401	12.4981	21.7016	23.9969	31.4014	31.5342	-0.0239576	0.602421	1.04749	-0.626379	1.07144	0.445066	0.00137225	0.998406	0.0265063	0.00185703	0.0017504	0.0238001	0.0217681
AT2G16460	AT2G16460		11.3719	11.0854	8.61337	8.14521	12.7263	13.8293	14.9518	17.5603	-0.382715	0.223509	0.496837	-0.606223	0.879552	0.273329	0.00641773	0.15056	0.319108	0.0264755	0.00524214	0.0289307	0.133906
AT2G16485	NERD	Needed for RDR2-independent DNA methylation	7.75074	6.53787	7.75101	6.08427	15.0647	14.4729	11.0588	11.2428	-0.0407211	0.953209	0.577188	-0.99393	0.617909	-0.376022	0.00135575	0.98947	0.00194806	0.0210819	0.017375	0.00173985	0.0299473
AT2G16510	AT2G16510		73.7278	71.287	68.7281	63.1731	93.9223	104.351	131.857	133.025	-0.134793	0.446009	0.860241	-0.580801	0.995033	0.414232	0.000325789	0.499674	0.0116901	0.000528341	0.000352318	0.00518996	0.00512117
AT2G17120	LYM2	lysM domain GPI-anchored protein 2 precursor	29.3854	30.8611	17.2989	22.0212	16.6206	19.6654	21.2424	19.7817	-0.591149	-0.701176	-0.532848	0.110027	0.0583013	0.168328	0.0153841	0.0262676	0.0163701	0.0350205	0.975216	0.886048	0.699212
AT2G17290	CPK6	calcium dependent protein kinase 6	5.4929	5.61188	4.57101	5.35867	9.67264	10.272	14.8283	12.5776	-0.135538	0.743775	1.16601	-0.879313	1.30155	0.422237	0.00157996	0.90151	0.0238885	0.00252433	0.00193208	0.0154101	0.0422924
AT2G17360	AT2G17360		160.71	142.944	153.56	151.821	153.61	179.453	227.978	220.994	0.00812854	0.132533	0.561138	-0.124404	0.55301	0.428605	0.00845816	0.999816	0.611817	0.0105773	0.0110473	0.649708	0.0236318
AT2G17380	AP19	associated protein 19	42.3335	39.7074	38.8093	39.2343	42.177	40.522	48.5184	54.8573	-0.0703056	0.0112533	0.326379	-0.0815589	0.396684	0.315125	0.0232082	0.852021	0.999048	0.0429286	0.0240856	0.792047	0.0475293
AT2G17420	NTRA	NADPH-dependent thioredoxin reductase A	54.6971	59.0139	51.9987	45.9527	69.8707	79.391	86.5726	86.519	-0.211227	0.386521	0.597584	-0.597748	0.808811	0.211063	0.00300642	0.373163	0.0465064	0.00774353	0.0032017	0.0131915	0.150975
AT2G17450	RHA3A	RING-H2 finger A3A	24.9276	25.8363	21.0202	21.3137	15.9882	22.5113	26.138	26.6016	-0.251141	-0.381647	0.0530337	0.130506	0.304175	0.434681	0.0994751	0.388204	0.17656	0.971534	0.258621	0.842887	0.119203
AT2G17480	MLO8	MILDEW RESISTANCE LOCUS O 8	7.46374	6.14677	6.54343	6.70825	15.1377	15.8817	18.1082	17.8724	-0.0335495	1.0808	1.28275	-1.11435	1.31629	0.201949	6.03416e-05	0.985911	0.000314164	0.000136726	0.000130551	0.000291129	0.0345441
AT2G17660	AT2G17660		0	0	0	0	0	0	7.15435	5.40903	0	0	2.86427	0	2.86427	2.86427	0.00117009	1	1	0.00183183	0.00183183	1	0.00183183
AT2G17710	AT2G17710		5.73261	8.17481	4.89377	5.2856	14.8538	15.453	18.5993	17.4388	-0.38526	1.02214	1.25775	-1.4074	1.64301	0.235607	0.00050032	0.35946	0.00401181	0.00126976	0.000689279	0.00183425	0.136686
AT2G17730	NIP2	NEP-interacting protein 2	5.22767	5.6897	4.33061	5.29357	9.58255	10.2533	13.4586	12.4925	-0.152183	0.757386	1.11359	-0.90957	1.26578	0.356206	0.000361352	0.682771	0.00472625	0.000628664	0.000454031	0.00282913	0.0187521
AT2G17840	ERD7	EARLY-RESPONSIVE TO DEHYDRATION 7	31.2749	32.5706	26.0799	30.0367	23.7508	24.7659	31.6823	27.0096	-0.180135	-0.382324	-0.117581	0.20219	0.0625537	0.264744	0.104798	0.418485	0.0857056	0.683597	0.934794	0.429843	0.248114
AT2G17930	AT2G17930		6.52909	5.0864	6.78243	5.15055	10.1975	9.17905	5.54933	5.54126	0.033255	0.65078	-0.0567188	-0.617525	-0.0899737	-0.707499	0.0221948	0.997314	0.034346	0.988323	0.956009	0.0394604	0.0275265
AT2G17990	AT2G17990		17.2542	17.8054	16.0635	18.2848	28.188	31.271	21.1873	22.8662	-0.0279594	0.729777	0.313463	-0.757736	0.341423	-0.416313	0.00312396	0.994377	0.00411879	0.120513	0.0971916	0.00369451	0.0220262
AT2G18000	TAF14	TBP-associated factor 14	1.88961	1.22759	1.61908	0.122347	6.12179	4.95593	8.41515	9.52359	-0.451766	1.35368	1.96215	-1.80545	2.41391	0.608463	0.00166855	0.830741	0.0269112	0.00277767	0.00197616	0.0154118	0.0442315
AT2G18030	MSRA5	methionine sulfoxide reductase A5	7.95139	8.86573	8.29268	10.2485	9.05618	10.9197	15.7449	15.1023	0.126473	0.223875	0.803725	-0.0974019	0.677251	0.579849	0.00805703	0.836929	0.500525	0.00847006	0.0136435	0.894538	0.021163
AT2G18040	PIN1AT	peptidylprolyl cis/trans isomerase, NIMA-interacting 1	73.0817	68.564	67.4728	72.3951	109.658	117.068	152.778	154.155	-0.0179666	0.671106	1.10478	-0.689072	1.12275	0.433674	5.21731e-05	0.993696	0.000983187	9.58418e-05	9.27817e-05	0.000906545	0.00123813
AT2G18120	SRS4	SHI-related sequence 4	2.66694	1.47307	1.97603	1.52324	4.89888	4.80877	7.34343	7.61417	-0.159001	0.931139	1.46562	-1.09014	1.62462	0.53448	0.000702147	0.895074	0.013119	0.00106929	0.0008532	0.0088286	0.0161867
AT2G18160	bZIP2	basic leucine-zipper 2	52.573	51.013	47.4277	51.953	67.3332	85.7042	138.439	142.955	-0.0586355	0.554198	1.42439	-0.612833	1.48303	0.870193	0.000557428	0.988749	0.0744381	0.000729897	0.000665543	0.0578398	0.00259038
AT2G18190	AT2G18190		0.0604729	0.104666	0.00549481	0.059249	4.74537	6.81211	10.7205	10.8835	-0.0684968	2.64656	3.4465	-2.71505	3.515	0.799942	0.000325408	0.999865	0.00513129	0.000444032	0.000435983	0.0049651	0.00818892
AT2G18193	AT2G18193		0.42693	0.10036	0.592488	0.525798	179.008	235.214	282.561	304.521	0.303162	7.36362	7.86473	-7.06046	7.56157	0.501115	0.000343542	0.999999	0.00221038	0.000565435	0.000567692	0.00222255	0.0507867
AT2G18300	HBI1	HOMOLOG OF BEE2 INTERACTING WITH IBH 1	66.7504	79.7806	72.1592	69.8132	54.2254	63.8243	99.224	93.459	-0.0449718	-0.307132	0.390363	0.26216	0.435335	0.697495	0.0158328	0.980147	0.23566	0.0640306	0.0475109	0.337396	0.012592
AT2G18410	AT2G18410		5.54782	4.86111	4.38921	4.41056	6.03888	5.45784	6.4746	7.38216	-0.200378	0.12123	0.353719	-0.321608	0.554097	0.232489	0.0209861	0.396809	0.656234	0.0613954	0.0170102	0.126224	0.178724
AT2G18465	AT2G18465		7.59899	7.13526	7.65617	6.56287	11.1489	10.5628	17.9422	17.3758	-0.0451155	0.502795	1.15707	-0.547911	1.20218	0.654273	9.45293e-05	0.953471	0.00818314	0.000143508	0.000133506	0.00628529	0.000632999
AT2G18520	AT2G18520		2.96722	1.85555	1.92181	1.44481	2.20624	3.30281	4.38505	5.29201	-0.346344	0.138273	0.775248	-0.484617	1.12159	0.636975	0.0335138	0.707305	0.949987	0.0689111	0.0294397	0.459721	0.108062
AT2G18600	AT2G18600		2.24745	2.22642	0.857682	1.06052	5.06678	4.8117	9.05429	10.6302	-0.724437	0.87565	1.74396	-1.60009	2.4684	0.868313	0.000353674	0.253901	0.0300544	0.000631734	0.000344003	0.0075779	0.00346774
AT2G18690	AT2G18690		4.80285	6.52614	2.51649	3.02704	8.24692	10.9678	17.8996	24.4405	-0.821256	0.670498	1.73404	-1.49175	2.5553	1.06355	0.0074781	0.698777	0.501483	0.0132579	0.00709656	0.173093	0.0367039
AT2G18740	AT2G18740		45.4181	42.9622	46.5589	48.1349	63.9853	70.229	97.3499	90.9523	0.097415	0.591798	1.07421	-0.494383	0.976797	0.482414	0.000352753	0.783221	0.0079998	0.000398495	0.000514675	0.0137211	0.00431267
AT2G18760	CHR8	chromatin remodeling 8	2.03617	1.64751	2.0492	2.02071	5.2495	5.83338	4.72819	4.64069	0.0948498	1.20278	1.00019	-1.10793	0.905343	-0.20259	0.000260725	0.863601	0.000423775	0.0011948	0.00157058	0.000523126	0.0851595
AT2G18900	AT2G18900		6.83213	5.35854	6.5243	6.88286	12.6476	13.9767	18.2931	17.9262	0.118658	1.0123	1.42936	-0.893639	1.3107	0.417061	0.000208405	0.834546	0.00199371	0.000274714	0.000333467	0.00279446	0.00927923
AT2G18910	AT2G18910		21.794	24.6533	20.7601	22.3919	19.7126	22.7862	32.2015	27.683	-0.101626	-0.12265	0.353162	0.0210235	0.454788	0.475812	0.0515538	0.880513	0.818251	0.126892	0.0670157	0.998736	0.0594921
AT2G19080	AT2G19080		15.0036	15.0309	15.172	17.783	17.3941	18.7159	24.2505	25.4979	0.125872	0.250543	0.691888	-0.124671	0.566015	0.441345	0.00333866	0.609028	0.164274	0.00325247	0.0059514	0.558431	0.0127758
AT2G19110	HMA4	heavy metal atpase 4	4.25087	3.82959	3.6019	4.85451	7.55898	8.2264	5.7106	4.02937	0.0528261	0.81913	0.219867	-0.766304	0.167041	-0.599263	0.0239087	0.994561	0.0277076	0.734914	0.847346	0.0328255	0.0613397
AT2G19180	AT2G19180		32.073	30.2971	28.8813	29.757	45.7092	50.2398	55.0934	61.8069	-0.0861614	0.60564	0.88529	-0.691801	0.971451	0.27965	0.00155191	0.916249	0.0159781	0.00264762	0.00205388	0.010938	0.0763647
AT2G19385	AT2G19385		6.69533	8.92297	5.71804	5.91925	8.91501	12.6572	17.0979	15.9181	-0.369518	0.420012	0.99094	-0.78953	1.36046	0.570927	0.00966757	0.634738	0.366591	0.0187032	0.00890932	0.112534	0.0744705
AT2G19480	NAP1;2	nucleosome assembly protein 1;2	92.7405	88.2603	93.6318	72.269	102.896	115.165	145.688	136.715	-0.124241	0.266054	0.636087	-0.390294	0.760328	0.370033	0.0118242	0.850571	0.331195	0.0193972	0.0118221	0.153455	0.0855661
AT2G19640	ASHR2	ASH1-related 2	6.4129	6.38151	5.00968	5.12629	9.47344	9.99081	15.0872	14.7409	-0.285763	0.536884	1.10525	-0.822646	1.39101	0.568365	5.66161e-06	0.0138475	0.000414744	8.27624e-06	2.16133e-06	0.000131905	9.7056e-05
AT2G19670	PRMT1A	protein arginine methyltransferase 1A	6.03685	4.99393	6.90519	5.36904	6.33444	8.14848	13.3418	13.2293	0.131489	0.339048	1.13263	-0.207559	1.00114	0.793585	0.0033176	0.900893	0.361496	0.00372025	0.00509481	0.65701	0.00949113
AT2G19680	AT2G19680		66.6118	73.5006	66.8882	72.29	55.3794	61.9333	75.6719	76.5325	-0.00951511	-0.252285	0.117811	0.24277	0.127327	0.370096	0.0452057	0.99927	0.131541	0.486867	0.43618	0.147051	0.0360663
AT2G19740	AT2G19740		80.1194	88.8654	76.9608	87.5571	111.354	117.8	178.487	157.032	-0.0381908	0.434986	0.981101	-0.473177	1.01929	0.546114	0.00227341	0.994354	0.100452	0.00298677	0.00269976	0.0814437	0.0156985
AT2G19750	AT2G19750		157.285	151.318	175.893	150.623	195.852	213.203	289.271	278.433	0.0808919	0.40426	0.875141	-0.323368	0.794249	0.470881	0.00119951	0.865992	0.0419388	0.00131694	0.00173861	0.0778378	0.00846781
AT2G19780	AT2G19780		4.97906	6.1971	5.83057	5.92452	3.12685	3.30582	5.44504	5.13596	0.0620356	-0.643869	-0.0666834	0.705904	-0.128719	0.577185	0.0130386	0.912757	0.0210001	0.906468	0.605919	0.01397	0.033245
AT2G19880	AT2G19880		8.51397	8.88674	9.63678	9.10497	15.8327	15.167	21.9399	19.066	0.0964282	0.766343	1.14843	-0.669915	1.052	0.382082	0.00106323	0.917962	0.0107003	0.00133249	0.0016718	0.0155515	0.0314754
AT2G20130	LCV1	like COV 1	12.1568	13.9742	11.5827	11.1052	15.7128	16.1744	18.868	21.2202	-0.188357	0.26858	0.581255	-0.456936	0.769612	0.312675	0.00474191	0.469684	0.168674	0.0100318	0.00442448	0.0427864	0.0617702
AT2G20140	RPT2b	regulatory particle AAA-ATPase 2b	28.7049	31.1471	28.7726	28.1064	26.1641	28.9303	36.8242	34.6244	-0.0710671	-0.115471	0.247915	0.0444039	0.318982	0.363386	0.0196912	0.774671	0.491807	0.0635928	0.0302605	0.932965	0.0203236
AT2G20190	CLASP	CLIP-associated protein	16.3173	14.7893	16.5854	15.5756	18.4234	20.4357	16.1006	15.3425	0.0452314	0.303539	0.0145897	-0.258307	-0.0306416	-0.288949	0.0480508	0.947832	0.0581743	0.998019	0.981961	0.0907318	0.0667991
AT2G20270	AT2G20270		0	0	0	0	57.0242	53.7094	74.3095	72.7958	0	5.81677	6.22019	-5.81677	6.22019	0.403414	1.10508e-06	1	2.70988e-06	5.40295e-08	5.40295e-08	2.70988e-06	0.000509289
AT2G20280	AT2G20280		26.8531	28.4736	27.5343	29.7023	27.8517	29.8875	37.082	34.5212	0.0472816	0.0594707	0.360561	-0.0121891	0.31328	0.301091	0.016974	0.915183	0.850276	0.0190253	0.0292956	0.998056	0.0330412
AT2G20450	AT2G20450		105.356	101.85	129.299	119.654	123.81	147.335	203.752	203.159	0.262493	0.384743	0.966863	-0.12225	0.70437	0.58212	0.00151753	0.241007	0.0784424	0.0013565	0.0033416	0.646806	0.00591089
AT2G20490	NOP10		82.1158	75.6377	98.4529	87.139	116.652	123.396	181.752	167.736	0.23175	0.599446	1.13763	-0.367696	0.905878	0.538182	0.000656689	0.341069	0.0155955	0.000632773	0.00117244	0.0624458	0.00549577
AT2G20530	PHB6	prohibitin 6	27.4655	32.2421	31.1494	31.2782	34.903	36.2713	47.7091	45.1357	0.0622307	0.245889	0.62012	-0.183658	0.55789	0.374232	0.00361231	0.897053	0.136745	0.0038666	0.00533803	0.262816	0.0183697
AT2G20585	NFD6	NUCLEAR FUSION DEFECTIVE 6	13.6528	16.8507	15.4614	14.6665	20.5911	19.8666	29.9285	27.6299	-0.0167684	0.385431	0.87371	-0.4022	0.890478	0.488279	0.00196245	0.999081	0.0835773	0.00251727	0.00238775	0.0747846	0.0138854
AT2G20670	AT2G20670		30.0266	33.6729	36.1163	38.4243	14.9795	17.9808	44.1684	50.5775	0.220343	-0.910165	0.558318	1.13051	0.337975	1.46848	0.0020546	0.371735	0.0213654	0.0206364	0.0836422	0.00719284	0.00160067
AT2G20724	AT2G20724		52.5771	42.92	60.5718	46.0691	58.2261	60.6936	95.0645	91.7402	0.156136	0.310618	0.953463	-0.154482	0.797327	0.642845	0.00655486	0.816069	0.371745	0.00677259	0.0109265	0.773462	0.0197902
AT2G20790	AT2G20790		10.2729	11.7868	12.8297	13.1978	16.8665	15.1419	14.4637	14.4801	0.220224	0.499272	0.363032	-0.279048	0.142807	-0.136241	0.015055	0.215803	0.0128453	0.0455968	0.399121	0.0710426	0.366441
AT2G20800	NDB4	NAD(P)H dehydrogenase B4	0.0042035	0.158901	0.00448513	0	20.8698	19.58	21.9884	23.0107	-0.109872	4.29458	4.44146	-4.40445	4.55133	0.146875	4.17273e-06	0.998958	1.66627e-05	7.65265e-06	7.43578e-06	1.62414e-05	0.0576813
AT2G20950	AT2G20950		13.7809	13.1387	15.7718	15.1825	17.0268	18.6619	13.336	13.4015	0.188419	0.382084	-0.00911304	-0.193665	-0.197532	-0.391197	0.00672273	0.115969	0.00893556	0.998883	0.102385	0.0727341	0.00828539
AT2G20960	pEARLI4		25.2462	20.772	22.674	23.3756	31.0035	32.4183	22.9891	23.5472	0.000943097	0.44619	0.0154828	-0.445247	0.0145397	-0.430707	0.0157073	1	0.0227332	0.998501	0.998755	0.0228761	0.0252359
AT2G21190	AT2G21190		24.1833	25.6519	22.1343	26.973	33.7898	42.7811	54.2676	55.9553	-0.0204028	0.600063	1.11436	-0.620466	1.13477	0.5143	0.00325151	0.999599	0.0723697	0.0042417	0.00405406	0.0666494	0.0346427
AT2G21210	AT2G21210		69.4552	69.9743	71.4883	84.783	97.8014	118.898	187.669	184.455	0.162317	0.628866	1.40343	-0.46655	1.24112	0.774567	0.000632268	0.784365	0.0404437	0.000686881	0.00092345	0.0872701	0.00328502
AT2G21240	BPC4	basic pentacysteine 4	27.4299	26.2006	25.138	25.6625	31.7551	30.841	34.6572	36.4508	-0.0753245	0.215571	0.394153	-0.290895	0.469478	0.178582	0.000936358	0.445573	0.0213272	0.00179821	0.00100314	0.00795483	0.0255288
AT2G21250	AT2G21250		124.569	119.413	115.526	119.199	97.887	102.993	111.674	114.185	-0.0553407	-0.277926	-0.110411	0.222585	-0.0550707	0.167515	0.00791852	0.496079	0.00694638	0.123185	0.525415	0.0167196	0.046986
AT2G21360	AT2G21360		0	0	0	469.593	1521.62	3390.54	0	0	7.8814	11.2627	0	-3.38133	-7.8814	-11.2627	0.0559592	0.983995	0.0731189	1	0.983995	0.0984745	0.0731189
AT2G21500	AT2G21500		5.50485	6.08984	4.60329	4.78863	7.24284	8.98179	11.1938	11.0478	-0.255032	0.422846	0.834442	-0.677879	1.08947	0.411595	0.00215587	0.434296	0.0772801	0.00430182	0.00210124	0.0216638	0.0334682
AT2G21580	AT2G21580		215.784	185.106	186.759	198.569	185.518	226.233	284.096	273.575	-0.0568302	0.0383768	0.474193	-0.095207	0.531023	0.435816	0.0300329	0.973451	0.990468	0.046848	0.0343057	0.892258	0.0589
AT2G21640	AT2G21640		18.116	16.2681	15.5169	18.9953	335.935	372.239	467.611	488.341	0.00507047	4.28679	4.71857	-4.28172	4.7135	0.431781	1.30268e-05	1	0.000102485	3.06631e-05	3.06853e-05	0.000102543	0.00391565
AT2G21820	AT2G21820		2.39892	3.86419	3.74525	4.81888	6.21099	6.04586	2.8439	3.37764	0.354417	0.786898	-0.00727622	-0.432481	-0.361693	-0.794175	0.0302344	0.423063	0.0371037	0.999988	0.411018	0.157153	0.0362608
AT2G22000	PROPEP6	elicitor peptide 6 precursor	0	0	0	0	0	0	10.167	13.9488	0	0	3.70685	0	3.70685	3.70685	0.0018698	1	1	0.00291613	0.00291613	1	0.00291613
AT2G22240	MIPS2	myo-inositol-1-phosphate synthase 2	32.6814	23.5492	29.5785	20.8151	96.7305	87.7729	56.873	56.5007	-0.152387	1.67935	0.986465	-1.83174	1.13885	-0.692888	0.00075708	0.946691	0.00106829	0.0218596	0.0155182	0.000897252	0.0100039
AT2G22500	UCP5	uncoupling protein 5	8.44938	11.5418	7.33095	7.25931	7.44281	7.14517	12.1836	11.8751	-0.406589	-0.406787	0.24484	0.000198283	0.651429	0.651627	0.0316638	0.209353	0.209146	0.374431	0.0422487	1	0.0422154
AT2G23000	scpl10	serine carboxypeptidase-like 10	37.3456	33.595	42.9293	33.599	73.6681	67.9814	94.8794	105.851	0.106491	0.977759	1.47477	-0.871268	1.36828	0.497009	0.000904829	0.95588	0.011271	0.00113315	0.00134516	0.0151575	0.0213692
AT2G23090	AT2G23090		750.369	713.993	679.06	679.597	591.195	635.603	874.54	801.918	-0.107938	-0.254994	0.194895	0.147056	0.302833	0.449889	0.00983242	0.462825	0.0716397	0.100249	0.0278834	0.317483	0.00810136
AT2G23180	CYP96A1	cytochrome P450, family 96, subfamily A, polypeptide 1	6.4287	7.06717	6.09447	6.08986	4.54031	5.20215	6.19846	5.72107	-0.127586	-0.400149	-0.154773	0.272563	-0.0271875	0.245376	0.0297037	0.393298	0.0231804	0.278119	0.981676	0.0923885	0.12773
AT2G23290	MYB70	myb domain protein 70	2.26381	2.39671	1.53013	1.95078	3.64933	3.76661	10.1354	8.2506	-0.281219	0.49947	1.61387	-0.78069	1.89509	1.1144	0.00129262	0.825132	0.319024	0.00195528	0.00142138	0.140294	0.00459216
AT2G23320	WRKY15	WRKY DNA-binding protein 15	10.3087	11.4913	7.00998	11.676	19.3078	17.1909	28.4268	25.5683	-0.202308	0.693848	1.23434	-0.896156	1.43665	0.540491	0.003535	0.8784	0.0818073	0.0055466	0.00391906	0.0448934	0.0475773
AT2G23600	ACL	acetone-cyanohydrin lyase	165.655	184.514	139.093	170.662	112.009	141.353	191.813	178.391	-0.175855	-0.463724	0.0798256	0.287869	0.255681	0.54355	0.0918906	0.674136	0.1499	0.933384	0.409409	0.456403	0.0888549
AT2G23672	AT2G23672		41.3169	35.3784	34.2259	33.6027	34.3626	39.0443	47.0441	42.5044	-0.172459	-0.0615809	0.218259	-0.110878	0.390718	0.27984	0.0950347	0.551001	0.948346	0.305071	0.0817479	0.810404	0.183865
AT2G23810	TET8	tetraspanin8	35.0613	40.4138	28.5732	34.3324	42.7193	41.3613	73.4197	76.8916	-0.25539	0.151955	0.975218	-0.407345	1.23061	0.823263	0.000493893	0.308893	0.560273	0.000916283	0.000496656	0.0840643	0.0014761
AT2G23930	SNRNP-G	probable small nuclear ribonucleoprotein G	113.987	104.343	102.382	122.233	159.816	167.166	227.565	227.369	0.0405774	0.578343	1.05232	-0.537765	1.01174	0.473977	0.000389124	0.978555	0.00935573	0.000472832	0.000525731	0.0116234	0.00510211
AT2G24100	ASG1	ALTERED SEED GERMINATION 1	4.47542	4.97623	4.28635	5.22994	6.91879	8.89733	11.6436	10.8913	0.00812054	0.637628	1.09928	-0.629507	1.09116	0.461652	0.00391192	0.999976	0.062367	0.00504149	0.00513604	0.0643777	0.0525748
AT2G24240	AT2G24240		3.34327	1.96894	2.27284	2.07815	2.04304	2.8675	5.08402	4.64749	-0.203326	-0.0815091	0.682009	-0.121817	0.885335	0.763518	0.0315197	0.84625	0.984645	0.0654817	0.0347222	0.96118	0.0497717
AT2G24330	AT2G24330		8.45622	9.12564	8.81021	7.78341	11.6466	13.1874	16.6213	15.9256	-0.0747101	0.454544	0.819038	-0.529254	0.893749	0.364494	0.00123432	0.903615	0.0268029	0.00186337	0.00145494	0.0171747	0.0216664
AT2G24500	FZF		18.5623	19.2778	16.7609	20.6895	32.9797	39.5717	51.5212	49.024	-0.0141813	0.904014	1.36397	-0.918196	1.37815	0.459953	0.000987479	0.999868	0.0128021	0.00138327	0.00135036	0.0122967	0.0272733
AT2G24550	AT2G24550		30.0497	36.4394	32.4839	33.9657	32.6328	37.7903	73.7139	76.3156	-0.000832291	0.0805755	1.1504	-0.0814078	1.15124	1.06983	0.000408986	1	0.915046	0.000604263	0.000603135	0.912868	0.000731096
AT2G24570	WRKY17	WRKY DNA-binding protein 17	5.11708	6.47307	6.5192	5.60128	5.43894	6.4277	12.8942	11.634	0.0552278	0.0290569	0.964965	0.0261709	0.909738	0.935909	0.00321782	0.986174	0.99794	0.00461831	0.00540397	0.998401	0.00500891
AT2G24590	RSZ22a	RS-containing zinc finger protein 22a	31.6975	30.7695	28.582	31.1159	50.8509	53.8668	57.7635	60.3802	-0.0633395	0.727167	0.898128	-0.790506	0.961468	0.170962	0.000143362	0.846343	0.000849649	0.000289874	0.000243183	0.000661471	0.0554929
AT2G24680	AT2G24680		0.660806	0.28582	0.801447	0.160021	3.72174	3.97617	5.76093	6.16098	0.00724854	1.71861	2.24022	-1.71136	2.23297	0.521611	0.000145267	0.999994	0.00144012	0.000221816	0.000222848	0.00145248	0.00851258
AT2G25110	SDF2	stromal cell-derived factor 2-like protein precursor	32.5828	43.7254	25.7322	31.3424	35.3242	36.829	43.6109	47.7617	-0.406625	-0.0786544	0.253836	-0.327971	0.660461	0.33249	0.0888625	0.305174	0.967392	0.464928	0.0695072	0.464286	0.305621
AT2G25200	AT2G25200		6.95224	10.2913	8.87116	9.07545	8.3575	11.1353	19.2583	19.2025	0.0517694	0.159479	1.07215	-0.10771	1.02038	0.912671	0.00608942	0.995124	0.880111	0.00796946	0.009021	0.954215	0.0120011
AT2G25297	AT2G25297		0.499504	1.01097	0.497686	0.466806	1.70727	0.708839	7.03624	5.23633	-0.243881	0.33111	2.02351	-0.574991	2.26739	1.6924	0.00455478	0.981299	0.925773	0.00689548	0.00573521	0.774328	0.00953308
AT2G25310	AT2G25310		39.8192	42.6304	43.3986	38.4024	51.3534	54.8709	73.2964	72.0109	-0.0111231	0.357862	0.802666	-0.368985	0.81379	0.444804	0.000555908	0.998997	0.0268291	0.000708881	0.00068072	0.0244585	0.00444022
AT2G25430	AT2G25430		27.2978	27.0196	26.1916	26.1557	39.3122	36.9131	42.2667	40.4976	-0.0513724	0.474055	0.589876	-0.525427	0.641248	0.115821	0.000292045	0.792299	0.0017195	0.000618666	0.00047501	0.001231	0.114806
AT2G25450	AT2G25450		231.521	199.029	205.428	182.464	250.453	266.334	411.788	366.195	-0.149792	0.262275	0.850576	-0.412068	1.00037	0.5883	0.00309595	0.776059	0.337958	0.00492176	0.00317647	0.134694	0.0140504
AT2G25580	MEF8	mitochondrial editing factor 8	3.9561	5.08753	2.95542	3.15587	5.10274	6.53021	7.38839	7.7955	-0.445211	0.303883	0.637842	-0.749094	1.08305	0.333959	0.00980235	0.263037	0.337519	0.0328434	0.00825221	0.046631	0.168275
AT2G25610	AT2G25610		59.1598	68.4888	63.4724	57.339	53.8688	54.9107	68.6659	72.9316	-0.0781621	-0.226916	0.147424	0.148754	0.225586	0.37434	0.0722679	0.849224	0.259221	0.450519	0.208478	0.550928	0.0587858
AT2G25660	emb2410	embryo defective 2410	7.84366	7.13726	8.79053	7.88637	7.74757	8.89071	6.53344	6.96945	0.13734	0.134354	-0.131377	0.00298629	-0.268718	-0.265732	0.140395	0.545447	0.560856	0.634913	0.168127	0.999985	0.173382
AT2G25670	AT2G25670		50.1811	54.8932	54.3478	54.9938	72.0486	81.4757	105.825	102.375	0.0563805	0.538528	0.97315	-0.482147	0.91677	0.434623	0.000570685	0.943694	0.0120036	0.000677975	0.00080098	0.0167012	0.00771572
AT2G25710	HCS1	holocarboxylase synthase 1	9.45282	11.1093	9.9324	12.555	17.3579	18.5018	23.5272	23.8012	0.118137	0.74676	1.12852	-0.628623	1.01038	0.381756	0.000972464	0.842787	0.00980505	0.00117656	0.00157271	0.0159281	0.0272263
AT2G25720	AT2G25720		32.4468	33.3189	31.4858	29.6481	45.178	42.3182	55.4677	54.0014	-0.10214	0.401271	0.718017	-0.503412	0.820157	0.316746	0.000175251	0.419157	0.00442308	0.000295776	0.00020706	0.00211912	0.00424186
AT2G25730	AT2G25730		2.72998	2.20478	2.48876	2.58613	5.70104	5.42271	4.42472	3.83239	0.0288618	0.920262	0.564706	-0.8914	0.535845	-0.355556	0.0013189	0.994743	0.00171136	0.017382	0.0202284	0.00186959	0.0290084
AT2G25735	AT2G25735		1.5936	1.4379	0.138211	0.450484	0.971389	1.19209	6.69398	4.32282	-0.958764	-0.273199	1.37131	-0.685565	2.33008	1.64451	0.0121991	0.542916	0.95243	0.0313111	0.0122956	0.794806	0.0219794
AT2G25900	ATCTH		66.0854	68.7762	69.2993	66.5609	21.1528	29.9491	42.762	44.4197	0.0104883	-1.36588	-0.617898	1.37637	-0.628386	0.747984	0.000636875	0.998731	0.000916527	0.00787196	0.00729145	0.000874821	0.021447
AT2G26060	emb1345	embryo defective 1345	19.499	20.7975	19.5275	18.7906	22.6682	24.4253	27.9278	31.6746	-0.0691106	0.214994	0.542448	-0.284104	0.611559	0.327455	0.00780403	0.91524	0.269278	0.0117418	0.00822207	0.146788	0.0520109
AT2G26080	GLDP2	glycine decarboxylase P-protein 2	123.748	106.447	119.503	124.791	244.376	255.493	184.58	189.024	0.0850446	1.11197	0.693876	-1.02693	0.608831	-0.418098	0.000177153	0.797755	0.000223143	0.00254133	0.00376879	0.000269833	0.00412422
AT2G26100	AT2G26100		9.70676	8.98808	9.59999	10.4224	12.2256	13.942	17.2117	16.5705	0.0897	0.444766	0.789971	-0.355066	0.700271	0.345205	0.00177465	0.815995	0.0260157	0.00196013	0.00279072	0.0498674	0.0243854
AT2G26110	AT2G26110		16.9825	17.2319	16.5479	15.3841	14.5083	12.4173	18.7091	16.6792	-0.093917	-0.324217	0.0460234	0.2303	0.13994	0.37024	0.0636105	0.74601	0.09725	0.947971	0.489576	0.253065	0.062073
AT2G26530	AR781		10.2365	7.82096	9.0265	8.06959	4.52241	6.54075	15.6766	13.9285	-0.0708616	-0.618635	0.656018	0.547773	0.72688	1.27465	0.00938054	0.981167	0.17152	0.0392977	0.0300721	0.243254	0.00740612
AT2G26560	PLA2A	phospholipase A 2A	4.07954	2.93824	2.10112	3.80986	13.2561	12.279	19.2154	24.8146	-0.188916	1.61043	2.35173	-1.79934	2.54065	0.741303	0.00242232	0.992981	0.0408268	0.00340165	0.00304095	0.0336685	0.0409897
AT2G27080	AT2G27080		0	0	0	0	2.19475	2.4963	10.577	7.4299	0	1.74223	3.32243	-1.74223	3.32243	1.58019	0.00356735	1	0.292767	0.00447514	0.00447514	0.292767	0.0136141
AT2G27100	SE	SERRATE	13.0168	12.2029	15.6272	14.085	23.6175	24.861	23.3861	21.3183	0.220387	0.891018	0.778907	-0.670631	0.558521	-0.112111	0.000951894	0.28284	0.0013338	0.00264023	0.00708992	0.00304729	0.392282
AT2G27285	AT2G27285		16.8376	16.6051	14.1022	15.9627	18.5294	19.4732	22.1892	25.052	-0.144494	0.174605	0.474377	-0.319099	0.618871	0.299772	0.00906238	0.585782	0.383581	0.0181171	0.00821864	0.107459	0.0686318
AT2G27510	FD3	ferredoxin 3	16.6819	13.0766	14.0878	9.99828	16.7309	16.4055	26.9523	22.167	-0.283863	0.145824	0.686725	-0.429686	0.970588	0.540902	0.0313647	0.706207	0.907673	0.0636857	0.0274868	0.403596	0.112334
AT2G27530	PGY1	PIGGYBACK1	215.294	204.806	224.696	222.51	160.634	183.008	250.847	244.396	0.0897924	-0.288306	0.236366	0.378099	0.146574	0.524673	0.00491675	0.515135	0.044561	0.0471406	0.172266	0.0157943	0.00388119
AT2G27590	AT2G27590		5.50284	6.17552	5.99923	6.52713	7.6324	8.14447	10.3281	11.7754	0.086778	0.378106	0.817347	-0.291328	0.730569	0.439241	0.00357296	0.898831	0.0952288	0.00383697	0.00528154	0.177989	0.0236802
AT2G27710	AT2G27710		417.028	399.217	434.882	270.085	423.469	477.46	675.935	633.644	-0.21089	0.14208	0.6807	-0.35297	0.89159	0.53862	0.0319912	0.817321	0.90421	0.0578061	0.0296838	0.493033	0.101909
AT2G27720	AT2G27720		268.853	267.917	284.038	214.363	282.575	326.302	444.653	423.233	-0.106585	0.181212	0.691157	-0.287797	0.797742	0.509944	0.0116937	0.914442	0.658316	0.0179841	0.0121554	0.375902	0.0415773
AT2G27820	PD1	prephenate dehydratase 1	31.4242	33.038	31.8215	31.9145	19.2634	25.3453	31.1119	34.7005	-0.0158504	-0.511935	0.0290151	0.496084	0.0448654	0.54095	0.0385703	0.998813	0.0584454	0.992612	0.974686	0.0656471	0.0473859
AT2G27830	AT2G27830		15.6901	18.5622	14.7771	12.479	9.04858	11.1224	21.1604	17.9548	-0.309335	-0.7094	0.181599	0.400065	0.490934	0.890999	0.0261049	0.365908	0.0644492	0.609546	0.10734	0.357728	0.0243021
AT2G27840	HDT4		25.2138	23.3321	29.598	22.6827	56.2628	69.2932	101.092	102.021	0.102845	1.33546	2.02075	-1.23262	1.91791	0.685288	0.00034992	0.982658	0.00643827	0.000437673	0.000481777	0.00774086	0.00627092
AT2G27860	AXS1	UDP-D-apiose/UDP-D-xylose synthase 1	133.073	135.111	130.212	113.167	133.165	135.708	158.369	155.513	-0.13893	0.00367435	0.225443	-0.142605	0.364374	0.221769	0.0205985	0.323589	0.999928	0.0689661	0.0162427	0.30677	0.0722453
AT2G27970	CKS2	CDK-subunit 2	19.9321	20.8858	21.9398	15.4442	44.0066	51.377	67.0447	65.9093	-0.120604	1.18546	1.65618	-1.30607	1.77679	0.470717	0.000437533	0.957595	0.00513157	0.000680943	0.000589272	0.00407823	0.0199586
AT2G28130	AT2G28130		1.39058	1.63135	2.53571	1.77694	3.41761	3.8954	5.73953	6.20991	0.330004	0.891006	1.47389	-0.561002	1.14389	0.582888	0.000938614	0.406948	0.0146962	0.000925867	0.00170123	0.0497641	0.0111191
AT2G28200	AT2G28200		3.1193	2.62601	2.36516	2.97826	6.43466	7.40044	8.43548	8.59729	-0.0768709	1.03173	1.29709	-1.1086	1.37396	0.26536	0.000424854	0.965665	0.00280896	0.000771331	0.000671852	0.00233326	0.0734405
AT2G28290	SYD	SPLAYED	10.0272	7.14198	9.89	7.46876	17.1711	15.5802	9.82623	8.789	0.0141979	0.858278	0.104922	-0.84408	0.090724	-0.753356	0.0161535	0.999892	0.0216587	0.958525	0.971819	0.0226005	0.0302679
AT2G28470	BGAL8	beta-galactosidase 8	58.1091	51.7702	64.821	57.7232	60.5104	55.3253	41.3872	48.6346	0.154715	0.0748336	-0.281896	0.0798811	-0.43661	-0.356729	0.0865144	0.572147	0.911772	0.277441	0.078061	0.881604	0.149652
AT2G28480	AT2G28480		6.03363	5.85913	5.67011	6.36258	8.0814	8.84124	10.7548	10.71	0.0144584	0.44578	0.756165	-0.431322	0.741707	0.310385	0.000545158	0.99719	0.00834031	0.000711415	0.000753979	0.00925076	0.0121003
AT2G28760	UXS6	UDP-XYL synthase 6	5.48773	4.73546	5.50253	5.57363	6.05634	6.40856	8.19488	8.71207	0.0973181	0.242936	0.629296	-0.145617	0.531978	0.38636	0.00227265	0.64325	0.101032	0.00226425	0.00381075	0.32134	0.0104809
AT2G28950	EXPA6	expansin A6	107.911	103.614	98.7157	89.511	62.1503	72.5872	109.642	99.8465	-0.166685	-0.642996	-0.0138258	0.476311	0.152859	0.62917	0.0101015	0.362109	0.0118725	0.998168	0.422724	0.0415506	0.0130819
AT2G29090	CYP707A2	cytochrome P450, family 707, subfamily A, polypeptide 2	2.33508	1.94608	2.12481	2.39724	10.7381	10.7575	17.2354	16.4562	0.0542945	1.90329	2.50648	-1.84899	2.45219	0.603194	3.46019e-06	0.979928	6.01499e-05	1.43292e-06	1.57411e-06	6.33959e-05	0.000175965
AT2G29140	PUM3	pumilio 3	8.77004	6.62819	8.26601	10.4982	23.3657	24.5026	18.5688	15.1088	0.255158	1.51918	1.03608	-1.26402	0.78092	-0.483104	0.0020278	0.760462	0.00228696	0.0191667	0.0384152	0.00347292	0.0452111
AT2G29530	TIM10		91.7998	86.6822	90.9582	101.017	169.038	157.466	217.455	206.886	0.104017	0.864056	1.24015	-0.760039	1.13614	0.376097	0.000151557	0.764445	0.00143686	0.000205862	0.000250136	0.0020789	0.00693545
AT2G29670	AT2G29670		75.1902	77.6563	65.7729	77.2043	71.9617	75.9399	94.3081	94.4457	-0.0950127	-0.046823	0.300873	-0.0481898	0.395886	0.347696	0.0199551	0.693537	0.937241	0.0484582	0.0214223	0.937921	0.0316564
AT2G29700	PH1	pleckstrin homologue 1	51.8101	47.1554	40.403	47.3573	40.9299	41.432	52.3351	49.4798	-0.169713	-0.259199	0.0401511	0.0894859	0.209864	0.29935	0.0959766	0.39359	0.172112	0.965124	0.254249	0.824303	0.112989
AT2G29995	AT2G29995		3.05989	3.97315	3.01986	2.69143	7.21802	6.35078	11.7241	12.5551	-0.228239	0.785374	1.54064	-1.01361	1.76888	0.755264	0.000223189	0.652832	0.0133778	0.000329109	0.000250689	0.00682253	0.00211361
AT2G30020	AT2G30020		4.93468	3.25072	3.65567	2.89034	4.33496	4.48551	8.58717	11.2605	-0.25318	0.0872605	1.10098	-0.34044	1.35416	1.01372	0.0138722	0.887554	0.991556	0.0240622	0.015158	0.764284	0.0291526
AT2G30060	AT2G30060		62.1716	71.5954	59.797	60.0806	57.2435	65.3741	78.7669	72.6092	-0.1557	-0.123625	0.175941	-0.0320748	0.331641	0.299566	0.0983185	0.552861	0.690813	0.392233	0.10323	0.991286	0.132903
AT2G30250	WRKY25	WRKY DNA-binding protein 25	9.44913	8.22959	6.85046	9.6122	42.0046	48.8455	71.1616	67.9473	-0.092026	2.23827	2.8421	-2.33029	2.93413	0.603834	7.01694e-05	0.996133	0.000769623	0.000126602	0.000123014	0.000721174	0.00384485
AT2G30270	AT2G30270		18.9163	20.6995	13.3011	18.5752	21.1296	26.1185	34.5131	37.3314	-0.296855	0.242937	0.827359	-0.539792	1.12421	0.584422	0.00805731	0.573984	0.583165	0.0158842	0.00726548	0.161163	0.0401819
AT2G30280	RDM4	RNA-directed DNA methylation 4	8.30594	7.98563	6.40856	6.42099	8.33406	9.14575	11.8174	10.0018	-0.302704	0.0908007	0.380946	-0.393505	0.68365	0.290145	0.0145491	0.212478	0.836843	0.0582151	0.0110481	0.0981012	0.119287
AT2G30580	DRIP2	DREB2A-interacting protein 2	3.68934	3.69758	2.70014	3.23863	5.09752	5.72108	7.55086	6.82053	-0.241736	0.449515	0.802453	-0.691251	1.04419	0.352938	0.00142539	0.368064	0.0385827	0.00297472	0.0014409	0.0113265	0.0343778
AT2G30750	CYP71A12	cytochrome P450, family 71, subfamily A, polypeptide 12	1.17691	1.8108	0.287561	0.72867	3.25147	3.93086	8.14511	7.65476	-0.725631	0.880483	1.83542	-1.60611	2.56105	0.954935	0.000185231	0.209167	0.0219218	0.000320815	0.000193381	0.00542404	0.00151331
AT2G30820	AT2G30820		1.77266	0.726362	1.36615	0.573198	7.14963	7.50429	8.85066	9.22568	-0.191655	1.88818	2.15781	-2.07983	2.34947	0.269634	0.000170884	0.938689	0.000909566	0.000343585	0.000300722	0.000761874	0.0848236
AT2G30880	SWAP70		0	0	8.39008	10.7586	8.83369	10.7628	9.93976	10.6523	3.4025	3.43272	3.49774	-0.0302292	0.0952482	0.065019	0.00193846	0.00344263	0.003153	0.00260978	0.910165	0.996618	0.966405
AT2G30930	AT2G30930		17.3549	18.9289	17.9139	17.0694	19.2737	23.5564	48.8675	39.618	-0.0498601	0.227734	1.24095	-0.277594	1.29081	1.01322	0.00501856	0.997679	0.809271	0.00704516	0.00642992	0.722517	0.0115155
AT2G31060	EMB2785	EMBRYO DEFECTIVE 2785	13.8799	12.6384	12.9414	10.4275	26.2736	26.8379	31.7585	29.4761	-0.168827	0.950465	1.14883	-1.11929	1.31765	0.198361	0.000281698	0.649439	0.00176519	0.000622164	0.000441833	0.00114293	0.109666
AT2G31350	GLX2-5	glyoxalase 2-5	20.7052	19.6603	19.19	19.7045	26.5492	29.0423	31.9796	31.449	-0.0509831	0.442966	0.627032	-0.493949	0.678015	0.184066	0.000607863	0.875792	0.00534299	0.00108897	0.000854467	0.00377508	0.0548295
AT2G31360	ADS2	16:0delta9 desaturase 2	92.5307	85.9436	81.9151	88.8176	80.9871	91.577	116.385	112.093	-0.0632522	-0.0480365	0.352836	-0.0152157	0.416088	0.400872	0.0144429	0.878534	0.938577	0.0300279	0.0182476	0.997821	0.0204344
AT2G31380	STH	salt tolerance homologue	50.5324	55.5309	48.9338	56.901	66.5541	81.5549	98.5185	103.408	-0.00305381	0.474134	0.916173	-0.477188	0.919226	0.442039	0.00487973	0.999998	0.100514	0.00620907	0.00615424	0.0989602	0.0472298
AT2G31400	GUN1	genomes uncoupled 1	63.1525	50.2378	60.6114	63.4887	97.1016	114.901	76.0563	75.9678	0.128047	0.891106	0.416634	-0.763059	0.288587	-0.474472	0.0109535	0.898662	0.0111961	0.205853	0.396847	0.0169125	0.0609349
AT2G31490	AT2G31490		270.068	260.603	231.261	246.5	160.202	200.874	219.106	238.617	-0.150929	-0.552973	-0.21248	0.402044	-0.061551	0.340493	0.0327396	0.494605	0.0262664	0.285317	0.932	0.0871963	0.14753
AT2G31570	GPX2	glutathione peroxidase 2	129.058	123.937	131.463	126.829	144.855	161.464	198.549	204.365	0.029662	0.273955	0.667147	-0.244293	0.637485	0.393192	0.00107977	0.976244	0.0533515	0.00125842	0.00144735	0.0738745	0.00671788
AT2G31610	AT2G31610		158.99	146.12	168.127	148.225	125.008	146.088	201.848	187.29	0.0518673	-0.169347	0.348922	0.221215	0.297055	0.51827	0.035592	0.965011	0.569992	0.0867631	0.130337	0.377354	0.029334
AT2G31710	AT2G31710		16.7595	15.9622	12.4734	16.9776	15.0353	17.2413	23.7133	25.9024	-0.142732	-0.0186136	0.571972	-0.124118	0.714704	0.590586	0.0210221	0.835851	0.999383	0.0412196	0.0226582	0.883608	0.0378307
AT2G31725	AT2G31725		9.69039	10.8573	10.7929	13.5012	13.0025	14.7728	22.2165	20.9422	0.221759	0.401136	1.00202	-0.179377	0.780265	0.600888	0.0035028	0.538667	0.151554	0.00331768	0.00655727	0.587467	0.0138243
AT2G31730	AT2G31730		4.20068	3.42289	4.5396	3.50254	5.50034	4.41285	12.6176	10.3826	0.0614227	0.307916	1.3773	-0.246493	1.31587	1.06938	0.00404021	0.99614	0.680782	0.00515525	0.00571628	0.785902	0.0093724
AT2G31960	GSL03	glucan synthase-like 3	16.9169	14.1237	16.0811	14.1974	22.7399	21.5986	16.641	16.7927	-0.0336663	0.487971	0.100882	-0.521638	0.134549	-0.387089	0.014878	0.988965	0.0208395	0.782696	0.631362	0.0171303	0.0408687
AT2G32020	AT2G32020		0.216227	0	0.40148	0	9.25621	10.451	18.3616	19.7944	0.115818	3.292	4.17944	-3.17618	4.06362	0.887441	2.5829e-05	0.998942	0.000476939	5.00528e-05	5.10767e-05	0.000495207	0.000592398
AT2G32030	AT2G32030		0.990833	1.25807	0.840404	0.447137	2.38463	1.47241	4.21601	5.3804	-0.370082	0.463081	1.44852	-0.833163	1.8186	0.985435	0.00555633	0.81835	0.529702	0.00894025	0.00566924	0.232077	0.0216587
AT2G32060	AT2G32060		154.807	147.075	168.75	170.811	122.916	146.57	237.933	217.958	0.168632	-0.162633	0.591493	0.331265	0.422861	0.754126	0.00442816	0.44145	0.544142	0.00835963	0.0228413	0.11373	0.00410023
AT2G32070	AT2G32070		17.9675	18.1501	16.0038	18.7288	34.5826	39.4028	55.6177	54.5786	-0.0533963	0.995265	1.5575	-1.04866	1.61089	0.562231	0.000124151	0.983614	0.00238913	0.000185498	0.00017491	0.00208127	0.00283512
AT2G32100	OFP16	ovate family protein 16	17.0473	15.8726	14.2642	14.4447	5.74532	6.79364	11.4816	13.0629	-0.185393	-1.26413	-0.395636	1.07873	-0.210244	0.868489	0.000835673	0.170696	0.000732445	0.0207214	0.175519	0.00180802	0.00561071
AT2G32150	AT2G32150		40.0893	35.5358	37.0161	40.0807	56.3336	59.6015	72.8509	78.6849	0.0270961	0.603398	0.98398	-0.576302	0.956884	0.380582	0.000651802	0.99434	0.00943839	0.000846776	0.00091452	0.01081	0.014795
AT2G32190	AT2G32190		2.25785	2.27376	1.03798	2.30311	4.03077	3.79128	7.89514	8.70268	-0.290304	0.588586	1.50962	-0.87889	1.79993	0.921037	0.000821589	0.704724	0.117663	0.00125337	0.000867188	0.0462951	0.00425137
AT2G32210	AT2G32210		1.43444	0.928387	1.76116	2.33764	6.94255	3.93827	15.8824	20.9919	0.483262	1.56189	3.15548	-1.07863	2.67222	1.59359	0.00366989	0.973729	0.317137	0.00424958	0.00516013	0.467096	0.0121286
AT2G32220	AT2G32220		21.7489	21.477	29.358	19.0159	28.377	31.5727	55.9957	58.3816	0.155527	0.453948	1.36359	-0.298421	1.20806	0.90964	0.00252642	0.908117	0.28312	0.00284684	0.00378762	0.523849	0.00779294
AT2G32380	AT2G32380		19.9389	24.0641	18.7878	17.8574	8.03121	11.3527	21.3272	18.7553	-0.251439	-1.1052	-0.128508	0.853764	0.122931	0.976695	0.0151586	0.410061	0.0146032	0.792494	0.84507	0.0490452	0.0268143
AT2G32440	KAO2	ent-kaurenoic acid hydroxylase 2	13.0184	12.5829	15.0899	15.7641	15.0233	15.3283	15.0879	14.1472	0.251333	0.229101	0.178432	0.022232	-0.0729009	-0.0506689	0.0139988	0.01468	0.0209434	0.0514423	0.390527	0.939615	0.638145
AT2G32487	AT2G32487		11.0374	10.4573	10.1843	11.18	13.6577	14.4099	9.00196	7.04664	-0.00802953	0.355874	-0.380448	-0.363904	-0.372419	-0.736323	0.00973707	0.999807	0.0578831	0.101953	0.109222	0.0543972	0.0071381
AT2G32580	AT2G32580		61.5732	60.5384	57.907	54.3158	51.4052	60.1436	80.1027	70.517	-0.119787	-0.128326	0.298303	0.0085382	0.418091	0.426629	0.0417806	0.74071	0.705258	0.125956	0.0519403	0.999852	0.0491224
AT2G32860	BGLU33	beta glucosidase 33	24.3133	19.4026	26.7302	32.4352	42.1188	51.0953	35.1565	29.4612	0.42002	1.05848	0.54321	-0.638459	0.12319	-0.51527	0.0245578	0.437004	0.0196194	0.248187	0.929487	0.0677139	0.113161
AT2G32920	PDIL2-3	PDI-like 2-3	37.7984	39.498	37.2105	30.8341	30.1131	32.8133	42.6165	36.9581	-0.178982	-0.28845	0.0408646	0.109469	0.219846	0.329315	0.161479	0.541951	0.257144	0.982731	0.392828	0.85386	0.183023
AT2G32930	ZFN2	zinc finger nuclease 2	4.96923	3.14058	4.0038	2.84886	10.3626	9.80762	15.3855	13.5348	-0.191573	1.13287	1.6128	-1.32444	1.80437	0.479931	0.0011469	0.922826	0.0142507	0.00185428	0.00147785	0.00995582	0.0429362
AT2G33120	SAR1	synaptobrevin-related protein 1	56.872	54.3174	45.9997	57.4455	51.3505	53.6938	74.9578	71.5488	-0.102245	-0.0805309	0.391788	-0.0217146	0.494034	0.472319	0.0224903	0.815747	0.892728	0.0522037	0.0270741	0.997516	0.0307936
AT2G33330	PDLP3	plasmodesmata-located protein 3	12.75	12.0824	13.3488	11.9793	9.86355	13.3694	18.6219	17.0378	0.0264091	-0.0886672	0.489045	0.115076	0.462636	0.577713	0.0404441	0.997986	0.942762	0.0674945	0.0778451	0.886142	0.0435882
AT2G33370	AT2G33370		59.8988	63.2004	59.8299	64.4502	91.5103	99.2481	137.429	125.327	0.0135547	0.623721	1.08159	-0.610166	1.06804	0.45787	0.000586112	0.999471	0.0118187	0.000752502	0.000778124	0.012595	0.00942584
AT2G33435	AT2G33435		4.08524	3.25197	4.07681	4.87669	8.39384	7.63174	5.96649	6.90905	0.230328	0.948982	0.671879	-0.718654	0.44155	-0.277104	0.00606125	0.576306	0.0063428	0.0316303	0.0940325	0.0134759	0.170601
AT2G33470	GLTP1	glycolipid transfer protein 1	46.3293	49.2302	49.594	45.1066	50.6993	53.7242	68.8729	64.312	-0.0127575	0.125462	0.47058	-0.13822	0.483337	0.345117	0.0058999	0.998337	0.452753	0.00773269	0.0071133	0.390483	0.0203548
AT2G33510	AT2G33510		7.94287	6.57318	5.9333	7.95706	8.69722	8.04139	12.5635	12.1552	-0.0557169	0.182145	0.693981	-0.237862	0.749698	0.511836	0.0119371	0.983912	0.644825	0.0166501	0.0134623	0.481315	0.0387109
AT2G33845	AT2G33845		19.7467	17.0639	13.5836	14.7482	18.5449	21.7238	29.5906	28.6515	-0.35562	0.123139	0.634321	-0.478759	0.989941	0.511182	0.00287902	0.162457	0.705419	0.0081584	0.00232449	0.0612169	0.0154451
AT2G33990	iqd9	IQ-domain 9	13.8085	11.1799	12.7094	10.9857	10.8686	12.7349	16.6958	16.5643	-0.0708462	-0.0759984	0.385697	0.00515223	0.456543	0.461696	0.0524738	0.954909	0.945833	0.104088	0.0676421	0.999981	0.0656823
AT2G34070	TBL37	TRICHOME BIREFRINGENCE-LIKE 37	4.0469	6.09692	6.40382	7.81145	27.9468	33.1371	46.877	44.0869	0.417131	2.37705	2.93645	-1.95992	2.51932	0.559399	0.000149678	0.806647	0.00123752	0.000211051	0.000252529	0.00170987	0.00934862
AT2G34120	AT2G34120		0	0	0	0	6.06692	10.3684	0	0	0	3.2044	0	-3.2044	0	-3.2044	0.0127595	1	0.0192454	1	1	0.0192454	0.0192454
AT2G34160	AT2G34160		22.5345	24.8803	27.1759	28.7946	25.4558	27.8366	42.7129	41.4519	0.230376	0.162138	0.802155	0.0682377	0.57178	0.640017	0.000657565	0.115175	0.286881	0.000653507	0.00184107	0.775367	0.00129523
AT2G34480	AT2G34480		421.122	418.305	422.877	385.067	388.399	434.853	559.026	547.979	-0.0550159	-0.0280034	0.398356	-0.0270126	0.453372	0.426359	0.00611194	0.880605	0.979633	0.011739	0.00781578	0.982577	0.00948071
AT2G34510	AT2G34510		29.9944	29.187	28.5583	28.6417	18.5506	23.8326	33.6376	30.919	-0.0474959	-0.463079	0.121489	0.415583	0.168985	0.584568	0.024837	0.962469	0.0545109	0.624106	0.414108	0.0802961	0.021573
AT2G34520	RPS14	mitochondrial ribosomal protein S14	27.6378	25.1389	22.6717	23.0025	41.5477	45.1395	60.7196	60.1616	-0.200354	0.695164	1.16563	-0.895517	1.36598	0.470466	5.51019e-05	0.247832	0.00143559	0.000115611	8.59423e-05	0.000681394	0.00138992
AT2G34655	AT2G34655		74.5928	73.05	42.188	52.7838	25.0423	31.8521	35.9575	30.6473	-0.625886	-1.34532	-1.12514	0.719435	-0.499256	0.220179	0.00248026	0.019102	0.00256128	0.00393982	0.13436	0.0566326	0.759406
AT2G34840	AT2G34840		13.447	12.8867	13.5603	14.509	10.3788	9.91664	15.2668	13.8483	0.0857723	-0.34577	0.135096	0.431543	0.0493236	0.480866	0.00864348	0.596627	0.0333643	0.286476	0.852892	0.0138522	0.00875907
AT2G34970	AT2G34970		12.1428	9.87247	11.0743	8.11085	16.8817	17.4968	21.4125	22.8307	-0.180899	0.599134	0.945289	-0.780033	1.12619	0.346155	0.00280842	0.763221	0.0410043	0.00509939	0.0032425	0.0203557	0.0832552
AT2G35050	AT2G35050		41.2819	33.4201	39.053	37.9423	58.0298	59.7983	48.4929	42.8758	0.0425026	0.64363	0.283675	-0.601128	0.241172	-0.359955	0.0106964	0.986094	0.0119936	0.222111	0.304923	0.0145983	0.0629241
AT2G35450	AT2G35450		19.2544	20.2076	21.67	22.0403	18.1777	18.3471	16.9857	17.6734	0.14073	-0.106002	-0.177618	0.246732	-0.318348	-0.0716161	0.00190819	0.0283813	0.0918688	0.0185491	0.00175715	0.00424357	0.286413
AT2G35480	AT2G35480		3.95037	4.0492	2.48569	4.71633	32.3227	36.5515	47.0237	49.0092	-0.119915	2.82532	3.29333	-2.94524	3.41324	0.468005	3.7396e-05	0.99577	0.000271869	8.59478e-05	8.3524e-05	0.000259353	0.0060944
AT2G35570	AT2G35570		0.151292	0.0974306	0	0	11.089	11.7655	20.1613	20.4271	-0.169106	3.46633	4.24328	-3.63544	4.41239	0.776953	3.95733e-07	0.959031	2.18774e-06	2.07527e-11	1.68978e-11	1.94418e-06	1.68369e-05
AT2G35620	FEI2	FEI 2	16.8892	16.2211	15.5213	16.6513	14.7503	14.6938	17.6451	17.1392	-0.0390543	-0.159105	0.0671958	0.120051	0.10625	0.226301	0.024599	0.786895	0.0685183	0.435354	0.17675	0.158229	0.0197491
AT2G35630	MOR1	MICROTUBULE ORGANIZATION 1	11.7692	8.65019	11.1948	10.976	17.7039	18.8901	14.6537	12.4704	0.108518	0.78363	0.377466	-0.675111	0.268948	-0.406163	0.0152789	0.920495	0.0156623	0.224295	0.406878	0.0234263	0.0907466
AT2G35720	OWL1	ORIENTATION UNDER VERY LOW FLUENCES OF LIGHT 1	9.19605	8.16381	7.68408	7.13576	13.8849	15.0577	16.5647	16.2022	-0.202905	0.676526	0.844646	-0.87943	1.04755	0.16812	0.000287807	0.286931	0.00223794	0.000736924	0.000404036	0.00103758	0.104751
AT2G35940	BLH1	BEL1-like homeodomain 1	41.6107	40.0216	40.7156	38.4235	67.8003	71.6303	56.1822	58.5885	-0.0436629	0.757962	0.481546	-0.801625	0.525209	-0.276416	0.000234985	0.905675	0.000364115	0.00317485	0.00240656	0.000310098	0.0095802
AT2G35980	YLS9	YELLOW-LEAF-SPECIFIC GENE 9	1.82455	0.73073	0.0146469	0.144037	1.11166	0.660068	3.6154	6.11142	-1.07739	-0.272314	1.3642	-0.805074	2.44159	1.63651	0.0278011	0.64522	0.975489	0.0693768	0.0271479	0.840949	0.0501027
AT2G36090	AT2G36090		3.56366	3.86748	3.55126	2.2843	4.77187	5.0412	6.78028	7.56917	-0.267396	0.32488	0.793738	-0.592276	1.06113	0.468858	0.00553233	0.531957	0.271124	0.0109562	0.00508818	0.0711911	0.0470759
AT2G36160	AT2G36160		215.251	212.365	228.457	230.573	189.732	237.975	331.143	315.39	0.101813	0.000305555	0.594132	0.101507	0.492319	0.593827	0.00955012	0.819187	1	0.012605	0.0218325	0.820349	0.0126239
AT2G36170	AT2G36170		124.419	121.897	125.369	103.16	129.391	153.666	203.439	200.523	-0.107229	0.199073	0.709167	-0.306302	0.816396	0.510094	0.00564121	0.868883	0.482687	0.0087359	0.00587968	0.23454	0.0225845
AT2G36300	AT2G36300		15.7634	17.2748	14.8408	15.2153	22.0844	25.4037	29.1377	31.2699	-0.12833	0.498153	0.832793	-0.626483	0.961123	0.33464	0.00162671	0.761357	0.0286174	0.00278677	0.0018738	0.014861	0.0416114
AT2G36400	GRF3	growth-regulating factor 3	0	0	0	0	0	0	5.33102	3.9279	0	0	2.493	0	2.493	2.493	0.0016386	1	1	0.00255872	0.00255872	1	0.00255872
AT2G36410	AT2G36410		12.5469	12.1207	12.4464	13.023	18.2319	21.3568	27.2092	26.8864	0.0427374	0.641104	1.0728	-0.598366	1.03006	0.431696	0.000577263	0.983015	0.00965636	0.000723361	0.000806601	0.0118054	0.0107005
AT2G36490	DML1	demeter-like 1	10.768	8.83723	5.97675	9.1836	21.6293	19.879	11.6371	11.1877	-0.332302	1.00991	0.200402	-1.34221	0.532703	-0.809509	0.0031253	0.507565	0.00599009	0.710921	0.179381	0.0029833	0.0107621
AT2G36530	LOS2	LOW EXPRESSION OF OSMOTICALLY RESPONSIVE GENES 2	241.976	227.333	232.942	239.126	350.062	380.904	449.942	432.699	0.00842078	0.637073	0.908419	-0.628652	0.899998	0.271346	0.00026518	0.999572	0.0023417	0.000392437	0.000402781	0.00243883	0.0176692
AT2G36750	UGT73C1	UDP-glucosyl transferase 73C1	0.518253	0.134559	0.104356	0.470823	10.3561	12.7099	17.3749	20.9557	-0.0428497	3.24014	3.92628	-3.28299	3.96913	0.686143	0.000598717	0.999993	0.00633546	0.000865526	0.000858548	0.00625442	0.0252167
AT2G36790	UGT73C6	UDP-glucosyl transferase 73C6	1.66764	0	2.35079	1.80907	56.1272	53.6296	69.9001	69.8688	0.748046	4.92937	5.27255	-4.18132	4.5245	0.343178	6.93724e-07	0.680873	4.31842e-07	5.37738e-09	8.04898e-09	5.93081e-07	0.000539958
AT2G36800	DOGT1	don-glucosyltransferase 1	2.26633	2.88868	1.87558	1.74594	54.9988	61.1926	90.0644	98.5686	-0.347994	4.04603	4.7357	-4.39402	5.08369	0.689673	3.80321e-05	0.996424	0.000412055	7.968e-05	7.75289e-05	0.000390658	0.00218875
AT2G36870	XTH32	xyloglucan endotransglucosylase/hydrolase 32	92.4889	91.7979	89.2692	70.9656	57.0158	60.0715	76.4184	79.2834	-0.199442	-0.645506	-0.240326	0.446064	-0.0408842	0.40518	0.0312031	0.385862	0.0242287	0.278126	0.984447	0.0995963	0.135605
AT2G36880	MAT3	methionine adenosyltransferase 3	276.183	264.4	273.809	208.143	224.187	235.922	315.29	312.673	-0.16498	-0.231611	0.215423	0.0666308	0.380403	0.447034	0.0794618	0.646463	0.436398	0.381287	0.119325	0.964981	0.0798218
AT2G36895	AT2G36895		58.3118	58.3422	61.8541	68.3228	34.8647	34.5371	28.5216	30.0063	0.155709	-0.732728	-0.971089	0.888438	-1.1268	-0.23836	0.000261859	0.13921	0.00192023	0.000857277	0.000376557	0.0007192	0.237649
AT2G37040	PAL1	PHE ammonia lyase 1	38.1372	40.2874	36.0866	35.0219	46.9863	40.9342	51.1652	52.2431	-0.137598	0.161013	0.39028	-0.298611	0.527877	0.229267	0.00883312	0.482956	0.311231	0.0198746	0.00787643	0.0732451	0.093505
AT2G37060	NF-YB8	nuclear factor Y, subunit B8	6.96127	7.40012	5.56594	4.64432	9.0893	9.29343	11.1108	11.589	-0.422201	0.317052	0.594204	-0.739253	1.01641	0.277152	0.00042061	0.0231541	0.0258359	0.0017548	0.000360809	0.00189635	0.0201993
AT2G37110	AT2G37110		58.6408	60.1058	53.774	58.0884	63.2145	68.2372	89.6506	85.9032	-0.0846912	0.144335	0.556274	-0.229026	0.640965	0.411939	0.00105944	0.629734	0.236546	0.00170626	0.00109378	0.0749584	0.0044857
AT2G37130	AT2G37130		20.3761	21.6708	13.9185	17.5227	7.52052	9.04115	14.1677	9.86092	-0.397414	-1.24671	-0.758942	0.8493	-0.361528	0.487772	0.0150625	0.195688	0.012897	0.0426645	0.405069	0.0778919	0.400189
AT2G37190	AT2G37190		152.425	131.033	166.085	126.155	160.331	174.004	267.237	240.244	0.0437149	0.23662	0.83575	-0.192906	0.792035	0.599129	0.0125909	0.995165	0.597926	0.0148315	0.0170987	0.712231	0.0361567
AT2G37195	AT2G37195		0	0	9.47626	9.71454	0	0	0	0	3.40537	0	0	3.40537	-3.40537	0	7.9186e-08	9.37028e-14	1	1	9.37028e-14	9.37028e-14	1
AT2G37200	AT2G37200		47.068	43.2998	31.4762	31.2479	40.8791	45.7977	48.3371	51.4966	-0.513087	-0.0588333	0.140753	-0.454254	0.65384	0.199586	0.00679284	0.0167765	0.872656	0.346383	0.00572938	0.0276355	0.168501
AT2G37250	ADK	adenosine kinase	20.2912	23.7827	18.1714	20.1114	27.9051	31.1002	43.7026	42.9262	-0.193786	0.404985	0.943826	-0.598771	1.13761	0.538841	0.000656356	0.476403	0.0495799	0.00109115	0.000660615	0.0162903	0.00570256
AT2G37270	RPS5B	ribosomal protein 5B	103.807	110.846	111.786	115.869	97.706	113.523	182.912	155.232	0.084082	-0.0229826	0.650759	0.107065	0.566677	0.673742	0.0145854	0.93933	0.998674	0.0204884	0.0300575	0.890004	0.0186135
AT2G37400	AT2G37400		17.802	15.3857	16.1559	13.6868	22.7812	24.1281	34.273	33.2652	-0.144109	0.475038	0.982735	-0.619146	1.12684	0.507697	0.000508524	0.642466	0.0243561	0.000786912	0.000545208	0.0112393	0.00558728
AT2G37540	AT2G37540		16.4813	17.4367	17.9085	17.7108	16.53	19.3165	24.2785	24.0388	0.066766	0.0754529	0.486347	-0.00868688	0.419582	0.410895	0.00706166	0.846489	0.79698	0.0080781	0.0127766	0.999465	0.013634
AT2G37600	AT2G37600		90.148	83.6174	89.9329	100.713	93.7179	122.62	161.978	169.949	0.1323	0.312911	0.925882	-0.180611	0.793581	0.61297	0.00769337	0.879103	0.371181	0.00806649	0.0121797	0.699931	0.0247581
AT2G37690	AT2G37690		4.49798	3.64856	4.6475	4.43914	11.9502	13.2523	16.0012	16.0592	0.127834	1.42275	1.74711	-1.29492	1.61927	0.324356	6.22977e-05	0.831107	0.000365472	0.000119178	0.000133822	0.000455689	0.0119293
AT2G37870	AT2G37870		6.19687	4.67828	2.53251	3.66137	4.24622	6.5866	23.788	18.8478	-0.651971	-0.004751	1.79361	-0.64722	2.44558	1.79836	0.00266843	0.686161	1	0.00513713	0.00305464	0.691391	0.00511153
AT2G37940	AtIPCS2	Arabidopsis Inositol phosphorylceramide synthase 2	20.151	23.1186	17.318	23.3444	30.1133	29.5005	37.9069	41.6149	-0.0855774	0.444711	0.848643	-0.530288	0.934221	0.403932	0.00617058	0.959857	0.124109	0.00907529	0.00702497	0.0811907	0.0699532
AT2G37970	SOUL-1		42.7772	39.5435	38.6475	41.4006	67.9357	73.7107	100.311	119.996	-0.0394169	0.768563	1.39859	-0.80798	1.43801	0.630032	0.00196191	0.998499	0.052686	0.00257695	0.00242068	0.0466923	0.0204594
AT2G37990	AT2G37990		33.6473	34.6341	38.6766	33.0427	42.3903	46.5263	62.3059	61.3885	0.0688994	0.371401	0.838706	-0.302501	0.769806	0.467305	0.00121781	0.898602	0.0488681	0.00135222	0.00173327	0.0858698	0.00792773
AT2G38120	AUX1	AUXIN RESISTANT 1	34.5789	31.3673	33.8204	30.834	18.6632	20.2081	30.0054	26.0957	-0.0276928	-0.733305	-0.225827	0.705612	-0.198135	0.507477	0.00982337	0.989174	0.0111004	0.24283	0.324669	0.0132456	0.0524281
AT2G38170	CAX1	cation exchanger 1	268.161	338.901	249.311	294.422	185.554	204.98	319.247	313.701	-0.158394	-0.633771	0.0600493	0.475378	0.218443	0.693821	0.0531513	0.739817	0.0767087	0.971264	0.530501	0.196775	0.0540581
AT2G38250	AT2G38250		0.321882	0	0.224376	0.659976	9.1201	9.60903	12.0384	12.7141	0.312953	3.15829	3.52631	-2.84534	3.21335	0.368014	8.43583e-06	0.851852	6.44941e-05	1.58137e-05	1.83734e-05	7.1983e-05	0.00354694
AT2G38310	PYL4	PYR1-like 4	10.8252	17.2999	11.8127	10.328	16.675	19.1012	50.6287	40.5518	-0.319499	0.326512	1.62906	-0.64601	1.94856	1.30255	0.00420462	0.89698	0.816563	0.00665796	0.00474398	0.483612	0.010714
AT2G38470	WRKY33	WRKY DNA-binding protein 33	11.3952	9.43261	5.55596	10.3801	12.0573	10.4782	17.1286	16.8973	-0.347929	0.104078	0.658242	-0.452008	1.00617	0.554164	0.0371051	0.62302	0.967527	0.0851541	0.0312082	0.422622	0.126361
AT2G38560	TFIIS	transcript elongation factor IIS	11.6099	11.6172	12.7183	11.2937	12.9003	13.2526	19.372	18.7714	0.044203	0.158309	0.670188	-0.114106	0.625985	0.511879	0.000542144	0.892279	0.179088	0.000643563	0.000796607	0.351152	0.00151406
AT2G38620	CDKB1;2	cyclin-dependent kinase B1;2	1.63827	0	1.84843	1.70071	8.2655	8.23457	12.823	13.1553	0.609012	2.34621	2.94298	-1.73719	2.33397	0.596778	9.40879e-05	0.464849	0.000817112	0.000137472	0.000175924	0.00139987	0.00462183
AT2G38790	AT2G38790		0	0	0	0	0	0	16.835	12.932	0	0	3.98946	0	3.98946	3.98946	0.000934495	1	1	0.00146466	0.00146466	1	0.00146466
AT2G38810	HTA8	histone H2A 8	16.2062	8.66822	13.8276	13.2789	20.4659	19.1354	32.3967	35.4788	0.115108	0.630395	1.37855	-0.515287	1.26345	0.748158	0.00559296	0.978618	0.195309	0.00629521	0.00767119	0.282132	0.0282777
AT2G39290	PGP1	phosphatidylglycerolphosphate synthase 1	17.7071	19.8482	17.4699	17.774	14.4443	18.6687	23.2758	21.7772	-0.0868669	-0.171866	0.250416	0.0849989	0.337283	0.422281	0.0941431	0.908047	0.626848	0.283807	0.151446	0.925232	0.0876741
AT2G39400	AT2G39400		15.5974	13.6632	13.3109	14.144	9.51186	12.3933	15.2725	14.9254	-0.0858378	-0.387023	0.0426211	0.301186	0.128459	0.429645	0.0967997	0.887659	0.136292	0.980468	0.717772	0.268284	0.0975915
AT2G39460	RPL23AA	ribosomal protein L23AA	265.841	262.589	279.898	285.913	254.763	291.001	458.971	427.644	0.0982484	0.0463921	0.744396	0.0518563	0.646148	0.698004	0.00126588	0.712369	0.953281	0.00164421	0.00251306	0.931339	0.0019912
AT2G39650	AT2G39650		2.7321	2.88305	1.46182	2.06162	15.4836	16.2311	18.0811	20.6109	-0.463305	2.14643	2.4178	-2.60974	2.88111	0.271367	0.000106616	0.71275	0.000585967	0.000237609	0.000193097	0.00043255	0.0708873
AT2G39750	AT2G39750		13.5583	12.513	14.9601	15.7705	18.7479	19.3347	18.6556	17.4032	0.221544	0.51388	0.439134	-0.292336	0.21759	-0.074746	0.0029486	0.0839394	0.00309779	0.00620911	0.0556004	0.0188795	0.515123
AT2G39800	P5CS1	delta1-pyrroline-5-carboxylate synthase 1	273.313	203.683	306.906	281.221	214.353	273.506	119.895	133.389	0.301012	0.0323529	-0.90791	0.268659	-1.20892	-0.940263	0.0316346	0.452505	0.998292	0.0950588	0.0262785	0.522577	0.082687
AT2G39840	TOPP4	type one serine/threonine protein phosphatase 4	15.6241	15.7245	14.968	14.4826	22.385	21.313	28.7635	25.8816	-0.0845387	0.454505	0.764325	-0.539043	0.848864	0.30982	0.000974738	0.824402	0.0168864	0.00157923	0.00116464	0.0100955	0.0257224
AT2G39920	AT2G39920		11.5629	13.4207	9.69649	9.46383	2.43019	1.68728	2.68485	2.5545	-0.350721	-2.14108	-1.89815	1.79035	-1.54743	0.242925	0.000294918	0.0496456	0.000443703	0.000551543	0.00216025	0.00160198	0.857768
AT2G39990	EIF2	eukaryotic translation initiation factor 2	33.9983	37.2375	40.6968	38.3267	44.8032	46.8472	65.263	63.3249	0.145791	0.354736	0.8344	-0.208945	0.688609	0.479664	0.000280772	0.25382	0.0141923	0.000277033	0.000484556	0.0708925	0.00153664
AT2G40000	HSPRO2	ortholog of sugar beet HS1 PRO-1 2	16.2416	16.4969	14.702	10.7385	11.7455	12.9103	51.1318	52.4029	-0.340229	-0.382086	1.60311	0.0418573	1.94334	1.9852	3.42731e-05	0.222248	0.173969	9.68998e-05	7.07139e-05	0.993191	6.82797e-05
AT2G40140	CZF1		4.97046	5.34931	3.22634	4.59036	9.36273	11.0474	13.6618	15.4476	-0.327665	0.863176	1.33638	-1.19084	1.66404	0.4732	0.00137493	0.63346	0.0246044	0.00251267	0.00155215	0.0112189	0.0405722
AT2G40290	AT2G40290		46.866	39.6209	44.7895	36.8993	41.5064	40.5704	56.4753	54.2963	-0.0804293	-0.0737561	0.349868	-0.0066732	0.430297	0.423624	0.0527711	0.921055	0.93655	0.110579	0.0648469	0.999947	0.067593
AT2G40360	AT2G40360		20.7986	17.7775	19.9847	16.0509	35.0175	42.2452	51.2596	51.3732	-0.0932798	0.966012	1.36663	-1.05929	1.45991	0.400621	0.00109104	0.973897	0.0115059	0.00172897	0.00148727	0.00912489	0.0491501
AT2G40380	PRA1.B2	prenylated RAB acceptor 1.B2	27.3634	23.8484	23.2395	19.8567	23.7468	31.636	36.3917	38.5508	-0.23874	0.108872	0.532034	-0.347612	0.770775	0.423162	0.0359123	0.655528	0.920762	0.0783254	0.0304904	0.380712	0.135836
AT2G40510	AT2G40510		139.502	130.047	148.693	139.535	160.01	174.814	222.411	225.444	0.0959742	0.310782	0.728248	-0.214808	0.632273	0.417465	0.000781139	0.599231	0.0333164	0.000801782	0.00123707	0.0960866	0.00464334
AT2G40700	AT2G40700		5.47911	4.16558	4.70134	4.58422	8.66402	10.1221	14.1835	12.8011	-0.0451942	0.835948	1.31561	-0.881142	1.36081	0.479666	0.00128634	0.996131	0.0195534	0.00181566	0.0016774	0.0170696	0.0284943
AT2G40730	CTEXP	cytoplasmic tRNA export protein	17.2478	16.4608	16.4964	15.9834	23.6562	24.2592	24.9741	25.5595	-0.0505202	0.483213	0.556969	-0.533734	0.607489	0.0737555	6.67835e-05	0.569821	0.000317933	0.000176556	0.000142559	0.000235052	0.131771
AT2G40765	AT2G40765		175.299	183.091	163.192	192.842	204.079	239.216	298.566	307.387	-0.00946238	0.305202	0.754401	-0.314665	0.763863	0.449198	0.00493642	0.999854	0.193136	0.00622012	0.00600437	0.180644	0.0280394
AT2G40860	AT2G40860		5.88666	5.79476	7.58777	7.05206	6.97641	6.52209	6.43488	5.68767	0.282423	0.179911	0.0457826	0.102512	-0.23664	-0.134128	0.047002	0.0502957	0.199582	0.925114	0.0829121	0.483076	0.357764
AT2G41110	CAM2	calmodulin 2	26.9406	31.8106	21.5038	35.173	42.6668	45.42	83.3059	88.779	-0.0501227	0.568403	1.51881	-0.618526	1.56893	0.950403	0.00140677	0.997334	0.174981	0.00183484	0.0017107	0.146889	0.00572877
AT2G41170	AT2G41170		3.68533	3.64267	2.48834	4.00053	2.81553	2.59835	5.04364	4.35115	-0.135995	-0.331339	0.288735	0.195344	0.42473	0.620074	0.105553	0.889527	0.463462	0.411472	0.208671	0.803913	0.0905885
AT2G41200	AT2G41200		11.0589	9.95799	6.32381	6.12804	12.1138	15.4916	18.8311	17.615	-0.671439	0.363167	0.740144	-1.03461	1.41158	0.376977	0.00352413	0.101937	0.203011	0.0149481	0.0029085	0.0159401	0.0930239
AT2G41220	GLU2	glutamate synthase 2	10.905	9.34854	9.93177	10.1996	20.8809	18.129	12.9358	10.8801	-0.00794209	0.881937	0.214225	-0.889879	0.222167	-0.667712	0.00575151	0.99996	0.00749335	0.59216	0.570009	0.00731552	0.0160976
AT2G41240	BHLH100	basic helix-loop-helix protein 100	0.127652	0.963372	0.269001	2.13239	631.127	637.847	553.462	584.09	0.509875	8.68363	8.52617	-8.17376	8.01629	-0.157468	8.65369e-07	0.999914	5.45039e-08	3.20823e-07	3.26232e-07	5.55273e-08	0.0139619
AT2G41410	AT2G41410		98.9465	122.127	95.4689	115	96.5208	92.8585	147.579	143.602	-0.0702675	-0.221084	0.394272	0.150817	0.46454	0.615357	0.0348357	0.957994	0.53341	0.102052	0.0671222	0.773929	0.0316782
AT2G41430	ERD15	EARLY RESPONSIVE TO DEHYDRATION 15	428.605	444.589	396.033	442.828	489.018	556.805	716.833	685.958	-0.0577355	0.25972	0.682681	-0.317456	0.740416	0.42296	0.00273544	0.943751	0.159722	0.00385924	0.00304027	0.0973231	0.0164772
AT2G41475	AT2G41475		64.3533	66.4711	64.7321	61.3601	30.4249	35.2362	56.066	46.9491	-0.0523376	-0.973122	-0.338923	0.920784	-0.286586	0.634198	0.00357102	0.92521	0.00392597	0.0760303	0.129878	0.00521491	0.0293954
AT2G41630	TFIIB	transcription factor IIB	34.6302	36.0035	33.7724	34.0885	48.8481	50.7286	74.863	69.556	-0.0561538	0.483859	1.01139	-0.540012	1.06755	0.527533	0.000144957	0.901322	0.00735226	0.000206811	0.000183324	0.00522912	0.00139284
AT2G41650	AT2G41650		23.8701	22.3228	21.8173	20.0003	39.501	45.7712	63.9623	57.4065	-0.13731	0.856702	1.35609	-0.994012	1.4934	0.499384	0.000791665	0.907051	0.014158	0.00120782	0.000968098	0.00964114	0.0187699
AT2G41730	AT2G41730		2.64585	2.13812	3.14347	2.41908	153.849	198.258	287.403	317.771	0.156743	5.70591	6.48384	-5.54917	6.32709	0.777925	0.000233253	0.999996	0.00278356	0.00033023	0.000331861	0.00280752	0.00912097
AT2G41945	AT2G41945		14.8475	17.2263	15.7921	13.6867	28.161	26.5689	32.6848	34.9826	-0.114282	0.735446	1.03182	-0.849729	1.1461	0.296374	0.000562846	0.82192	0.00564422	0.000999709	0.000758069	0.00375287	0.0411102
AT2G41980	AT2G41980		10.3483	11.905	7.9922	8.79125	15.1433	15.605	21.0781	19.0984	-0.368719	0.433239	0.798258	-0.801958	1.16698	0.365019	0.000935819	0.138432	0.0365851	0.00243846	0.000867246	0.00626461	0.0257162
AT2G42065	AT2G42065		0	0.0169109	0.0913115	0.0541496	10.7011	11.4022	15.9808	19.6331	0.0891404	3.57901	4.22105	-3.48987	4.13191	0.642035	0.000409875	0.999951	0.00382241	0.000601016	0.000609671	0.00390779	0.0229559
AT2G42200	SPL9	squamosa promoter binding protein-like 9	5.59103	4.53099	8.5633	7.13978	6.53907	8.32506	6.28235	6.76787	0.54637	0.476328	0.312154	0.0700425	-0.234216	-0.164173	0.118734	0.115923	0.178094	0.462799	0.530021	0.963486	0.758388
AT2G42210	OEP16-3		124.758	129.914	129.344	127.502	119.827	131.609	170.646	153.46	0.0121681	-0.0183045	0.345415	0.0304726	0.333247	0.36372	0.0227565	0.99879	0.996072	0.0345188	0.0383729	0.982568	0.0296065
AT2G42270	AT2G42270		5.88598	5.81569	6.17682	6.04481	6.199	6.98404	4.39309	3.88754	0.0537351	0.148109	-0.414423	-0.0943739	-0.468158	-0.562532	0.00692741	0.861308	0.261456	0.0232866	0.0141406	0.541769	0.0063654
AT2G42300	AT2G42300		15.9213	14.6077	14.9473	14.1818	18.1349	21.7348	24.9343	26.6023	-0.0634626	0.36418	0.718799	-0.427643	0.782262	0.354619	0.0052197	0.962776	0.112721	0.00758855	0.00597207	0.0749994	0.0580899
AT2G42310	AT2G42310		53.4505	55.415	59.2914	59.2944	75.1981	82.0859	102.183	96.2557	0.12125	0.522791	0.854351	-0.401541	0.733101	0.33156	0.000536778	0.522867	0.00625798	0.000585508	0.000921015	0.0142027	0.0113769
AT2G42600	PPC2	phosphoenolpyruvate carboxylase 2	222.969	202.233	207.708	201.062	280.918	299.839	224.281	220.522	-0.0565876	0.447976	0.0647205	-0.504564	0.121308	-0.383256	0.00351591	0.852306	0.00567146	0.781587	0.407761	0.00388749	0.0093363
AT2G42650	AT2G42650		2.32852	2.30259	2.05179	0.952915	3.63331	3.78733	6.71965	6.19953	-0.405965	0.506575	1.16985	-0.91254	1.57581	0.663271	0.00123494	0.362361	0.102201	0.00233051	0.00116511	0.0236247	0.010841
AT2G42680	MBF1A	multiprotein bridging factor 1A	157.253	149.875	149.625	129.716	301.346	350.739	405.517	413.793	-0.135885	1.08127	1.40972	-1.21716	1.54561	0.328449	0.000359825	0.883676	0.00297844	0.000641177	0.00052041	0.00221431	0.0403757
AT2G42750	AT2G42750		138.538	127.367	111.813	202.065	712.578	805.112	565.062	591.291	0.237646	2.50398	2.11228	-2.26634	1.87464	-0.391702	0.000411018	0.951796	0.000630191	0.00237668	0.00293726	0.000735356	0.0591692
AT2G43120	AT2G43120		5.22102	3.63616	5.23491	6.89862	13.6777	15.407	20.2978	21.5371	0.380472	1.51756	2.01343	-1.13708	1.63296	0.495875	0.00034652	0.52239	0.00277628	0.000412636	0.000622919	0.00541714	0.0153675
AT2G43290	MSS3	multicopy suppressors of snf4 deficiency in yeast 3	19.8018	15.8708	15.2745	16.4001	22.4544	19.826	39.7162	42.4975	-0.161855	0.233153	1.16054	-0.395007	1.32239	0.927387	0.000670625	0.75384	0.440538	0.00104818	0.000758213	0.1678	0.00189995
AT2G43330	INT1	inositol transporter 1	16.3102	14.5697	17.2785	17.5634	18.1381	19.0101	15.2799	17.3698	0.164142	0.25174	0.075637	-0.0875985	-0.0885046	-0.176103	0.124872	0.337077	0.114831	0.819753	0.718622	0.69026	0.261193
AT2G43350	GPX3	glutathione peroxidase 3	28.2006	31.4282	24.5451	23.4277	47.087	47.1436	59.8968	57.3664	-0.302462	0.642891	0.952472	-0.945353	1.25493	0.309581	6.57142e-05	0.0583578	0.00113692	0.000168182	9.78249e-05	0.000363524	0.00539915
AT2G43460	AT2G43460		444.391	402.845	439.296	398.61	449.041	495.94	678.071	670.469	-0.0159377	0.15717	0.669299	-0.173108	0.685237	0.512129	0.00182787	0.997756	0.374853	0.00244739	0.0022803	0.316822	0.0055655
AT2G43530	AT2G43530		1119.11	1027.3	996.895	926.262	1585.86	1371.92	2044.34	1784.15	-0.158293	0.462221	0.83426	-0.620514	0.992553	0.372039	0.00525128	0.813129	0.101947	0.00898808	0.00566481	0.048576	0.0829583
AT2G43620	AT2G43620		2.45806	3.18342	2.10749	3.31808	4.10585	4.87972	10.1407	7.45849	-0.0413503	0.523686	1.35887	-0.565036	1.40022	0.835184	0.0151639	0.99961	0.507754	0.0192125	0.0180393	0.46509	0.0575744
AT2G43680	IQD14	IQ-domain 14	37.0096	24.8846	33.5609	33.8504	49.3524	54.6662	34.8349	30.5827	0.119486	0.730561	0.0774403	-0.611075	-0.0420453	-0.65312	0.0362685	0.938708	0.0423911	0.982124	0.996576	0.0662732	0.0561523
AT2G43780	AT2G43780		24.8686	20.5395	23.0447	26.1218	37.1434	40.4598	57.4827	51.0189	0.110066	0.747693	1.22086	-0.637627	1.1108	0.473169	0.0017206	0.929898	0.0242045	0.00202792	0.002567	0.036868	0.0278732
AT2G43810	LSM6B	SM-like 6B	18.3048	20.2382	23.7286	24.0701	22.4196	24.9317	41.5629	39.2512	0.296655	0.283635	1.03042	0.01302	0.733768	0.746788	0.000402815	0.0931284	0.107375	0.0003832	0.00101288	0.998279	0.00096082
AT2G43820	UGT74F2	UDP-glucosyltransferase 74F2	16.1648	12.9367	9.65818	8.56483	9.03686	8.89602	16.513	13.4645	-0.620986	-0.641834	0.040073	0.0208476	0.661059	0.681907	0.0335607	0.0899987	0.0832667	0.992008	0.071376	0.999697	0.0662279
AT2G44255	AT2G44255		5.42349	3.57363	3.65651	3.26118	2.89491	2.59065	5.79234	5.93843	-0.302384	-0.554944	0.320287	0.25256	0.622671	0.87523	0.0365737	0.499443	0.183383	0.318235	0.0771006	0.731709	0.0335571
AT2G44270	ROL5	repressor of lrx1	10.3411	11.3794	11.7332	12.3137	11.0146	9.96992	14.8807	14.5331	0.134977	-0.0454719	0.405264	0.180449	0.270287	0.450736	0.00594181	0.312812	0.913137	0.00882058	0.0315235	0.168796	0.00629175
AT2G44500	AT2G44500		2.93498	3.07639	3.69003	2.80191	9.83398	7.6179	13.1871	12.5455	0.0840452	1.27979	1.79146	-1.19574	1.70742	0.511673	0.000919358	0.991689	0.00973534	0.00123755	0.00136228	0.0113816	0.0304829
AT2G44520	COX10	cytochrome c oxidase 10	18.1283	20.0258	17.0104	14.4044	20.8193	22.6644	26.1138	24.1262	-0.26506	0.179802	0.379608	-0.444862	0.644668	0.199805	0.0131123	0.249841	0.393641	0.0505385	0.0109933	0.0507669	0.248467
AT2G44610	RAB6A		53.7314	58.225	56.0102	54.2724	62.0573	74.4904	91.1513	88.1001	-0.0213476	0.281901	0.66951	-0.303248	0.690858	0.387609	0.00595275	0.997855	0.190872	0.00772927	0.00705772	0.162003	0.0383738
AT2G44620	MTACP-1	mitochondrial acyl carrier protein 1	94.5574	102.162	98.6371	110.463	80.4585	91.6931	120.505	135.663	0.0871945	-0.190389	0.377577	0.277584	0.290383	0.567966	0.0299037	0.875074	0.523793	0.0751221	0.145697	0.260121	0.0243658
AT2G44820	AT2G44820		13.8941	13.3106	12.4559	10.531	28.7643	30.1945	32.3918	36.3526	-0.225029	1.06163	1.27642	-1.28666	1.50144	0.214781	0.000354366	0.618982	0.00227506	0.000800425	0.00054637	0.00140557	0.128439
AT2G44860	AT2G44860		74.2616	71.564	77.15	82.1293	122.534	146.896	185.982	197.012	0.125665	0.876684	1.38094	-0.751019	1.25527	0.504256	0.000741739	0.893785	0.0105317	0.000885246	0.00111293	0.0159468	0.0143012
AT2G44900	ARABIDILLO-1	ARABIDILLO-1	6.05179	6.5143	6.10031	6.57825	8.8518	9.09321	11.0666	10.3359	0.0110968	0.453414	0.684049	-0.442317	0.672952	0.230635	0.000619517	0.998412	0.0059107	0.000880656	0.000926111	0.00639492	0.0288379
AT2G45170	ATG8E	AUTOPHAGY 8E	35.2393	38.1115	30.802	33.8814	56.3303	64.1621	97.4404	103.01	-0.176295	0.700998	1.42587	-0.877293	1.60217	0.724876	0.000165253	0.674137	0.0107792	0.000244191	0.000195068	0.00578453	0.00146923
AT2G45180	AT2G45180		1458.03	1929.77	1381.24	1148.22	1020.76	1244.53	2094.44	2045.12	-0.42123	-0.580231	0.288974	0.159001	0.710205	0.869205	0.0307465	0.288056	0.154479	0.37071	0.0542681	0.910084	0.033016
AT2G45240	MAP1A	methionine aminopeptidase 1A	17.5008	18.6797	19.5068	18.0493	22.422	24.1954	28.2557	29.6145	0.0510642	0.348637	0.649002	-0.297573	0.597938	0.300365	0.00140596	0.904414	0.0241762	0.00161473	0.00207926	0.0389865	0.0185938
AT2G45250	AT2G45250		34.0247	32.3666	33.5915	25.3119	31.0231	33.1725	44.3119	44.9085	-0.16729	-0.0470775	0.415544	-0.120213	0.582834	0.462621	0.0276095	0.651821	0.98251	0.067713	0.026847	0.826619	0.0507426
AT2G45300	AT2G45300		27.3678	25.5281	25.8708	22.4298	22.1048	23.9073	26.8028	26.8488	-0.126123	-0.1933	0.0197248	0.0671776	0.145848	0.213025	0.164406	0.507743	0.249254	0.993768	0.40439	0.8715	0.196229
AT2G45490	AUR3	ataurora3	0.797468	1.0014	1.53216	0.647888	14.2864	16.6934	22.1184	24.9112	0.13795	3.11794	3.69001	-2.97999	3.55206	0.57207	0.000169608	0.998808	0.00142175	0.000259223	0.00026727	0.00149619	0.0134396
AT2G45620	AT2G45620		16.8895	16.9278	17.831	17.7104	20.2775	22.187	17.5826	18.7117	0.0678259	0.311997	0.0964731	-0.244172	0.0286472	-0.215524	0.0195	0.709944	0.0180397	0.479201	0.959815	0.0386253	0.0560651
AT2G45630	AT2G45630		12.045	11.6095	8.89379	9.9456	11.1148	12.6162	13.338	15.06	-0.299899	0.00429562	0.244764	-0.304194	0.544663	0.240469	0.0279582	0.16946	0.999968	0.175944	0.0206512	0.162821	0.183168
AT2G45640	SAP18	SIN3 associated polypeptide P18	55.3028	53.2995	56.5661	46.5431	66.0881	66.2676	86.4614	82.7199	-0.0734924	0.280676	0.630144	-0.354169	0.703636	0.349468	0.00324421	0.887091	0.115101	0.00488387	0.00351904	0.0621975	0.029317
AT2G45670	AT2G45670		39.4388	39.6545	38.4187	40.5538	42.5362	44.3697	50.1125	47.4538	-0.0021507	0.132696	0.296075	-0.134847	0.298225	0.163378	0.00684959	0.999964	0.142949	0.00870105	0.00849506	0.137233	0.0578659
AT2G45695	AT2G45695		26.2443	31.5455	26.2812	16.4209	44.387	51.3385	64.9676	63.3918	-0.419557	0.708836	1.12452	-1.12839	1.54408	0.415688	0.00266596	0.465834	0.0511364	0.00579128	0.00278493	0.0164386	0.0815009
AT2G45710	AT2G45710		20.3653	15.4994	17.8994	15.2431	23.7456	27.9593	42.3927	40.215	-0.107637	0.5042	1.15994	-0.611837	1.26757	0.655735	0.00205056	0.947897	0.11672	0.00286452	0.00230665	0.073547	0.0133417
AT2G45730	AT2G45730		14.0871	14.4161	16.4362	12.7608	17.4081	18.6347	26.0542	25.014	0.0324467	0.318663	0.798887	-0.286216	0.76644	0.480224	0.0040572	0.994119	0.172516	0.00475136	0.00534213	0.217717	0.020885
AT2G45880	BAM7	beta-amylase 7	3.71996	3.64746	3.42713	3.63261	6.68181	6.80814	5.31236	5.75099	-0.0481821	0.725609	0.479801	-0.773791	0.527983	-0.245808	0.000146681	0.82511	0.000244826	0.00172875	0.00126767	0.000206806	0.00847988
AT2G46170	AT2G46170		44.3103	36.0671	39.9779	39.0597	46.5422	52.6804	69.7283	78.5801	-0.0236571	0.297211	0.867605	-0.320868	0.891262	0.570394	0.00566293	0.998872	0.334419	0.00729789	0.0067882	0.292394	0.0234462
AT2G46230	AT2G46230		34.5803	33.1337	32.7709	37.1423	58.988	63.3154	80.2198	81.4984	0.0448082	0.834345	1.23169	-0.789537	1.18689	0.397349	8.46569e-05	0.959076	0.000974028	0.000135298	0.000145013	0.00114408	0.0034233
AT2G46310	CRF5	cytokinin response factor 5	4.36956	5.15064	3.41653	4.80559	8.44526	13.0516	20.7802	19.556	-0.172471	1.0283	1.87773	-1.20077	2.0502	0.849424	0.00248449	0.981116	0.089419	0.00338511	0.00289305	0.0655611	0.0205756
AT2G46320	AT2G46320		0	0	7.26885	10.4743	8.44256	12.7056	11.521	11.1732	3.30328	3.53283	3.6261	-0.229545	0.32282	0.0932747	0.0116526	0.0312537	0.0170154	0.0132265	0.603243	0.806334	0.974033
AT2G46330	AGP16	arabinogalactan protein 16	88.5156	93.8074	73.1509	99.5703	44.6256	43.1026	88.9815	79.6542	-0.0771814	-1.0386	-0.111317	0.961421	-0.0341352	0.927286	0.02766	0.960641	0.0314666	0.900491	0.996595	0.0448696	0.0525849
AT2G46340	SPA1	SUPPRESSOR OF PHYA-105 1	37.9282	39.5412	36.1488	36.9624	66.4163	69.833	74.8565	75.43	-0.0813714	0.798801	0.938317	-0.880172	1.01969	0.139516	1.93945e-05	0.478813	0.000123604	6.28965e-05	5.00852e-05	0.000100374	0.0238538
AT2G46400	WRKY46	WRKY DNA-binding protein 46	6.40604	9.19934	2.91144	7.20763	10.4344	12.2608	27.8894	26.645	-0.538737	0.488214	1.68311	-1.02695	2.22185	1.1949	0.00121888	0.564242	0.390873	0.00206759	0.00124098	0.10511	0.00444686
AT2G46420	AT2G46420		13.5013	14.8791	14.1028	13.669	29.1795	29.4155	34.5934	34.356	-0.0291944	0.996058	1.22365	-1.02525	1.25284	0.227592	5.11926e-06	0.932988	4.38082e-05	7.12542e-06	6.28897e-06	4.00212e-05	0.00205902
AT2G46505	SDH4	succinate dehydrogenase subunit 4	39.3169	36.6165	37.8789	30.9805	45.1598	50.7673	61.4249	60.3169	-0.137283	0.329466	0.667019	-0.466749	0.804302	0.337553	0.00449358	0.72412	0.121979	0.00787038	0.00460764	0.0492117	0.0572307
AT2G46550	AT2G46550		40.9217	40.5174	41.5793	41.6638	51.397	56.0932	63.3834	63.5323	0.0308595	0.392006	0.627632	-0.361147	0.596773	0.235626	0.000452777	0.944346	0.00502367	0.000583828	0.000685087	0.00656809	0.0147529
AT2G46560	AT2G46560		7.21809	5.9956	7.06776	6.10065	10.7929	10.6515	7.91298	7.34124	-0.00430025	0.623873	0.181579	-0.628173	0.185879	-0.442294	0.0060161	0.999976	0.00761608	0.415425	0.400726	0.00746318	0.0212373
AT2G46590	DAG2	DOF AFFECTING GERMINATION 2	2.99961	2.49788	3.15866	2.94808	3.05723	3.73698	5.35935	4.94745	0.112714	0.230146	0.714976	-0.117432	0.602262	0.48483	0.00717801	0.809331	0.353017	0.00731853	0.0120154	0.753956	0.0226505
AT2G46600	AT2G46600		308.941	311.137	282.797	321.473	105.439	122.845	176.71	189.155	-0.0371351	-1.43368	-0.757919	1.39655	-0.720784	0.675762	0.000581994	0.953643	0.000817648	0.00433403	0.00551602	0.000961316	0.0389114
AT2G46690	AT2G46690		31.5387	32.5621	31.5801	38.4403	40.7627	51.6111	73.152	75.2464	0.123738	0.513719	1.18605	-0.389981	1.06231	0.672331	0.00253376	0.913281	0.117295	0.00277237	0.00365737	0.213954	0.0126941
AT2G46980	ASY3	ASYNAPTIC 3	1.55119	1.25931	1.91957	1.62026	8.09144	8.00407	6.85364	6.87558	0.203655	1.91137	1.70919	-1.70772	1.50553	-0.202185	3.15294e-06	0.216326	2.1519e-06	1.21351e-05	1.92313e-05	3.80864e-06	0.00499005
AT2G47110	UBQ6	ubiquitin 6	397.804	352.48	403.846	359.767	411.655	467.1	590.407	597.992	0.0253379	0.227463	0.662096	-0.202125	0.636758	0.434633	0.00539524	0.995454	0.278032	0.00634399	0.00711529	0.344766	0.0222109
AT2G47370	AT2G47370		6.7615	6.18782	6.56491	7.24354	7.62549	7.47449	10.6255	10.5394	0.0806161	0.193915	0.631861	-0.113299	0.551245	0.437946	0.000703884	0.58763	0.0902972	0.000742167	0.00114509	0.316628	0.0024164
AT2G47390	AT2G47390		29.6368	31.2062	30.7551	29.8721	37.3299	39.6818	32.0934	32.0907	-0.00496267	0.330314	0.0747326	-0.335277	0.0796953	-0.255582	0.00400535	0.999542	0.00525063	0.471195	0.42864	0.00499591	0.0123176
AT2G47420	DIM1A	adenosine dimethyl transferase 1A	12.9164	14.4619	14.5	14.9858	17.5823	19.475	25.0535	26.671	0.0999504	0.410841	0.870829	-0.310891	0.770879	0.459988	0.00103921	0.756901	0.0332699	0.00110641	0.00157365	0.0731285	0.00762524
AT2G47470	UNE5	UNFERTILIZED EMBRYO SAC 5	83.7259	87.1452	77.7743	72.2386	76.9802	85.9067	93.6822	86.7651	-0.185503	-0.0682199	0.0777831	-0.117283	0.263286	0.146003	0.110548	0.249627	0.822337	0.739175	0.0948913	0.561071	0.352478
AT2G47800	ABCC4	ATP-binding cassette C4	2.97667	3.13043	2.69079	1.9605	6.26319	4.71258	2.10374	2.34517	-0.285552	0.678562	-0.330131	-0.964114	-0.0445788	-1.00869	0.0173967	0.665779	0.0545053	0.583911	0.998148	0.0228056	0.0204356
AT2G47930	AGP26	arabinogalactan protein 26	42.0749	50.2588	45.0014	0	0	0	72.5274	61.2355	-1.00507	-5.5597	0.525244	4.55463	1.53031	6.08495	0.0573482	0.549753	0.153692	0.636205	0.17	0.583259	0.0522503
AT2G48060	AT2G48060		6.141	5.63066	6.71215	5.90062	7.57081	7.19128	5.93505	5.90369	0.0855272	0.2835	0.00701012	-0.197972	-0.0785171	-0.276489	0.042003	0.681759	0.0488727	0.999674	0.728128	0.130663	0.0525577
AT2G48110	REF4	REDUCED EPIDERMAL FLUORESCENCE 4	3.98985	3.52251	4.0143	5.10562	6.63323	6.12325	4.97564	3.7889	0.225271	0.633473	0.178411	-0.408202	-0.0468597	-0.455062	0.0498966	0.610201	0.044259	0.753935	0.990591	0.132505	0.102248
AT3G01130	AT3G01130		75.4771	72.9173	77.4533	65.7218	63.3997	71.1891	90.9281	83.7567	-0.0509568	-0.138912	0.232427	0.0879548	0.283384	0.371339	0.0855854	0.963834	0.648258	0.235761	0.151991	0.869227	0.0771228
AT3G01280	VDAC1	voltage dependent anion channel 1	95.3814	94.8704	92.5266	100.553	125.171	141.217	164.613	180.614	0.0210658	0.481323	0.852882	-0.460257	0.831816	0.371559	0.0022166	0.998093	0.0366179	0.00280003	0.0030038	0.0414948	0.032585
AT3G01320	SNL1	SIN3-like 1	5.79851	4.59337	6.92368	6.91459	10.8928	12.7004	10.6154	9.92431	0.35402	1.04637	0.863074	-0.692346	0.509054	-0.183292	0.00378293	0.281809	0.00420475	0.0111511	0.0467342	0.0128628	0.356303
AT3G01330	DEL3	DP-E2F-like protein 3	1.93194	0.375031	0.840735	0.683202	19.0939	18.9617	22.3941	23.2937	-0.289485	3.21726	3.46887	-3.50674	3.75836	0.251616	7.57394e-06	0.923202	5.0081e-05	1.8525e-05	1.6525e-05	4.56724e-05	0.0135541
AT3G01390	VMA10	vacuolar membrane ATPase 10	269.339	288.969	252.649	260.949	220.959	224.346	273.327	288.201	-0.119973	-0.324961	0.0082672	0.204988	0.128241	0.333228	0.00956609	0.216183	0.0125148	0.99783	0.183081	0.0683749	0.0113052
AT3G01410	AT3G01410		3.54222	2.41126	3.27928	1.66361	17.2913	21.5986	27.1584	27.123	-0.19605	2.36209	2.823	-2.55814	3.01905	0.460914	0.000279738	0.989074	0.00209441	0.000467382	0.00043096	0.00186426	0.0336013
AT3G01560	AT3G01560		11.9383	10.2443	10.66	10.6594	19.5165	18.5104	14.579	13.4995	-0.0524387	0.727001	0.314763	-0.779439	0.367202	-0.412237	0.00141873	0.943667	0.00198213	0.0668858	0.043334	0.00161501	0.0113626
AT3G01600	NAC044	NAC domain containing protein 44	0.310439	0.106648	0.0059075	0.153029	32.6084	41.7505	59.9361	58.3308	-0.162949	4.98146	5.63683	-5.1444	5.79978	0.655371	0.000131751	0.999974	0.00123825	0.000207951	0.000206434	0.00122154	0.00894213
AT3G01660	AT3G01660		7.57728	7.12401	9.10632	10.2394	8.48538	9.22072	9.01014	8.93512	0.353987	0.238683	0.256086	0.115305	-0.0979009	0.0174036	0.0404661	0.0333832	0.126922	0.102477	0.565277	0.458475	0.99458
AT3G01800	AT3G01800		6.98531	8.71258	7.45921	6.24601	7.50984	9.92187	16.9231	15.2327	-0.172333	0.134835	0.948553	-0.307169	1.12089	0.813718	0.00623988	0.861272	0.900943	0.0103628	0.00680579	0.534051	0.0154795
AT3G02180	SP1L3	SPIRAL1-like3	112.35	128.71	112.749	96.7704	86.202	94.9716	120.27	107.195	-0.200523	-0.408101	-0.0830384	0.207578	0.117484	0.325063	0.130097	0.466319	0.11885	0.895109	0.800125	0.538936	0.227829
AT3G02200	AT3G02200		32.1204	30.4478	39.2836	39.1926	52.6035	50.4211	74.8304	70.4717	0.317738	0.701832	1.18988	-0.384093	0.872144	0.488051	8.57451e-05	0.0398547	0.00130992	0.000102386	0.00019382	0.00871028	0.00110323
AT3G02220	AT3G02220		30.8394	30.8204	28.6978	30.0332	32.2945	33.5222	42.7808	40.2084	-0.0679495	0.091258	0.416897	-0.159207	0.484846	0.325639	0.00138037	0.600349	0.365433	0.00231148	0.00140659	0.105435	0.0052613
AT3G02260	BIG	BIG	10.1181	7.35236	10.192	6.67545	18.8761	18.034	11.0527	9.98819	-0.0453875	0.998858	0.242909	-1.04425	0.288297	-0.755948	0.0105699	0.997494	0.0142571	0.718667	0.626804	0.0127752	0.0289815
AT3G02350	GAUT9	galacturonosyltransferase 9	36.4272	38.1002	36.4086	30.3503	47.6659	50.3487	61.0934	59.5459	-0.15443	0.386162	0.680373	-0.540592	0.834803	0.294211	0.00133494	0.482923	0.0302393	0.00258517	0.00141854	0.011064	0.0342999
AT3G02480	AT3G02480		2.30213	0.591477	0.716761	0	174.301	123.951	78.7223	75.3104	-0.849011	5.93913	4.99481	-6.78814	5.84382	-0.944325	0.00300406	0.999905	0.004049	0.0440807	0.0420684	0.00393814	0.0512834
AT3G02490	AT3G02490		4.5283	3.73187	3.26059	3.95799	4.39413	4.76821	5.6945	6.16755	-0.154438	0.121585	0.434086	-0.276023	0.588524	0.312501	0.0222716	0.65356	0.735128	0.045876	0.0194158	0.251335	0.110241
AT3G02520	GRF7	general regulatory factor 7	45.6329	44.2557	39.6489	36.3767	52.8272	53.7164	72.1497	62.9626	-0.235938	0.240317	0.5774	-0.476255	0.813339	0.337083	0.00425551	0.327387	0.222668	0.0101076	0.00373505	0.0398704	0.0494279
AT3G02535	AT3G02535		5.48631	0	0	0	24.03	17.7187	35.7617	33.1658	-1.90425	2.54691	3.24402	-4.45117	5.14827	0.697105	0.00104982	0.813245	0.0144635	0.00178641	0.00129519	0.00867527	0.0391136
AT3G02550	LBD41	LOB domain-containing protein 41	2.72962	2.41239	2.75852	0.984872	14.4922	10.251	21.114	18.1165	-0.314427	1.90477	2.52931	-2.2192	2.84374	0.62454	0.00211422	0.981907	0.0244824	0.00324365	0.0027828	0.0192589	0.066026
AT3G02555	AT3G02555		5.55269	4.634	8.05043	8.61529	12.5428	13.2735	19.8902	20.1837	0.615085	1.19062	1.78762	-0.575539	1.17253	0.596995	2.33122e-05	0.00813487	0.000276308	2.76301e-05	7.7876e-05	0.00221397	0.000391117
AT3G02560	AT3G02560		125.259	109.721	130.179	105.845	124.474	127.618	198.56	176.759	0.00634174	0.100586	0.671019	-0.0942439	0.664678	0.570434	0.0140097	0.999972	0.904647	0.0184908	0.0189832	0.918663	0.0290102
AT3G02570	MEE31	MATERNAL EFFECT EMBRYO ARREST 31	32.1615	30.3511	39.3218	43.2939	57.168	59.7787	51.1218	52.0888	0.391344	0.882662	0.705627	-0.491318	0.314283	-0.177035	0.000447549	0.0181859	0.000415305	0.00130241	0.016696	0.00251168	0.0646749
AT3G02750	AT3G02750		26.5406	26.537	22.9299	26.7416	33.8082	30.0953	37.8952	37.4753	-0.0920969	0.258889	0.490318	-0.350986	0.582415	0.231429	0.00791748	0.805618	0.140462	0.0140322	0.00836975	0.0636827	0.120184
AT3G02832	AT3G02832		1.60983	1.6851	1.62239	2.35297	5.92549	5.84493	9.7554	10.8636	0.174414	1.37889	2.09485	-1.20448	1.92044	0.715963	0.000148718	0.883655	0.00293969	0.000191799	0.000219188	0.00403916	0.00249348
AT3G02910	AT3G02910		17.7775	19.5345	18.1589	13.7952	43.7057	50.6669	72.3875	71.4132	-0.211384	1.29365	1.89096	-1.50504	2.10234	0.597303	0.000134324	0.808693	0.0023508	0.000213652	0.000181855	0.00166375	0.00406141
AT3G03020	AT3G03020		11.091	12.4556	10.6937	10.2035	7.39793	6.53764	16.1779	12.3857	-0.15796	-0.680881	0.258683	0.522921	0.416643	0.939564	0.0320576	0.805437	0.0971987	0.424104	0.178574	0.224706	0.0254753
AT3G03380	DEG7	degradation of periplasmic proteins 7	17.2091	16.0551	17.6076	17.3233	20.5157	19.822	17.6617	16.2348	0.0666241	0.263739	0.0256389	-0.197114	-0.0409852	-0.2381	0.0225051	0.663648	0.0244225	0.965945	0.877548	0.0593326	0.0335893
AT3G03420	AT3G03420		8.14588	9.50524	10.77	11.3947	15.8843	17.6433	23.878	24.8303	0.29829	0.854329	1.36761	-0.556039	1.06932	0.513282	0.000215058	0.188513	0.00295243	0.000222966	0.00039837	0.0103023	0.00350119
AT3G03490	PEX19-1	peroxin 19-1	14.9243	13.4388	12.5419	11.8548	10.7693	10.712	13.4268	12.7737	-0.201962	-0.370807	-0.106598	0.168845	0.0953632	0.264208	0.0213955	0.105626	0.0178536	0.414327	0.537551	0.232155	0.0629254
AT3G03600	RPS2	ribosomal protein S2	15.266	15.7309	18.6866	13.3947	13.9667	17.021	27.8802	24.696	0.0466499	-0.0004023	0.725941	0.0470522	0.679292	0.726344	0.0273803	0.995524	1	0.0382547	0.0453023	0.995411	0.0382007
AT3G03640	BGLU25	beta glucosidase 25	15.9014	15.3003	14.3132	11.689	14.8109	15.092	24.1914	25.2399	-0.245717	-0.0575695	0.63139	-0.188147	0.877106	0.688959	0.00117581	0.192574	0.916318	0.0030911	0.00117487	0.354186	0.00237626
AT3G03790	AT3G03790		11.3752	10.4363	9.90812	9.93158	18.1057	19.3378	15.4423	14.6014	-0.124705	0.728129	0.428382	-0.852835	0.553088	-0.299747	0.000453372	0.476872	0.000812257	0.00936049	0.00420988	0.000508184	0.0137775
AT3G03810	EDA30	embryo sac development arrest 30	5.8437	5.211	4.90042	5.60274	7.9618	8.40588	10.8465	10.625	-0.0622765	0.4926	0.846341	-0.554877	0.908617	0.353741	0.000373334	0.880466	0.00740875	0.000557046	0.000454596	0.00512792	0.00859148
AT3G03860	APRL5	APR-like 5	27.0315	24.7027	22.651	18.454	22.7531	30.0766	34.3956	35.0284	-0.317985	0.029117	0.410568	-0.347102	0.728554	0.381451	0.0443079	0.42307	0.997727	0.142916	0.0344161	0.358156	0.1686
AT3G03990	AT3G03990		22.771	23.0896	22.4685	25.2964	26.4409	30.2675	38.7863	40.1266	0.0562901	0.294728	0.757531	-0.238438	0.701241	0.462803	0.00219029	0.943587	0.113948	0.00245229	0.00307625	0.188907	0.0108706
AT3G04120	GAPC1	glyceraldehyde-3-phosphate dehydrogenase C subunit 1	371.361	368.9	358.436	328.163	777.532	856.215	1011.52	1021.5	-0.108262	1.13995	1.45504	-1.24821	1.56331	0.315093	5.4018e-05	0.809776	0.000414297	0.000119491	0.000106194	0.000330927	0.0091357
AT3G04340	emb2458	embryo defective 2458	25.2599	22.7135	25.9932	26.6455	31.5152	32.2668	25.4708	26.5313	0.128763	0.396532	0.111855	-0.26777	-0.0169076	-0.284677	0.00633986	0.252877	0.00550127	0.340067	0.988508	0.0196186	0.0161234
AT3G04350	AT3G04350		7.44136	6.53839	5.5753	5.60386	9.24595	9.45794	12.0602	10.2898	-0.277986	0.373657	0.607677	-0.651643	0.885663	0.23402	0.00486862	0.327711	0.0916215	0.0139003	0.00480631	0.0202744	0.184225
AT3G04400	emb2171	embryo defective 2171	599.05	577.986	641.109	588.329	709.596	768.617	989.069	964.1	0.0627362	0.328197	0.729686	-0.265461	0.666949	0.401489	0.00067962	0.822858	0.0256871	0.000746032	0.000982132	0.0485783	0.00494938
AT3G04420	NAC048	NAC domain containing protein 48	0.664552	0.533347	0.250799	1.19013	6.81457	8.68805	12.5574	13.9905	0.105674	2.45237	3.15819	-2.3467	3.05251	0.705814	0.000375206	0.99897	0.00468513	0.000511261	0.000531062	0.00499674	0.0121742
AT3G04470	AT3G04470		13.3502	11.844	13.2113	14.0319	20.3487	20.407	28.9515	25.4435	0.104802	0.652818	1.05227	-0.548016	0.947466	0.39945	0.00134689	0.875924	0.0165938	0.0015815	0.00209419	0.0271469	0.0262922
AT3G04560	AT3G04560		0	0	0	0	6.57201	6.82221	7.58393	8.01295	0	2.94432	3.13725	-2.94432	3.13725	0.192931	2.5183e-06	1	8.01126e-06	1.91273e-06	1.91273e-06	8.01126e-06	0.011299
AT3G04580	EIN4	ETHYLENE INSENSITIVE 4	5.36775	5.43865	5.25783	4.52225	9.85323	10.7403	14.5814	13.683	-0.120516	0.819045	1.24076	-0.93956	1.36127	0.421712	0.000159188	0.762436	0.00242749	0.000257559	0.000211103	0.00165348	0.00610127
AT3G04640	AT3G04640		8.12821	8.18103	6.7752	5.11203	11.0582	17.5943	35.4989	35.9452	-0.398813	0.743433	2.00407	-1.14225	2.40289	1.26064	0.000758823	0.794866	0.183729	0.00112748	0.000833123	0.0794167	0.00299788
AT3G04710	TPR10	tetratricopeptide repeat 10	7.3249	7.40624	7.62892	6.91217	11.3749	11.799	17.0839	15.0484	-0.0164814	0.589393	1.0286	-0.605874	1.04508	0.439209	0.000949395	0.999239	0.0189754	0.00127306	0.0012203	0.017543	0.0153824
AT3G04740	SWP	STRUWWELPETER	6.09803	5.87362	6.18227	5.47515	8.63647	8.24787	6.99332	6.45516	-0.0328174	0.434688	0.144962	-0.467505	0.17778	-0.289725	0.0054703	0.966909	0.00764166	0.29288	0.190518	0.00607084	0.0273791
AT3G04770	RPSAb	40s ribosomal protein SA B	5.89688	5.00083	5.96754	8.24151	12.9073	17.902	25.2268	25.2624	0.329685	1.34699	2.02491	-1.01731	1.69522	0.677916	0.0017076	0.833294	0.0241287	0.001911	0.0026723	0.044449	0.0251225
AT3G04830	AT3G04830		40.2621	35.7589	36.5915	36.8613	32.3219	38.7508	48.8122	47.4704	-0.0482881	-0.09453	0.333074	0.0462419	0.381362	0.427604	0.0333851	0.964947	0.816851	0.073654	0.0507425	0.971593	0.0367056
AT3G04840	AT3G04840		310.494	282.978	328.943	294.234	301.437	334.985	438.743	431.697	0.070231	0.100477	0.551022	-0.0302457	0.480791	0.450546	0.00668064	0.872675	0.716421	0.00758378	0.0114888	0.985309	0.0140111
AT3G04920	AT3G04920		204.558	191.92	193.627	180.422	227.529	262.121	387.885	364.686	-0.0835794	0.303132	0.921157	-0.386711	1.00474	0.618025	0.000930797	0.893285	0.136797	0.00132314	0.00104252	0.0737844	0.0042328
AT3G05060	AT3G05060		24.503	22.1245	24.5359	22.4914	41.7569	48.5904	67.6686	59.7148	0.0118129	0.925297	1.41181	-0.913484	1.4	0.486511	0.0012314	0.999942	0.0164507	0.00166521	0.00169747	0.0169954	0.0292893
AT3G05100	AT3G05100		11.7526	11.3656	13.0399	13.6081	12.535	14.1628	18.3489	18.4408	0.189701	0.192207	0.626941	-0.00250572	0.437239	0.434733	0.00157915	0.146741	0.141413	0.00139249	0.00437002	0.999973	0.00445185
AT3G05130	AT3G05130		4.46355	3.58016	3.89199	2.36579	19.312	21.2595	24.7162	27.9023	-0.282466	2.0836	2.4431	-2.36606	2.72556	0.359502	0.000200314	0.923285	0.00129208	0.000374991	0.000322705	0.00104877	0.0478967
AT3G05200	ATL6	Arabidopsis toxicos en levadura 6	5.63073	5.30668	6.147	5.6159	9.13044	11.4064	15.1489	15.0802	0.0892357	0.800736	1.31682	-0.711501	1.22758	0.516079	0.000925855	0.95622	0.0154335	0.00111888	0.00132688	0.0211937	0.0149125
AT3G05280	AT3G05280		21.4261	23.759	19.5765	21.6243	23.9054	26.3013	32.7376	32.2934	-0.127273	0.145904	0.506497	-0.273177	0.63377	0.360593	0.00383965	0.54645	0.389804	0.00712634	0.00358783	0.101395	0.0204267
AT3G05490	RALFL22	ralf-like 22	7.77591	8.47913	8.36453	6.28686	7.23707	7.24067	12.0416	11.6501	-0.132652	-0.147776	0.493008	0.0151242	0.62566	0.640784	0.0117383	0.749744	0.694433	0.030685	0.015561	0.999439	0.0145392
AT3G05500	AT3G05500		17.1976	18.2067	14.7096	15.2843	30.7922	34.27	43.2512	54.7506	-0.225407	0.842296	1.41875	-1.0677	1.64416	0.576454	0.00410814	0.915925	0.0816724	0.00635594	0.0046606	0.0485249	0.0592196
AT3G05560	AT3G05560		252.681	210.912	238.883	223.476	215.9	262.625	352.16	352.24	-0.00382877	0.0455421	0.601416	-0.0493709	0.605245	0.555874	0.0147842	0.999992	0.986201	0.0209144	0.0205442	0.982691	0.0261036
AT3G05580	TOPP9	type one protein phosphatase 9	3.13886	3.15501	3.10397	3.44785	4.35962	4.38689	5.26535	5.4506	0.0441861	0.373751	0.616522	-0.329565	0.572336	0.242771	0.000257798	0.792157	0.00313176	0.000316531	0.000398501	0.00476869	0.0071443
AT3G05590	RPL18	ribosomal protein L18	351.377	327.337	370.206	357.798	439.298	497.894	628.568	644.913	0.100856	0.464371	0.905921	-0.363516	0.805065	0.441549	0.00073077	0.735228	0.0181932	0.000789049	0.00110808	0.0375666	0.00701113
AT3G05665	AT3G05665		0	0	4.52365	6.81487	0	0	0	0	2.73753	0	0	2.73753	-2.73753	0	0.00491199	0.00756351	1	1	0.00756351	0.00756351	1
AT3G05690	NF-YA2	nuclear factor Y, subunit A2	4.48724	3.46585	4.63933	5.39355	11.6606	14.2762	8.5081	6.18716	0.273766	1.48895	0.746222	-1.21518	0.472457	-0.742728	0.00816152	0.855813	0.00824682	0.187177	0.399923	0.0129051	0.0427219
AT3G05700	AT3G05700		9.21904	8.1292	8.87388	9.8615	12.3972	12.3043	16.0775	16.4994	0.0998921	0.464718	0.837606	-0.364826	0.737714	0.372888	0.000478949	0.61819	0.00848364	0.00051876	0.000756439	0.0180341	0.00658294
AT3G05840	ATSK12		51.1125	53.0168	52.1978	57.8624	85.8321	90.9778	112.079	118.031	0.078451	0.752604	1.12899	-0.674153	1.05053	0.376382	0.000152107	0.830246	0.00168458	0.000204764	0.000241576	0.00233816	0.00548718
AT3G05910	AT3G05910		63.963	76.5678	65.9405	68.9499	43.4936	46.5176	69.6977	64.9577	-0.0582524	-0.631392	-0.0607312	0.57314	-0.00247881	0.570661	0.0208809	0.937653	0.0242319	0.930639	0.999995	0.0362095	0.0368474
AT3G05935	AT3G05935		20.1979	22.6007	12.5883	8.76519	14.3108	18.1849	20.7675	27.4811	-0.939815	-0.377037	0.16563	-0.562778	1.10545	0.542667	0.0452919	0.0885991	0.458864	0.825599	0.0438282	0.405895	0.201947
AT3G06070	AT3G06070		17.343	22.4744	19.6609	23.714	17.0377	16.9532	35.6299	30.9877	0.117791	-0.216471	0.714475	0.334262	0.596684	0.930946	0.0162948	0.918134	0.744976	0.0305565	0.048918	0.446189	0.0154125
AT3G06125	AT3G06125		306.816	273.553	295.614	292.738	361.045	400.008	582.074	545.324	0.0196419	0.38985	0.955549	-0.370208	0.935907	0.565699	0.000734261	0.997634	0.050885	0.000888798	0.000941626	0.058729	0.0041668
AT3G06140	LUL4	LOG2-LIKE UBIQUITIN LIGASE4	4.33066	3.55561	4.15989	2.85685	2.50158	2.47366	5.50442	4.68436	-0.13282	-0.503183	0.302056	0.370363	0.434876	0.805239	0.0541064	0.887207	0.22132	0.358109	0.180325	0.438053	0.0426057
AT3G06200	AT3G06200		16.3509	16.0232	15.5585	18.0426	24.607	27.8431	33.3598	32.94	0.0505999	0.663613	0.990559	-0.613013	0.93996	0.326947	0.000813314	0.971722	0.007966	0.00108058	0.00124769	0.0100399	0.0298087
AT3G06250	FRS7	FAR1-related sequence 7	5.42335	5.53638	5.51294	4.91254	7.54852	8.07396	8.68041	8.81754	-0.0607341	0.443381	0.589287	-0.504115	0.650021	0.145905	0.000607784	0.795278	0.00444951	0.00121696	0.000894849	0.00294927	0.0998385
AT3G06433	AT3G06433		1.17743	1.43391	1.57992	1.64973	2.85372	3.79789	5.32864	5.8399	0.181528	0.907783	1.51384	-0.726254	1.33231	0.606055	0.00123373	0.855847	0.0225227	0.00138576	0.00185267	0.0395446	0.0152079
AT3G06480	AT3G06480		6.20918	4.84711	5.5049	6.33195	9.7453	8.87946	7.22159	6.3956	0.0837705	0.659632	0.25839	-0.575862	0.174619	-0.401242	0.0190895	0.940725	0.0196561	0.383285	0.626295	0.0286376	0.0763621
AT3G06550	RWA2	REDUCED WALL ACETYLATION 2	61.9429	64.3011	60.1708	57.5018	70.9772	66.0216	83.6462	81.598	-0.0997985	0.116181	0.383065	-0.21598	0.482863	0.266884	0.00180764	0.360089	0.226779	0.00354315	0.00165488	0.0436332	0.0117461
AT3G06610	AT3G06610		37.902	40.137	40.1212	32.1048	45.3722	49.0521	67.7912	61.3463	-0.108779	0.268694	0.712305	-0.377472	0.821084	0.443612	0.00652238	0.877821	0.298561	0.0100308	0.00674588	0.147543	0.0387344
AT3G06690	AT3G06690		1.55289	1.22962	3.41172	3.46736	6.41	6.45457	7.14708	5.93524	0.892642	1.63604	1.65702	-0.743396	0.764376	0.0209806	0.00079667	0.0331852	0.00120118	0.00110504	0.00762451	0.00869741	0.994021
AT3G06740	GATA15	GATA transcription factor 15	11.5218	11.9719	12.199	11.4789	15.6864	17.1112	24.6993	24.4803	0.0103864	0.448847	1.00543	-0.438461	0.995042	0.556581	7.57712e-05	0.998432	0.00489665	0.000116569	0.000119016	0.00527812	0.0005493
AT3G06770	AT3G06770		14.7287	15.5036	16.1688	16.45	8.865	8.25235	13.151	13.3531	0.103049	-0.753625	-0.177338	0.856673	-0.280386	0.576287	0.000113833	0.101678	0.000217227	0.0245784	0.004068	0.000129354	0.000777372
AT3G06780	AT3G06780		20.6602	20.9835	21.7144	21.7881	24.7731	26.4274	29.1768	30.0568	0.0601724	0.285666	0.48855	-0.225494	0.428378	0.202884	0.000626528	0.568488	0.00716184	0.000689633	0.00106994	0.0157259	0.013503
AT3G06868	AT3G06868		10.8139	11.2211	10.1079	9.59577	5.07459	7.15932	9.84963	8.47842	-0.147198	-0.755805	-0.241665	0.608607	-0.0944672	0.51414	0.0228053	0.619006	0.0196288	0.31207	0.871007	0.049054	0.0917346
AT3G06880	AT3G06880		7.40404	6.3403	8.68353	8.60171	4.48164	5.08399	4.61946	4.64312	0.292664	-0.444989	-0.483296	0.737653	-0.77596	-0.0383065	0.00206129	0.0493889	0.0285287	0.0224221	0.00263715	0.00305467	0.983309
AT3G07100	ERMO2	ENDOPLASMIC RETICULUM MORPHOLOGY 2	20.0307	18.3006	20.5444	20.0167	32.4776	32.2008	26.6871	24.0343	0.0776355	0.72532	0.386489	-0.647684	0.308853	-0.338831	0.0010203	0.769127	0.00111745	0.0188298	0.0371446	0.00157625	0.0123144
AT3G07110	AT3G07110		135.562	121.853	150.523	130.659	126.087	138.652	186.15	182.572	0.126468	0.0401669	0.515076	0.0863008	0.388608	0.474909	0.0136668	0.645677	0.979289	0.0155836	0.0357314	0.830974	0.0198218
AT3G07170	AT3G07170		26.3623	27.8496	32.1993	34.4529	41.6226	44.7948	57.5485	58.6686	0.28843	0.653455	1.07249	-0.365024	0.784061	0.419037	0.000132366	0.0497024	0.00159085	0.000141076	0.000295818	0.010036	0.00214644
AT3G07230	AT3G07230		227.142	206.594	216.509	175.165	192.016	220.015	278.52	263.674	-0.146453	-0.0737155	0.320667	-0.0727374	0.46712	0.394382	0.0622477	0.727597	0.942349	0.158463	0.0621049	0.951404	0.0961713
AT3G07300	AT3G07300		17.2986	15.4521	14.982	15.854	18.0885	20.1348	30.3676	28.4284	-0.0817636	0.210989	0.806934	-0.292753	0.888698	0.595945	0.00107092	0.861199	0.259468	0.00157757	0.00119742	0.124304	0.00389283
AT3G07340	AT3G07340		3.41851	3.92797	3.01009	3.41905	6.1933	6.54943	9.33566	8.46422	-0.149038	0.657509	1.083	-0.806546	1.23203	0.425488	0.000447162	0.692368	0.00907836	0.000726478	0.000521111	0.00506951	0.0115019
AT3G07400	AT3G07400		6.57191	6.66317	5.74989	5.05324	6.52923	7.09503	7.14449	6.78252	-0.250901	0.0363908	0.0640784	-0.287291	0.314979	0.0276876	0.0322802	0.0773669	0.937201	0.755259	0.0348441	0.0486915	0.968106
AT3G07460	AT3G07460		77.2225	85.6671	66.6421	77.4768	80.3731	91.5609	135.472	121.913	-0.174358	0.0770396	0.653595	-0.251397	0.827952	0.576555	0.00699265	0.663209	0.935118	0.0133414	0.0068793	0.403374	0.0190801
AT3G07470	AT3G07470		52.9206	60.6214	52.9308	53.6558	61.9034	61.0901	103.132	109.715	-0.0895713	0.113436	0.894892	-0.203007	0.984464	0.781457	0.000356507	0.77554	0.602349	0.000559556	0.000428717	0.246309	0.000830439
AT3G07480	AT3G07480		91.7431	99.4584	91.1564	94.6587	103.443	122.881	146.432	140.275	-0.0407932	0.240976	0.5795	-0.281769	0.620293	0.338524	0.00900783	0.983947	0.252963	0.0123708	0.0101373	0.181636	0.0588387
AT3G07510	AT3G07510		10.9811	12.6245	14.1916	11.5285	9.42433	8.12151	18.2962	21.8028	0.114473	-0.389598	0.717327	0.504071	0.602854	1.10692	0.0116506	0.92279	0.405683	0.0293483	0.0462873	0.225142	0.00970446
AT3G07590	AT3G07590		9.97486	9.54382	10.0513	10.9293	28.1862	33.9734	54.8151	46.1025	0.0948269	1.57608	2.25783	-1.48125	2.163	0.681753	0.00106182	0.996863	0.0155381	0.00137726	0.00147768	0.0175859	0.0217516
AT3G07640	AT3G07640		11.4677	12.8165	18.1526	18.9752	17.9754	19.7638	18.84	21.5982	0.573998	0.596367	0.691168	-0.0223688	0.117169	0.0948006	0.0112158	0.0255559	0.0217575	0.0113537	0.616264	0.994578	0.735455
AT3G07800	TK1a	thymidine kinase 1a	13.8417	9.4186	10.999	9.63842	88.4122	99.4128	132.904	143.254	-0.158162	2.90973	3.46096	-3.06789	3.61912	0.551235	5.00235e-05	0.994729	0.000430506	0.000103187	0.000100083	0.000404753	0.00479637
AT3G07860	AT3G07860		7.38037	4.42547	4.52577	5.53179	17.538	17.6866	26.0381	26.6093	-0.195341	1.43098	1.98487	-1.62632	2.18021	0.553897	0.000121365	0.861022	0.00167075	0.000199248	0.000174139	0.00126343	0.00515811
AT3G07940	AT3G07940		20.0878	17.9432	17.5845	18.6316	23.8837	23.728	27.2536	28.2309	-0.0669371	0.309563	0.522055	-0.3765	0.588992	0.212493	0.00135282	0.761806	0.0213695	0.00233876	0.00159739	0.0115268	0.041563
AT3G07990	SCPL27	serine carboxypeptidase-like 27	15.6888	13.7059	11.643	9.53913	12.4441	14.3837	19.8915	16.0134	-0.437508	-0.12306	0.271863	-0.314448	0.709371	0.394924	0.066718	0.258143	0.893585	0.402082	0.0530901	0.498738	0.205907
AT3G08580	AAC1	ADP/ATP carrier 1	497.093	527.88	539.321	515.341	577.621	648.853	786.838	778.868	0.0411157	0.258469	0.610257	-0.217353	0.569141	0.351788	0.00224	0.95131	0.0805083	0.00251917	0.0031253	0.127049	0.0142734
AT3G08610	AT3G08610		335.018	340.661	331.735	323.463	297.434	318.948	397.613	395.485	-0.044274	-0.132104	0.230531	0.0878298	0.274805	0.362634	0.00185808	0.650208	0.0786051	0.00767968	0.00421198	0.239999	0.00163166
AT3G08690	UBC11	ubiquitin-conjugating enzyme 11	28.8307	24.7724	24.1336	27.1198	36.6861	39.2139	52.6367	46.8472	-0.0622917	0.486458	0.868014	-0.54875	0.930305	0.381556	0.00311967	0.973646	0.057202	0.00452799	0.00374958	0.0414328	0.047824
AT3G08840	AT3G08840		10.9054	10.5638	12.1818	11.683	13.6166	12.7454	11.9219	10.6345	0.140221	0.273191	0.0653304	-0.132969	-0.074891	-0.20786	0.0526135	0.312375	0.047043	0.796458	0.703865	0.287448	0.101448
AT3G08850	RAPTOR1		15.7188	13.7672	14.7634	14.1347	24.7065	25.4876	17.9804	16.688	-0.0271924	0.729176	0.219827	-0.756369	0.247019	-0.509349	0.000855634	0.986285	0.00114091	0.13919	0.103465	0.0010226	0.00345911
AT3G09162	AT3G09162		5.26412	4.01699	1.07044	2.4706	3.77345	4.99208	6.76809	6.71918	-1.02568	-0.0674897	0.457174	-0.958191	1.48285	0.524664	0.0151132	0.0716449	0.986348	0.170815	0.0111925	0.0948248	0.126116
AT3G09200	AT3G09200		291.064	281.93	313.215	245.436	349.487	409.41	543.872	530.639	-0.0364439	0.404154	0.904744	-0.440598	0.941188	0.50059	0.00399546	0.995602	0.141393	0.00525258	0.00472498	0.115509	0.0278345
AT3G09210	PTAC13	plastid transcriptionally active 13	69.5642	74.0298	68.5859	72.9869	51.0848	59.3249	0	0	-0.0201684	-0.373184	-6.18581	0.353016	-6.16564	-5.81262	0.00011223	0.991548	0.0351695	0.00015693	0.000163845	0.0432819	0.000393097
AT3G09310	AT3G09310		0	0	0	0	6.00177	8.6285	0	0	0	3.05574	0	-3.05574	0	-3.05574	0.00313997	1	0.00486772	1	1	0.00486772	0.00486772
AT3G09320	AT3G09320		9.55815	9.55561	7.36359	8.70123	14.1854	15.1649	16.1504	16.3737	-0.225001	0.570296	0.70942	-0.795296	0.934421	0.139125	0.000402036	0.184608	0.00341197	0.00120664	0.000538967	0.00125145	0.167036
AT3G09390	MT2A	metallothionein 2A	425.735	377.053	371.957	383.967	639.968	654.313	744.836	700.513	-0.0865556	0.687698	0.846732	-0.774253	0.933288	0.159034	0.00030612	0.774091	0.00184891	0.000648635	0.000491237	0.00129912	0.111463
AT3G09450	AT3G09450		4.28273	3.21365	3.67617	3.48328	11.4	14.1336	18.2163	18.7729	-0.0521167	1.53574	2.03762	-1.58786	2.08974	0.501881	0.000357634	0.998326	0.00361863	0.000536237	0.000512737	0.00337318	0.0191456
AT3G09700	AT3G09700		9.25774	7.2392	11.4743	9.8394	20.4269	19.9389	27.7553	31.7695	0.333891	1.19561	1.73388	-0.861722	1.39999	0.538268	0.000711748	0.551394	0.00746486	0.000782426	0.00124606	0.0169018	0.0165697
AT3G09740	SYP71	syntaxin of plants 71	56.5741	52.6666	46.2238	48.0383	51.7559	60.9383	71.4424	73.195	-0.208645	0.0441077	0.398568	-0.252753	0.607213	0.354461	0.00972756	0.304426	0.960882	0.0277222	0.00787997	0.192704	0.039139
AT3G09920	PIP5K9	phosphatidyl inositol monophosphate 5 kinase	12.3169	11.6497	12.4268	14.6408	14.8563	15.0639	13.09	12.1919	0.162755	0.297813	0.071287	-0.135058	-0.0914678	-0.226526	0.0968807	0.403938	0.0884838	0.873811	0.751414	0.460398	0.174781
AT3G10020	AT3G10020		51.076	46.0974	42.965	40.2604	17.0254	16.7599	31.5524	38.061	-0.21867	-1.47059	-0.469724	1.25192	-0.251054	1.00086	0.00195457	0.244491	0.00169694	0.0356354	0.257848	0.00438446	0.0143559
AT3G10090	AT3G10090		67.3636	53.9602	59.0675	41.2482	51.2768	52.8874	83.4126	79.7627	-0.269424	-0.216154	0.421547	-0.0532698	0.69097	0.637701	0.051711	0.602439	0.723036	0.178494	0.0561843	0.994361	0.0684152
AT3G10110	MEE67	maternal effect embryo arrest 67	3.84088	2.85421	5.65077	4.95338	9.03459	9.55302	14.8501	16.6124	0.535626	1.2435	1.94427	-0.707878	1.40865	0.700769	0.000330146	0.196073	0.00543338	0.000318607	0.000622454	0.0229929	0.00403096
AT3G10150	PAP16	purple acid phosphatase 16	0	0	1.98762	2.58372	7.04355	8.02973	5.02273	5.93205	1.71619	3.09367	2.69541	-1.37748	0.979225	-0.398256	0.00046693	0.0386903	0.000455463	0.00159329	0.0121332	0.00187563	0.0542634
AT3G10190	AT3G10190		7.05559	4.28596	6.70793	5.00685	11.2983	11.316	21.6308	17.9422	0.0398052	0.88357	1.63972	-0.843765	1.59992	0.75615	0.00355681	0.999482	0.100029	0.00433954	0.00456269	0.110085	0.0274328
AT3G10450	SCPL7	serine carboxypeptidase-like 7	8.24003	6.79905	8.97908	6.57107	26.8682	23.541	31.2357	33.2084	0.0426359	1.62097	1.96329	-1.57834	1.92066	0.342321	0.000270759	0.998562	0.00164504	0.000443515	0.000461978	0.00174027	0.0468667
AT3G10500	NAC053	NAC domain containing protein 53	3.81026	4.36943	2.3745	3.91503	12.9268	15.7263	18.7385	17.8262	-0.296331	1.59034	1.92159	-1.88667	2.21792	0.331248	0.000507524	0.854687	0.00350557	0.000994166	0.000771597	0.00250351	0.0934102
AT3G10525	LGO	LOSS OF GIANT CELLS FROM ORGANS	51.8008	59.4844	49.704	52.9316	84.5117	86.9384	126.208	133.9	-0.114586	0.614561	1.2102	-0.729147	1.32479	0.595641	0.000133083	0.731373	0.0063501	0.000200502	0.000167408	0.00383486	0.0014516
AT3G10530	AT3G10530		7.13837	5.39439	6.36013	7.16303	14.9212	15.974	21.3449	22.1982	0.0951136	1.17857	1.64792	-1.08345	1.55281	0.469355	0.000126584	0.928228	0.0013331	0.000183095	0.000203514	0.00165299	0.00553542
AT3G10760	AT3G10760		12.626	14.7636	12.2175	13.6738	22.99	25.5688	29.2903	29.6516	-0.0754905	0.782656	1.05213	-0.858147	1.12762	0.269472	0.000524132	0.933932	0.00426789	0.00091782	0.000764653	0.00329404	0.0528556
AT3G10770	AT3G10770		31.7365	34.0859	30.5793	32.5743	46.6866	51.0548	62.8969	56.6188	-0.0579169	0.556431	0.841309	-0.614348	0.899226	0.284878	0.00168456	0.964552	0.0183845	0.00269246	0.00223583	0.0138171	0.0656238
AT3G10860	AT3G10860		296.318	324.217	308.647	264.461	367.27	384.011	447.652	448.231	-0.114322	0.275033	0.528373	-0.389355	0.642695	0.253339	0.00384217	0.646916	0.0894799	0.0071859	0.00396332	0.0336725	0.0660506
AT3G10930	AT3G10930		0.0369527	1.21421	0.467982	1.16079	13.5177	14.6886	33.6838	33.685	0.158526	3.21582	4.41526	-3.0573	4.25673	1.19944	2.306e-06	0.989574	0.000125078	2.53455e-07	2.76022e-07	0.000130282	3.19895e-05
AT3G10940	LSF2	LIKE SEX4 2	65.4933	63.4839	67.1635	68.9018	54.8504	54.8248	45.1092	45.959	0.0760351	-0.230007	-0.492955	0.306042	-0.568991	-0.262949	7.3744e-05	0.0738432	0.00213333	0.000166973	0.000100917	0.00062941	0.00245572
AT3G10985	SAG20	senescence associated gene 20	31.2919	33.886	34.4153	40.4815	46.3024	49.9899	82.0873	69.7974	0.194937	0.549092	1.19579	-0.354155	1.00085	0.646699	0.0035897	0.781703	0.118921	0.0036538	0.00571602	0.293121	0.0186852
AT3G11110	AT3G11110		20.6619	18.5783	18.6998	19.6107	27.303	26.9199	30.4551	32.4114	-0.0328957	0.447107	0.653422	-0.480002	0.686318	0.206316	0.000812549	0.969235	0.00753084	0.00133374	0.00114749	0.00602226	0.051145
AT3G11200	AL2	alfin-like 2	31.0565	30.0755	29.0789	31.4581	33.5006	35.2241	43.7856	41.3174	-0.0136614	0.163843	0.464351	-0.177504	0.478012	0.300508	0.00272838	0.99607	0.16266	0.0035565	0.00324023	0.133458	0.0145377
AT3G11450	AT3G11450		23.264	23.1965	24.3022	19.984	31.1453	31.4859	35.9988	38.4998	-0.0662272	0.415421	0.658624	-0.481649	0.724851	0.243203	0.00286709	0.922282	0.0341689	0.00475336	0.00358511	0.0222106	0.0906087
AT3G11470	AT3G11470		6.70234	7.29597	10.3072	11.2937	7.17794	8.61536	8.23461	9.04892	0.560922	0.153415	0.26945	0.407508	-0.291473	0.116035	0.0233095	0.0200687	0.627698	0.239254	0.120846	0.049691	0.73543
AT3G11510	AT3G11510		289.115	292.315	312.077	291.02	257.907	268.378	386.001	363.649	0.0526069	-0.143243	0.365501	0.19585	0.312895	0.508745	0.00260559	0.787847	0.220464	0.00647819	0.0107594	0.0924611	0.00221568
AT3G11580	AT3G11580		2.02826	1.0948	3.06665	3.35253	5.56126	4.0933	10.9684	10.5624	0.716674	1.18582	2.19947	-0.469143	1.4828	1.01366	0.000518117	0.184753	0.0234505	0.000472112	0.00102733	0.193308	0.00260989
AT3G11650	NHL2	NDR1/HIN1-like 2	5.372	4.99708	4.43878	5.55844	6.15108	8.78243	12.8075	12.2364	-0.0440381	0.453143	1.12857	-0.497181	1.1726	0.675422	0.0056518	0.997635	0.266534	0.00732786	0.00667854	0.224255	0.027725
AT3G11660	NHL1	NDR1/HIN1-like 1	76.7346	73.5126	61.5377	65.8685	75.6859	84.8206	85.7124	85.3021	-0.234509	0.0940817	0.184477	-0.328591	0.418986	0.0903955	0.017297	0.119753	0.575723	0.154517	0.0149019	0.0385633	0.55984
AT3G11820	SYP121	syntaxin of plants 121	19.4649	21.3878	15.3635	19.331	21.2048	18.9477	24.656	24.8528	-0.223822	-0.0237679	0.265433	-0.200054	0.489255	0.289201	0.0564952	0.405768	0.996722	0.204655	0.0442885	0.487648	0.169213
AT3G11850	AT3G11850		2.57278	2.87866	2.2697	2.49749	8.70363	8.86556	12.963	12.944	-0.138962	1.39299	1.90504	-1.53196	2.044	0.512043	5.71113e-07	0.233368	3.98959e-06	6.50707e-10	2.62973e-10	2.30396e-06	4.64915e-05
AT3G11940	RPS5A	ribosomal protein 5A	275.206	251.083	267.213	238.619	327.622	371.198	514.617	476.619	-0.0569761	0.407717	0.910809	-0.464693	0.967785	0.503093	0.00171668	0.97203	0.0770506	0.00234378	0.0019863	0.0544632	0.0132216
AT3G11960	AT3G11960		6.149	4.80747	5.98069	6.86158	10.3076	10.3229	8.77466	7.64255	0.196039	0.804596	0.507382	-0.608557	0.311343	-0.297214	0.00799979	0.579856	0.00769589	0.0558493	0.185202	0.0168827	0.120668
AT3G12030	AT3G12030		0	0	0	0	0	0	32.9858	25.4799	0	0	4.91805	0	4.91805	4.91805	0.000860731	1	1	0.00134943	0.00134943	1	0.00134943
AT3G12180	AT3G12180		18.0914	13.316	9.78058	13.6521	10.9598	14.7426	20.1093	21.1346	-0.393484	-0.270157	0.372329	-0.123327	0.765813	0.642486	0.0832961	0.492151	0.70526	0.351607	0.083094	0.968148	0.122781
AT3G12260	AT3G12260		172.289	195.448	179.842	172.518	141.587	149.393	184.2	184.207	-0.0612837	-0.335697	0.00261194	0.274414	0.0638956	0.338309	0.0344274	0.828695	0.0433365	0.999978	0.811662	0.0869581	0.0421221
AT3G12370	AT3G12370		18.9443	20.2755	18.2002	18.5121	20.316	24.1332	38.5003	34.4128	-0.0905455	0.172316	0.861881	-0.262862	0.952426	0.689564	0.00268403	0.921887	0.615824	0.0040401	0.00307688	0.354173	0.00759086
AT3G12410	AT3G12410		0.0879047	0.233971	0.0330684	0.0764004	8.38947	9.65173	13.028	13.8403	-0.138411	3.10961	3.63612	-3.24802	3.77453	0.526517	3.37909e-05	0.996754	0.000272911	7.69253e-05	7.49008e-05	0.000261369	0.00404417
AT3G12520	SULTR4;2	sulfate transporter 4;2	5.48115	4.80091	5.41612	4.74678	9.95379	9.28347	5.82286	4.22505	-0.0140653	0.790045	-0.0277697	-0.80411	-0.0137044	-0.817815	0.00652173	0.99974	0.0104865	0.998056	0.999767	0.00999314	0.00954373
AT3G12560	TRFL9	TRF-like 9	6.39122	7.40877	7.78601	8.99621	11.8235	12.7692	11.012	10.725	0.249444	0.751107	0.587214	-0.501663	0.33777	-0.163893	0.00407374	0.249965	0.00421116	0.0131056	0.064356	0.0138846	0.27427
AT3G12590	AT3G12590		4.2885	4.46337	5.35746	4.70197	6.74301	7.261	6.1602	5.50216	0.165574	0.573846	0.345619	-0.408272	0.180045	-0.228227	0.0090648	0.421694	0.00800522	0.0612062	0.291381	0.0223669	0.116483
AT3G12600	NUDT16	nudix hydrolase homolog 16	30.023	30.0078	22.9892	18.1266	36.6576	41.3244	44.9234	46.7675	-0.524768	0.366691	0.594924	-0.891459	1.11969	0.228234	0.00197626	0.0607481	0.0714031	0.0104536	0.00179341	0.00596235	0.15327
AT3G12630	SAP5	stress associated protein 5	34.2202	40.4848	36.0136	36.2507	50.0277	54.7569	70.2293	68.7878	-0.0466518	0.477311	0.878478	-0.523963	0.925129	0.401167	0.000842317	0.969714	0.0202188	0.0011841	0.00102366	0.015347	0.0127684
AT3G12670	emb2742	embryo defective 2742	15.0281	13.1563	14.2225	13.8843	29.9306	33.6172	38.2443	38.8286	-0.00371375	1.11874	1.38938	-1.12246	1.39309	0.270636	0.00016171	0.999992	0.000985927	0.000279342	0.000277722	0.00097749	0.0343188
AT3G12760	AT3G12760		13.5214	13.2329	11.8338	13.3719	13.5899	14.1422	16.1072	16.2295	-0.0798688	0.0482436	0.255974	-0.128112	0.335842	0.20773	0.0144995	0.600221	0.838255	0.0301581	0.0127923	0.279301	0.0566937
AT3G12800	SDRB	short-chain dehydrogenase-reductase B	81.9618	86.8502	82.1522	79.2525	63.0067	67.9724	79.3187	87.3103	-0.0639599	-0.36121	-0.0185567	0.29725	0.0454032	0.342653	0.0238752	0.781529	0.0276416	0.991116	0.902586	0.0566434	0.0337995
AT3G12965	AT3G12965		363.886	378.87	373.82	197.442	438.898	568.825	715.388	798.71	-0.377573	0.43912	1.02552	-0.816693	1.4031	0.586403	0.0174118	0.742379	0.471033	0.0323988	0.0161601	0.175926	0.118985
AT3G13150	AT3G13150		1.96696	1.94674	2.20789	2.17793	5.09004	4.2928	7.39248	6.83828	0.110811	0.944728	1.4566	-0.833917	1.34579	0.51187	0.000325995	0.897083	0.00467819	0.000399578	0.00047996	0.00655722	0.00733693
AT3G13230	AT3G13230		16.3384	18.7857	20.2286	19.0338	30.2409	41.2966	57.9299	60.8506	0.152472	0.986124	1.70196	-0.833652	1.54949	0.715836	0.00165843	0.955424	0.0393731	0.00191412	0.00232648	0.058102	0.0160958
AT3G13275	AT3G13275		6.38788	3.62607	3.58668	3.13056	6.978	7.16303	10.7592	10.617	-0.462767	0.426022	0.96033	-0.888789	1.4231	0.534308	0.00700578	0.444138	0.298635	0.0157306	0.00621025	0.0654464	0.0708357
AT3G13320	CAX2	cation exchanger 2	10.1439	11.6446	11.0016	10.5663	17.8746	18.0793	21.6883	21.3907	-0.0134411	0.673984	0.922191	-0.687425	0.935632	0.248207	0.000103246	0.996969	0.000825147	0.000179625	0.000173886	0.000776413	0.0112283
AT3G13330	PA200	proteasome activating protein 200	13.282	11.5383	11.6058	12.8083	27.4328	26.4085	22.3438	21.1033	-0.0220171	1.05801	0.760863	-1.08002	0.78288	-0.297144	0.000229351	0.995875	0.000359736	0.00203661	0.00187418	0.000341098	0.0177775
AT3G13410	AT3G13410		143.94	147.056	127.842	123.48	130.573	138.107	181.085	173.664	-0.209909	-0.114293	0.284028	-0.0956159	0.493937	0.398321	0.000933488	0.0304179	0.170409	0.00555403	0.000866517	0.300772	0.00177302
AT3G13430	AT3G13430		3.65869	4.17754	4.10013	5.2571	8.165	8.19971	10.9472	11.1984	0.207434	0.900759	1.29558	-0.693325	1.08815	0.394824	0.000294494	0.442637	0.00256377	0.000340827	0.000528095	0.0053948	0.0109764
AT3G13520	AGP12	arabinogalactan protein 12	101.997	101.116	112.838	80.7093	167.143	148.177	295.979	253.696	-0.0689013	0.62952	1.4274	-0.698421	1.4963	0.79788	0.00256098	0.994389	0.14777	0.00335744	0.00302701	0.118512	0.0142883
AT3G13772	TMN7	transmembrane nine 7	22.6364	23.1131	21.0743	20.5131	33.4629	33.4792	38.0085	35.6911	-0.131574	0.5299	0.6648	-0.661474	0.796375	0.1349	0.000116928	0.214491	0.000869673	0.0002954	0.000182638	0.00042894	0.0559326
AT3G13790	ATBFRUCT1		7.91391	8.24438	3.51688	3.98142	14.7957	20.4546	35.607	29.0336	-0.934887	1.03662	1.87577	-1.97151	2.81066	0.839149	0.00264774	0.555364	0.113007	0.00484223	0.00259613	0.0356212	0.0293669
AT3G13882	AT3G13882		52.8334	50.5745	60.461	53.9263	80.8544	89.7655	118.871	115.859	0.142951	0.711616	1.16726	-0.568665	1.02431	0.455644	0.000284255	0.593387	0.00429702	0.000320266	0.000448578	0.00835543	0.00513276
AT3G13920	EIF4A1	eukaryotic translation initiation factor 4A1	187.919	183.938	188.608	157.882	210.403	246.554	328.148	322.976	-0.101369	0.295872	0.80487	-0.397242	0.90624	0.508998	0.00275565	0.873068	0.196324	0.00409502	0.00294396	0.0983267	0.0156028
AT3G13940	AT3G13940		6.97785	6.67417	0	0	15.0549	16.5016	22.1084	26.3958	-2.96828	1.10024	1.69005	-4.06852	4.65833	0.589811	0.000426706	0.0432533	0.017147	0.00142199	0.000388546	0.0020875	0.0208008
AT3G13950	AT3G13950		2.20596	2.16228	0.292792	2.51739	3.35531	3.18517	9.17804	8.22802	-0.404803	0.423422	1.60754	-0.828226	2.01234	1.18412	0.00343555	0.802766	0.624707	0.00555987	0.00363432	0.271836	0.0108925
AT3G13990	AT3G13990		10.1796	9.5929	10.2866	9.80793	15.4544	15.3004	14.0223	13.5288	0.0211822	0.589199	0.440705	-0.568017	0.419523	-0.148495	0.00015942	0.955702	0.000254132	0.000966565	0.00114051	0.000283122	0.0262463
AT3G14020	NF-YA6	nuclear factor Y, subunit A6	2.49889	1.72846	3.80992	5.5763	7.19038	7.87905	6.21128	5.02306	0.870599	1.45472	1.0876	-0.584126	0.216997	-0.367129	0.0129081	0.11539	0.0100378	0.0456405	0.706344	0.0874066	0.242812
AT3G14050	RSH2	RELA/SPOT homolog 2	9.07216	8.11779	7.00636	8.60625	85.8581	91.9882	71.3968	68.4202	-0.123742	3.22834	2.88561	-3.35208	3.00935	-0.342734	1.05212e-05	0.987541	2.53084e-05	8.04314e-05	7.71246e-05	2.39456e-05	0.0055314
AT3G14067	AT3G14067		141.942	117.754	129.664	97.762	255.73	270.408	146.069	145.593	-0.189863	1.01302	0.166265	-1.20289	0.356128	-0.846758	0.00187709	0.723609	0.00315166	0.728667	0.283881	0.00203462	0.00510876
AT3G14090	EXO70D3	exocyst subunit exo70 family protein D3	6.24209	5.99315	4.80976	4.79629	7.88762	9.13758	10.2527	9.8805	-0.29459	0.418445	0.636745	-0.713035	0.931335	0.2183	0.0012242	0.149635	0.0235173	0.00379903	0.00125973	0.00480992	0.0942393
AT3G14270	FAB1B	FORMS APLOID AND BINUCLEATE CELLS 1B	13.3028	13.2673	13.023	11.6599	27.2927	26.6458	22.8919	22.7905	-0.0985906	0.969335	0.738951	-1.06793	0.837541	-0.230385	2.52586e-05	0.402923	6.9946e-05	0.000211111	0.000156434	5.45584e-05	0.00525207
AT3G14600	AT3G14600		94.2029	82.2238	95.4098	84.0261	119.986	134.172	182.697	162.101	0.0241284	0.521702	0.958764	-0.497574	0.934636	0.437062	0.0038083	0.998808	0.0693912	0.00471569	0.00504625	0.0782298	0.0426254
AT3G14770	SWEET2		11.5402	15.2926	10.0457	12.8125	12.5151	14.1663	20.5286	21.2858	-0.213989	-0.0075955	0.603694	-0.206394	0.817683	0.61129	0.0203653	0.696799	0.999967	0.0440176	0.0198274	0.718378	0.0425958
AT3G14800	AT3G14800		3.32665	4.29288	3.26479	3.23602	3.31724	4.3014	5.12724	5.86117	-0.178366	-0.000133484	0.433187	-0.178233	0.611553	0.43332	0.055283	0.752398	1	0.119006	0.0503701	0.752797	0.118919
AT3G14860	AT3G14860		14.4121	15.3673	16.5818	15.6002	23.9226	25.962	31.6422	30.9756	0.105145	0.707215	1.02384	-0.60207	0.918695	0.316625	0.000147671	0.591052	0.00127833	0.000197002	0.000255778	0.00209187	0.00726802
AT3G14910	AT3G14910		7.66655	7.14606	4.8621	5.20145	7.61424	8.31598	7.88299	7.7826	-0.478889	0.0928495	0.0713982	-0.571739	0.550287	-0.0214513	0.00264927	0.007079	0.43726	0.618216	0.00381169	0.00319918	0.976117
AT3G14920	AT3G14920		9.31129	10.237	0	0	10.7737	11.3399	11.4252	10.3256	-3.4295	0.162274	0.140403	-3.59178	3.5699	-0.0218709	9.14514e-05	0.000210073	0.229952	0.316925	0.000149978	0.000142813	0.985599
AT3G15290	AT3G15290		14.9106	14.4849	14.0871	14.8527	17.6755	18.5296	22.0541	21.6515	-0.0210939	0.283207	0.541813	-0.304301	0.562907	0.258606	0.000240285	0.954822	0.0059165	0.000335675	0.00029831	0.0046413	0.004116
AT3G15356	AT3G15356		20.2961	27.5645	10.7648	12.4403	5.67151	8.50276	19.5634	15.4304	-0.984185	-1.6242	-0.430617	0.640015	0.553568	1.19358	0.0225956	0.0582147	0.020568	0.314215	0.369687	0.549477	0.0970504
AT3G15480	AT3G15480		78.0049	77.1746	72.9533	65.999	38.855	41.0246	60.1022	54.1706	-0.157206	-0.940837	-0.434899	0.783631	-0.277693	0.505938	0.00134083	0.21189	0.00122555	0.0122465	0.0674787	0.00312192	0.0226475
AT3G15590	AT3G15590		15.0186	12.4729	12.2338	12.0791	18.1967	19.2967	23.4493	21.146	-0.164529	0.421312	0.659885	-0.585841	0.824414	0.238573	0.00420919	0.635106	0.0563854	0.00886332	0.00470281	0.0225186	0.151999
AT3G15760	AT3G15760		5.40591	7.10028	3.33498	3.63704	7.73347	8.56798	9.93007	9.16208	-0.693164	0.335289	0.540038	-1.02845	1.2332	0.204748	0.00441958	0.0623151	0.180007	0.0355244	0.00396752	0.0104928	0.34935
AT3G15810	AT3G15810		59.1085	55.1554	55.6414	58.8223	68.8579	79.0001	91.8385	95.1062	0.00247715	0.366193	0.700561	-0.363716	0.698084	0.334368	0.00260095	0.999994	0.0518256	0.00333002	0.00336504	0.0528216	0.0314993
AT3G15820	ROD1	REDUCED OLEATE DESATURATION 1	15.4844	17.0849	14.1338	14.0508	23.2599	22.8278	32.9218	34.2501	-0.195679	0.476177	1.00069	-0.671855	1.19637	0.524518	4.46301e-05	0.134307	0.00294772	9.82362e-05	6.6688e-05	0.000995142	0.000522261
AT3G15880	WSIP2	WUS-interacting protein 2	20.7435	17.6879	20.036	21.0214	25.3674	26.6316	22.388	20.6026	0.090785	0.417457	0.154147	-0.326671	0.0633624	-0.263309	0.028769	0.780122	0.0262982	0.444211	0.890882	0.0536143	0.0968498
AT3G16080	AT3G16080		187.93	169.231	212.337	175.988	223.654	272.877	377.884	365.336	0.120045	0.473053	1.05304	-0.353007	0.932991	0.579983	0.00360443	0.901207	0.121863	0.00386527	0.00530671	0.230256	0.0199208
AT3G16310	AT3G16310		17.3919	15.7935	16.0872	11.304	34.9807	40.0525	45.1539	45.826	-0.259593	1.1305	1.40194	-1.3901	1.66153	0.271439	0.000561071	0.688084	0.00411115	0.00118993	0.000818223	0.0025104	0.109696
AT3G16360	AHP4	HPT phosphotransmitter 4	1.49022	1.19218	1.49318	2.75224	6.80209	8.25465	2.13612	3.55183	0.41555	1.86502	0.715351	-1.44947	0.2998	-1.14967	0.00633074	0.797915	0.0065554	0.40205	0.830688	0.0107725	0.0180002
AT3G16750	AT3G16750		4.94611	3.95947	6.78302	6.11457	4.83928	4.58432	5.01694	4.2115	0.450012	0.0669509	0.042091	0.383062	-0.407921	-0.0248599	0.050617	0.0589746	0.954545	0.9879	0.0764688	0.0899761	0.997219
AT3G16770	EBP	ethylene-responsive element binding protein	142.396	132.67	123.404	107.794	127.004	136.358	180.006	148.819	-0.248674	-0.0622679	0.255839	-0.186406	0.504513	0.318106	0.0839787	0.444461	0.967676	0.311824	0.0679711	0.649864	0.203455
AT3G16780	AT3G16780		72.7916	57.3491	69.7497	62.913	67.3922	84.5141	112.684	114.147	0.0272754	0.219977	0.792208	-0.192702	0.764932	0.57223	0.013461	0.99865	0.619275	0.0161808	0.0177692	0.693699	0.0388749
AT3G16870	GATA17	GATA transcription factor 17	9.459	6.90481	10.5099	8.47696	20.3144	19.8115	27.3792	29.6325	0.192621	1.19784	1.68414	-1.00522	1.49151	0.486294	0.00038266	0.793639	0.00381154	0.000473761	0.000616408	0.00591674	0.0134837
AT3G17050	AT3G17050		4.6091	6.33404	5.94523	1.48896	8.82612	10.0337	15.0001	14.5302	-0.456217	0.688539	1.28455	-1.14476	1.74077	0.596012	0.0112101	0.757441	0.250104	0.0204701	0.0110451	0.098191	0.119124
AT3G17110	AT3G17110		0.84982	1.30283	0.885112	0.195137	4.78528	7.64834	11.5047	14.4655	-0.430985	1.79733	2.75179	-2.22831	3.18277	0.954457	0.00327668	0.98173	0.0826392	0.00455163	0.00385446	0.0610412	0.0345297
AT3G17210	HS1	heat stable protein 1	175.152	188.918	165.487	137.025	118.877	138.016	155.835	153.531	-0.26562	-0.499764	-0.233508	0.234143	0.0321123	0.266255	0.0642266	0.229367	0.0491269	0.295377	0.992759	0.411382	0.320674
AT3G17330	ECT6	evolutionarily conserved C-terminal region 6	14.1705	14.1343	14.2386	13.4127	13.8702	15.6802	22.6751	22.0771	-0.031451	0.058112	0.625488	-0.0895629	0.656939	0.567376	0.000831923	0.967236	0.83075	0.00126737	0.00108859	0.611815	0.00172026
AT3G17360	POK1	phragmoplast orienting kinesin 1	0.683214	0.346169	1.05091	0.41699	15.358	14.8599	11.7966	13.4639	0.195038	3.41077	3.16972	-3.21573	2.97468	-0.24105	4.5633e-05	0.985928	0.000113265	0.000198427	0.000210866	0.000118331	0.0661693
AT3G17410	AT3G17410		40.1209	42.1268	34.4514	38.9258	43.4125	47.0383	51.1224	51.7091	-0.160509	0.134049	0.315363	-0.294558	0.475872	0.181315	0.00997894	0.307482	0.356508	0.0300058	0.00841448	0.0554375	0.141826
AT3G17430	AT3G17430		12.8038	11.4024	12.1754	12.2079	14.85	15.2737	21.0312	20.0268	0.00971685	0.29373	0.716373	-0.284013	0.706656	0.422643	0.000510632	0.998831	0.0308492	0.000621599	0.0006481	0.0341705	0.00333168
AT3G17609	HYH	HY5-homolog	13.393	11.9003	8.63132	10.1212	41.6662	47.844	62.8987	84.2311	-0.39526	1.74539	2.44995	-2.14065	2.84521	0.704564	0.00348932	0.973033	0.0499994	0.00524032	0.00430494	0.0364107	0.0702468
AT3G17611	RBL14	RHOMBOID-like protein 14	3.23213	3.07517	2.21788	2.99725	13.098	14.2295	19.3425	18.7038	-0.203354	1.8198	2.26922	-2.02316	2.47257	0.449415	1.63502e-05	0.751658	0.000159303	3.95893e-05	3.36265e-05	0.00013706	0.0019993
AT3G17710	AT3G17710		3.35351	3.37704	2.29909	1.98272	3.99864	3.94866	5.88293	5.94932	-0.474892	0.188232	0.663891	-0.663125	1.13878	0.475659	2.42818e-05	0.00158998	0.0213303	0.000112203	2.35951e-05	0.00032813	0.000264477
AT3G17850	AT3G17850		13.5104	11.4646	14.3768	13.5858	16.4002	17.1455	14.4642	13.1383	0.15154	0.398052	0.134096	-0.246512	-0.0174438	-0.263956	0.0424008	0.476443	0.0349472	0.563363	0.997138	0.1293	0.108748
AT3G17970	TOC64-III	translocon at the outer membrane of chloroplasts 64-III	13.4015	13.7138	14.8672	14.6423	19.0708	20.8511	26.193	26.603	0.114009	0.525927	0.912293	-0.411917	0.798284	0.386366	0.000131968	0.384676	0.00220553	0.000160876	0.000220589	0.00484377	0.00216143
AT3G18060	AT3G18060		54.5206	55.9063	49.5819	41.3715	47.8688	51.3349	53.4242	52.929	-0.274408	-0.151725	-0.0532455	-0.122682	0.221162	0.0984797	0.124514	0.119019	0.40567	0.914617	0.216472	0.612255	0.698831
AT3G18130	RACK1C_AT	receptor for activated C kinase 1C	58.5172	54.0628	64.1828	58.0841	59.7941	69.827	94.0557	90.7588	0.117087	0.200036	0.705251	-0.0829487	0.588164	0.505216	0.00474454	0.731149	0.369419	0.00488777	0.00835095	0.851339	0.0131675
AT3G18290	BTS	BRUTUS	25.6042	16.6895	14.9839	34.9197	315.751	315.719	237.869	215.234	0.228733	3.8381	3.36102	-3.60937	3.13229	-0.477083	2.64689e-05	0.984318	6.17103e-05	0.000189218	0.000201151	6.47377e-05	0.00454881
AT3G18500	AT3G18500		29.5553	27.1422	29.6564	31.9408	27.7264	26.0965	20.8411	23.4946	0.115664	-0.072442	-0.341175	0.188106	-0.456839	-0.268733	0.0241459	0.503409	0.810182	0.0602251	0.0197939	0.215815	0.130725
AT3G18600	AT3G18600		12.3789	10.3894	10.756	10.9084	23.5958	25.5029	34.944	38.5523	-0.0657765	1.04479	1.60791	-1.11057	1.67369	0.563119	0.000233432	0.984125	0.00419015	0.000329325	0.000303687	0.00358707	0.00558014
AT3G18640	AT3G18640		8.4934	8.31042	8.35374	7.74071	16.7868	16.1214	19.7913	20.0263	-0.0554785	0.89254	1.15308	-0.948019	1.20856	0.260544	8.67737e-06	0.732118	8.74637e-05	1.76145e-05	1.44247e-05	7.60977e-05	0.00177823
AT3G18690	MKS1	MAP kinase substrate 1	0	0	0	0	0	0	16.2828	15.135	0	0	4.06254	0	4.06254	4.06254	5.91342e-06	1	1	7.10033e-06	7.10033e-06	1	7.10033e-06
AT3G18740	RLK902	receptor-like kinase 902	344.07	341.475	411.615	427.904	327.948	372.143	587.649	570.205	0.291542	0.0302039	0.754417	0.261338	0.462875	0.724213	0.000553066	0.0409318	0.974042	0.000647924	0.0030003	0.0563666	0.000733117
AT3G18750	WNK6	with no lysine (K) kinase 6	10.7101	9.99117	0	0	12.4012	13.091	0	0	-3.5047	0.276249	-3.5047	-3.78095	0	-3.78095	6.19568e-06	4.01135e-05	0.00840871	4.01135e-05	1	1.19499e-05	1.19499e-05
AT3G18760	AT3G18760		18.0136	20.1163	17.6738	17.9832	14.4541	18.0718	22.0947	23.9732	-0.0917595	-0.216999	0.260396	0.125239	0.352156	0.477395	0.0531871	0.868311	0.418477	0.210143	0.103643	0.776575	0.0464134
AT3G18773	AT3G18773		5.59384	8.88547	8.78808	7.76212	5.55429	6.13112	25.546	21.9937	0.170779	-0.268017	1.58793	0.438796	1.41715	1.85595	0.00151897	0.930814	0.854884	0.00250791	0.00321026	0.568973	0.00183602
AT3G18820	RAB7B	RAB GTPase homolog G3F	96.9974	89.0017	77.292	78.2258	82.8456	82.7884	109.663	95.4491	-0.255211	-0.165411	0.139686	-0.0897999	0.394897	0.305097	0.0425184	0.174153	0.403421	0.44623	0.0420667	0.818003	0.0858034
AT3G18895	MIR418	microRNA418	693.609	943.06	0	0	0	0	0	0	-9.67831	-9.67831	-9.67831	0	0	0	0.00167527	0.00261547	0.00261547	0.00261547	1	1	1
AT3G19030	AT3G19030		98.7345	106.333	144.914	107.835	180.379	248.37	449.352	412.794	0.298975	1.05675	2.06117	-0.757771	1.7622	1.00443	0.00133331	0.858485	0.0686973	0.00145288	0.00194424	0.137033	0.00706384
AT3G19050	POK2	phragmoplast orienting kinesin 2	0.851066	0.751785	1.16197	0.515293	4.95185	5.03585	4.13436	3.98371	0.0294934	1.73434	1.48972	-1.70485	1.46023	-0.244621	0.000119958	0.998437	0.000225531	0.000586811	0.000614064	0.000232605	0.0569473
AT3G19190	ATG2	AUTOPHAGY 2	4.60899	4.79492	4.521	4.57515	7.28528	7.85567	6.2891	5.37935	-0.0394694	0.587919	0.261321	-0.627388	0.30079	-0.326597	0.00434481	0.975798	0.00603879	0.132055	0.0922912	0.00496629	0.0359993
AT3G19360	AT3G19360		2.62978	2.51597	3.06028	3.3717	5.95016	6.83174	9.20396	8.91696	0.238786	1.04867	1.49354	-0.809888	1.25475	0.444865	0.000146775	0.372527	0.00137251	0.000183894	0.000262455	0.00279338	0.00538279
AT3G19540	AT3G19540		9.50229	11.3095	8.35661	8.42129	10.2429	10.8403	12.8821	12.3323	-0.280744	0.0170636	0.254591	-0.297808	0.535334	0.237527	0.0178777	0.139217	0.99701	0.109525	0.0131133	0.116599	0.130584
AT3G19550	AT3G19550		1.58356	1.94099	2.28432	1.8811	8.00306	11.4391	5.32987	3.65295	0.158342	1.95652	0.99132	-1.79818	0.832977	-0.965202	0.0128803	0.994734	0.0147019	0.322174	0.402911	0.0170171	0.0606182
AT3G19553	PUT5	POLYAMINE UPTAKE TRANSPORTER 5	26.9396	28.7726	25.4501	24.2868	32.9515	34.645	38.5064	35.3447	-0.157683	0.270138	0.394294	-0.427821	0.551976	0.124155	0.00397093	0.317127	0.0525203	0.0123597	0.00431303	0.0130708	0.289569
AT3G19580	ZF2	zinc-finger protein 2	5.32399	4.64581	4.3768	3.77212	12.8379	15.8508	22.9338	27.2851	-0.238073	1.35831	2.12517	-1.59638	2.36325	0.766865	0.00109929	0.959738	0.0264651	0.00156686	0.00131956	0.0191738	0.0162344
AT3G19590	BUB3.1	BUB (BUDDING UNINHIBITED BY BENZYMIDAZOL) 3.1	9.03762	6.54723	6.79449	6.81818	22.1423	21.1376	29.5346	25.5033	-0.171616	1.36454	1.69759	-1.53615	1.8692	0.33305	0.000617544	0.934387	0.00441104	0.00113395	0.000936794	0.00340016	0.0846939
AT3G19760	EIF4A-III	eukaryotic initiation factor 4A-III	81.0802	80.3354	80.9862	69.126	98.5234	109.445	126.01	125.53	-0.10341	0.361627	0.633668	-0.465036	0.737078	0.272041	0.00276255	0.763503	0.0497496	0.00482958	0.00308846	0.0240746	0.0613537
AT3G20000	TOM40	translocase of the outer mitochondrial membrane 40	39.2268	38.0447	40.0599	35.9055	62.6433	69.8113	94.2771	94.8925	-0.0239683	0.762245	1.26998	-0.786213	1.29395	0.507734	0.000120602	0.995639	0.0025926	0.000177102	0.000170782	0.00237041	0.00233442
AT3G20100	CYP705A19	cytochrome P450, family 705, subfamily A, polypeptide 19	21.5552	21.4009	19.6094	18.1008	45.6401	45.564	37.9856	37.8387	-0.179007	1.05188	0.791704	-1.23088	0.970711	-0.260173	2.54002e-06	0.0277217	1.76868e-06	3.36819e-05	1.4116e-05	4.95378e-07	0.000489497
AT3G20240	AT3G20240		9.2658	11.2024	8.79256	10.9772	15.2697	18.3596	24.2591	27.7947	-0.045559	0.66518	1.26651	-0.710739	1.31207	0.601332	0.00336111	0.997644	0.0897284	0.00442532	0.00407476	0.0769335	0.0308525
AT3G20270	AT3G20270		6.25853	6.65258	5.11117	4.52214	6.80872	6.52673	8.16347	8.06819	-0.358126	0.0404828	0.290058	-0.398609	0.648184	0.249575	0.00128306	0.0130213	0.859997	0.012427	0.000923048	0.00835842	0.0202107
AT3G20300	AT3G20300		10.7466	12.6181	10.0785	9.52498	14.2209	12.3779	16.3565	16.6359	-0.231558	0.173133	0.46422	-0.404691	0.695778	0.291087	0.00899999	0.331042	0.430025	0.0244418	0.00749413	0.0694875	0.0909876
AT3G20330	PYRB	PYRIMIDINE B	17.7867	16.6329	15.4994	16.7348	40.0479	41.4205	46.195	50.6193	-0.0892768	1.19652	1.44	-1.28579	1.52928	0.24349	0.000104074	0.918326	0.000608499	0.000210094	0.000187585	0.000508626	0.0387783
AT3G20500	PAP18	purple acid phosphatase 18	24.1804	25.529	22.8574	20.1961	23.1891	22.206	30.4784	27.9288	-0.198787	-0.125689	0.224294	-0.0730987	0.423081	0.349983	0.0205087	0.234824	0.509464	0.119945	0.0197094	0.84376	0.0347576
AT3G20510	AT3G20510		28.349	32.8125	20.0003	22.8153	3.45868	4.35612	4.65371	4.1272	-0.495044	-2.68601	-2.55057	2.19097	-2.05552	0.135448	0.000352	0.0285052	0.000522129	0.000561191	0.00300325	0.00269896	0.993366
AT3G20650	AT3G20650		8.45909	7.54288	6.89635	7.82042	12.5927	12.06	14.2743	15.7051	-0.106859	0.566127	0.828988	-0.672986	0.935847	0.262861	0.00114744	0.803934	0.012507	0.00207684	0.0014785	0.0075395	0.0645066
AT3G20740	FIE	FERTILIZATION-INDEPENDENT ENDOSPERM	9.53647	11.5358	9.77289	11.6235	15.4923	15.8847	22.2974	21.895	0.020126	0.532694	1.0015	-0.512568	0.98137	0.468801	0.000842122	0.998145	0.0214461	0.00104766	0.00110714	0.0239619	0.00983799
AT3G20920	AT3G20920		23.8802	22.5255	23.1653	23.8377	22.1869	24.7233	31.8382	30.2272	0.0176931	0.0149584	0.404368	0.00273471	0.386675	0.38941	0.00673182	0.993586	0.99609	0.00947074	0.0109139	0.999975	0.0106728
AT3G21390	AT3G21390		9.92828	12.814	10.405	12.0556	17.0133	18.4565	23.8933	22.4437	-0.0165187	0.59875	0.966149	-0.615268	0.982668	0.3674	0.00256585	0.999554	0.0331954	0.00357391	0.00341651	0.0308347	0.0556106
AT3G21540	AT3G21540		4.34347	3.552	4.25663	4.10484	7.47078	8.22551	10.8783	10.8207	0.0663886	0.838607	1.25999	-0.772218	1.1936	0.421379	0.000162618	0.92821	0.00197887	0.000219855	0.000247808	0.00250699	0.00535732
AT3G21550	DMP2	DUF679 domain membrane protein 2	12.3591	13.1908	14.508	16.1207	8.08038	8.61452	21.9443	17.0709	0.244094	-0.559402	0.574112	0.803497	0.330017	1.13351	0.0161857	0.572081	0.219735	0.0708329	0.248306	0.0637489	0.0129625
AT3G21600	AT3G21600		1.7996	0.709529	1.96769	2.06262	13.2673	13.2538	8.91817	6.46959	0.419383	2.66111	1.94715	-2.24173	1.52777	-0.713958	0.000656927	0.850883	0.000782262	0.00845151	0.0133518	0.0010117	0.0143414
AT3G21690	AT3G21690		26.187	27.5645	25.1659	25.8038	48.7893	51.3437	61.8793	63.6894	-0.0738433	0.873367	1.19419	-0.94721	1.26804	0.320825	1.71693e-05	0.693111	0.000177285	4.13456e-05	3.45161e-05	0.000148382	0.00172565
AT3G22110	PAC1	20S proteasome alpha subunit C1	97.0455	98.528	96.0099	89.7348	71.3653	75.3992	88.6212	92.6665	-0.0736173	-0.409359	-0.108279	0.335742	-0.0346622	0.30108	0.00497701	0.463377	0.00456448	0.230644	0.880033	0.0105048	0.0162608
AT3G22210	AT3G22210		184.158	165.903	162.391	177.888	183.478	178.972	238.475	245.415	-0.0406526	0.0498955	0.464804	-0.0905481	0.505457	0.414909	0.00380064	0.942934	0.895458	0.00593583	0.00455658	0.639219	0.00850727
AT3G22230	AT3G22230		166.114	157.35	190.055	140.3	151.892	166.713	254.118	234.361	0.0302271	-0.021701	0.591693	0.0519281	0.561466	0.613394	0.0324246	0.997846	0.999237	0.0469978	0.0538872	0.989708	0.042765
AT3G22240	AT3G22240		31.3308	29.9133	6.71732	10.6658	7.51182	14.5504	6.87819	6.45616	-1.70613	-1.39416	-2.04416	-0.311969	-0.338034	-0.650003	0.00355537	0.00567721	0.008625	0.00407403	0.893097	0.848991	0.511143
AT3G22320	NRPB5		50.6871	46.5628	48.5366	49.0576	46.3991	57.8391	72.4239	70.7261	0.00499608	0.0981651	0.548407	-0.093169	0.543411	0.450242	0.016205	0.999974	0.850003	0.0208433	0.0213982	0.866744	0.0366226
AT3G22370	AOX1A	alternative oxidase 1A	26.4301	25.6239	21.1067	25.0446	286.653	330.542	408.697	453.642	-0.166827	3.51792	3.99912	-3.68475	4.16595	0.481203	0.000112431	0.999027	0.000773776	0.000198435	0.00019377	0.000742711	0.0179961
AT3G22380	TIC	TIME FOR COFFEE	30.3277	22.7723	27.5055	25.2571	46.7751	51.0479	29.6579	29.5943	-0.00886137	0.85732	0.152709	-0.866181	0.161571	-0.704611	0.00543221	0.999937	0.00734687	0.77312	0.746923	0.00714524	0.0126194
AT3G22480	PDF2	prefoldin 2	27.9262	25.3874	29.4155	27.6707	34.6403	30.3427	42.9366	44.2586	0.095187	0.276161	0.689332	-0.180974	0.594145	0.413171	0.00314877	0.768947	0.121316	0.00321341	0.00502028	0.307076	0.015318
AT3G22600	AT3G22600		7.03164	6.61983	2.67108	1.87227	3.26104	2.72818	9.83004	7.47782	-1.2582	-0.970172	0.30289	-0.288025	1.56109	1.27306	0.00573332	0.02513	0.0448512	0.319126	0.0075035	0.854177	0.0116519
AT3G22660	AT3G22660		26.6907	20.284	21.677	23.1036	35.8491	44.053	53.5396	55.9733	-0.0661263	0.741864	1.1871	-0.80799	1.25323	0.445238	0.00289258	0.990472	0.0412963	0.00418218	0.00367075	0.0333341	0.0581045
AT3G22750	AT3G22750		3.9323	3.88447	3.55027	4.40219	8.68153	8.06405	14.5116	13.0339	0.0198048	0.93323	1.58962	-0.913425	1.56981	0.656388	0.000288326	0.999505	0.00772527	0.000364726	0.000374559	0.00817416	0.00379074
AT3G22845	AT3G22845		37.0807	47.172	42.0093	43.5989	56.0957	61.0284	75.9622	77.2251	0.0224963	0.465824	0.847369	-0.443327	0.824873	0.381545	0.00287688	0.998037	0.0499276	0.0035862	0.00386642	0.0570881	0.0368832
AT3G22970	AT3G22970		111.153	113.672	97.9054	103.811	141.827	153.256	160.032	164.926	-0.155018	0.389286	0.527526	-0.544304	0.682543	0.138239	0.000677203	0.232807	0.0071679	0.00187387	0.000834412	0.00245214	0.122252
AT3G23030	IAA2	indole-3-acetic acid inducible 2	40.2355	46.8358	38.6317	44.921	60.408	67.8128	93.8904	94.1416	-0.0581473	0.547927	1.09321	-0.606075	1.15136	0.545282	0.000677964	0.971385	0.0260302	0.000918992	0.000803142	0.0195786	0.0068084
AT3G23200	AT3G23200		4.90351	5.16795	3.9177	5.19701	6.998	6.71897	10.8909	8.83324	-0.11913	0.380723	0.847699	-0.499853	0.966829	0.466976	0.0116475	0.941401	0.291889	0.0173535	0.0123783	0.171835	0.082524
AT3G23390	AT3G23390		259.367	256.356	280.892	269.038	221.789	227.229	320.239	287.259	0.0923049	-0.198995	0.235441	0.2913	0.143136	0.434436	0.0140203	0.57923	0.172269	0.0706102	0.243893	0.0524883	0.0111386
AT3G23580	RNR2A	ribonucleotide reductase 2A	17.4679	17.8526	18.5325	21.122	30.8977	36.6202	47.2432	50.2917	0.158504	0.897416	1.41523	-0.738912	1.25673	0.517818	0.000691764	0.817658	0.0098566	0.000801729	0.00106452	0.0165922	0.012713
AT3G23600	AT3G23600		178.948	202.23	158.918	159.021	130.467	131.787	139.503	159.221	-0.260218	-0.536089	-0.349575	0.275872	-0.0893569	0.186515	0.0224059	0.132861	0.0179987	0.061241	0.81151	0.184391	0.432351
AT3G23620	AT3G23620		23.9297	18.9773	22.9005	22.938	38.915	44.067	61.3429	71.6659	0.0912318	0.920217	1.58804	-0.828985	1.49681	0.667824	0.00154712	0.985835	0.0356507	0.00185351	0.00210536	0.0457734	0.0165964
AT3G23760	AT3G23760		27.4527	27.0925	27.9487	29.3178	15.4172	16.212	21.9596	21.985	0.0678123	-0.74969	-0.299509	0.817502	-0.367322	0.450181	7.71919e-05	0.22517	0.000148912	0.00266573	0.00110212	0.000107462	0.00149646
AT3G23805	RALFL24	ralf-like 24	26.892	26.0282	26.8922	24.7337	20.4949	22.3986	38.6708	35.6186	-0.0344069	-0.29083	0.474146	0.256423	0.508553	0.764976	0.00204819	0.970669	0.0942067	0.00733912	0.00589831	0.138528	0.00170786
AT3G23840	AT3G23840		8.39528	6.82464	11.256	10.0617	8.11699	9.10431	4.38391	5.86599	0.437347	0.158627	-0.491308	0.27872	-0.928656	-0.649936	0.0181835	0.0998693	0.726275	0.173246	0.014183	0.270672	0.0670044
AT3G23910	AT3G23910		9.46672	8.57573	8.71737	7.70597	22.674	24.3844	28.7301	26.513	-0.121524	1.29144	1.51404	-1.41297	1.63557	0.222602	0.000122161	0.877999	0.000662866	0.000254734	0.000219457	0.000534882	0.0661585
AT3G23920	BAM1	beta-amylase 1	42.1482	38.1183	41.2092	35.0588	60.1246	62.9893	46.2731	48.2261	-0.0718825	0.604865	0.230212	-0.676748	0.302094	-0.374653	0.0040195	0.893952	0.00598521	0.203406	0.106567	0.00428262	0.0255967
AT3G24040	AT3G24040		19.5669	21.011	16.9535	16.9819	17.7573	18.7274	22.3831	22.7443	-0.244699	-0.14582	0.146461	-0.0988793	0.39116	0.292281	0.00326254	0.0207817	0.0987218	0.0721597	0.00305732	0.313102	0.00806351
AT3G24100	AT3G24100		68.5762	63.5706	53.6995	54.9708	72.5919	75.1296	95.3038	90.734	-0.277545	0.158469	0.48721	-0.436013	0.764755	0.328741	0.000523236	0.035539	0.124722	0.0017044	0.000412979	0.00580317	0.00622925
AT3G24160	PMP	putative type 1 membrane protein	194.868	188.557	164.617	165.477	176.679	174.161	211.137	210.865	-0.214858	-0.127436	0.137621	-0.0874225	0.352479	0.265057	0.000173172	0.00135533	0.00876962	0.00468082	0.000174059	0.0424936	0.000436275
AT3G24170	GR1	glutathione-disulfide reductase	96.6101	87.8766	62.8888	84.9782	120.912	133.475	171.165	175.439	-0.31539	0.45925	0.902516	-0.77464	1.21791	0.443266	0.00180969	0.353182	0.0714038	0.00377447	0.00173142	0.0176648	0.0291291
AT3G24180	AT3G24180		0	0	16.1195	0	25.4377	22.9788	0	0	3.17947	4.65582	0	-1.47635	-3.17947	-4.65582	0.0376622	0.560546	0.0452324	1	0.560546	0.149518	0.0452324
AT3G24315	AtSec20		11.4676	11.459	6.89453	10.151	14.3881	14.4661	18.2409	16.5653	-0.388234	0.307781	0.562263	-0.696014	0.950496	0.254482	0.00925244	0.247895	0.243631	0.0338052	0.00815631	0.03449	0.241424
AT3G24830	AT3G24830		328.06	330.863	338.972	271.968	265.034	287.679	399.539	367.902	-0.108736	-0.252741	0.219329	0.144004	0.328065	0.472069	0.066385	0.818262	0.341887	0.328348	0.14225	0.727672	0.0565373
AT3G24880	AT3G24880		3.93551	3.2035	3.77084	3.43008	6.36506	7.11429	4.39237	4.44179	0.00974023	0.760235	0.245478	-0.750495	0.235737	-0.514758	0.00350782	0.99979	0.00431691	0.27208	0.293787	0.00447956	0.0136019
AT3G25040	ERD2B	endoplasmic reticulum retention defective 2B	39.4683	37.7132	39.612	39.7457	37.1053	39.4467	49.4277	46.2039	0.0391155	-0.0115154	0.302185	0.0506309	0.263069	0.3137	0.00941101	0.889802	0.996494	0.0133406	0.0208184	0.801623	0.0118199
AT3G25180	CYP82G1	cytochrome P450, family 82, subfamily G, polypeptide 1	0.882855	0.312474	0.0852637	0.0689257	12.619	12.2643	25.9069	28.2823	-0.568819	3.07267	4.13626	-3.64149	4.70508	1.06358	1.83628e-05	0.92809	0.000594944	3.43038e-05	3.10858e-05	0.000502032	0.000262451
AT3G25250	AGC2-1		0.163422	0.203831	0	0.0924683	8.14523	10.7728	15.1937	17.3839	-0.178008	3.14346	3.86855	-3.32147	4.04656	0.725091	0.000447378	0.999387	0.00538885	0.000642119	0.000620921	0.00509994	0.0164938
AT3G25520	ATL5	ribosomal protein L5	280.7	271.856	289.182	259.878	284.935	302.837	406.508	417.882	-0.00912374	0.0888242	0.57549	-0.0979479	0.584613	0.486665	0.00124906	0.999024	0.589817	0.00173563	0.00165196	0.526761	0.00295637
AT3G25540	LAG1	LONGEVITY ASSURANCE GENE 1	11.4244	11.5982	11.0349	10.2815	16.9528	20.3664	24.6654	24.7311	-0.101887	0.652002	1.03844	-0.753889	1.14033	0.386436	0.000974123	0.896308	0.0152031	0.00153586	0.00120368	0.0101211	0.0274181
AT3G25545	AT3G25545		11.5443	11.0898	12.121	9.76226	20.404	22.7952	30.3927	34.1059	-0.044657	0.87564	1.43267	-0.920297	1.47732	0.557027	0.000761056	0.996138	0.0151162	0.00103998	0.000970012	0.0132939	0.013331
AT3G25580	AT3G25580		18.0517	20.0244	16.4523	15.5347	18.841	19.1867	25.7645	21.9472	-0.237759	-0.0017434	0.310843	-0.236016	0.548602	0.312587	0.031557	0.336516	0.999998	0.11448	0.0244312	0.341566	0.112887
AT3G25597	AT3G25597		1.15076	2.30778	1.22959	2.5172	14.3393	12.7357	25.2712	27.4462	0.0742412	2.41319	3.32541	-2.33895	3.25117	0.91222	7.23402e-05	0.999144	0.00168205	0.000116639	0.000118632	0.0017638	0.00122197
AT3G25600	AT3G25600		6.40252	5.92452	4.45788	6.11621	5.75125	7.641	14.2479	15.2708	-0.188287	0.103464	1.13747	-0.29175	1.32575	1.034	0.00186973	0.807006	0.942782	0.00317176	0.00218799	0.537909	0.00404253
AT3G25840	AT3G25840		14.1524	12.8178	14.975	14.5823	22.4354	23.0806	18.5695	17.4659	0.123404	0.713844	0.392773	-0.59044	0.269369	-0.321071	0.000546918	0.342157	0.000543919	0.00847634	0.0280015	0.000983451	0.00718432
AT3G25900	HMT-1		2.12021	2.02217	3.42499	1.57043	1.97935	1.87578	4.91494	5.04494	0.187613	-0.0690966	0.961333	0.256709	0.77372	1.03043	0.0277907	0.911467	0.995768	0.0384519	0.0639653	0.823014	0.0327411
AT3G25910	AT3G25910		0	0	0	0	52.7954	55.2851	67.3043	67.3346	0	5.78242	6.09422	-5.78242	6.09422	0.311809	3.16555e-07	1	1.32405e-08	4.42746e-11	4.42746e-11	1.32405e-08	0.000392632
AT3G26020	AT3G26020		11.6258	10.71	8.64428	8.7532	17.3643	17.4762	24.0952	21.7699	-0.327211	0.598212	0.975894	-0.925423	1.3031	0.377681	0.000294893	0.15121	0.00731352	0.000646346	0.000307762	0.00207863	0.0116024
AT3G26510	AT3G26510		34.9391	38.2054	40.7791	43.1305	77.9002	74.4043	98.2185	115.753	0.193152	1.03804	1.5231	-0.844889	1.32995	0.485061	0.00119665	0.838393	0.0124337	0.00142262	0.00193502	0.0209001	0.0298534
AT3G26690	NUDX13	nudix hydrolase homolog 13	0	0	4.54605	5.90735	0	0	0	0	2.63847	0	0	2.63847	-2.63847	0	0.000909947	0.00142633	1	1	0.00142633	0.00142633	1
AT3G26780	MEF14	mitochondrial editing factor 14	31.4536	30.5516	28.6549	23.3793	33.9582	36.4787	45.9326	42.1169	-0.244316	0.178536	0.492529	-0.422852	0.736845	0.313993	0.00804101	0.320965	0.430371	0.021544	0.00668679	0.0676975	0.0773766
AT3G26810	AFB2	auxin signaling F-box 2	13.3271	14.5165	11.1444	12.8044	15.6398	18.1263	20.3191	20.2879	-0.201754	0.261171	0.513669	-0.462925	0.715423	0.252498	0.00690779	0.423255	0.180191	0.0168645	0.00639865	0.0413942	0.123689
AT3G26830	PAD3	PHYTOALEXIN DEFICIENT 3	6.5512	3.5337	1.25509	2.57086	2.11317	1.7319	6.4256	5.09111	-1.05264	-1.04791	0.161539	-0.00472698	1.21418	1.20945	0.0730831	0.203069	0.204548	0.937036	0.119497	1	0.120322
AT3G26840	PES2	phytyl ester synthase 2	4.8879	7.20076	6.40158	6.35845	13.8606	14.8477	19.1021	18.8359	0.0671613	1.12409	1.50323	-1.05693	1.43607	0.379133	0.000323393	0.979597	0.0025999	0.000463891	0.000514519	0.00304316	0.0225929
AT3G26850	AT3G26850		6.29097	5.91134	5.19706	5.07472	9.25628	11.0595	15.508	16.2556	-0.210781	0.651939	1.24934	-0.86272	1.46012	0.597405	0.000348562	0.573838	0.0153595	0.000543485	0.000375928	0.00706237	0.00432974
AT3G26932	DRB3	dsRNA-binding protein 3	4.90145	4.30628	6.12567	5.73223	4.61672	3.792	3.90886	3.0233	0.306215	-0.106701	-0.327413	0.412916	-0.633628	-0.220712	0.0319478	0.169429	0.849911	0.243068	0.0259357	0.0818593	0.519266
AT3G26980	MUB4	membrane-anchored ubiquitin-fold protein 4 precursor	11.3661	11.0035	8.57426	11.306	12.5877	12.6314	21.7711	22.1041	-0.155453	0.159537	0.912632	-0.314989	1.06808	0.753095	0.000830049	0.62396	0.535328	0.00137849	0.000898491	0.161359	0.00238605
AT3G27060	TSO2	TSO MEANING 'UGLY' IN CHINESE 2	41.6226	24.0441	39.5755	32.7309	581.996	672.209	814.992	864.751	0.13504	4.21448	4.63537	-4.07944	4.50033	0.420885	5.32907e-05	0.999698	0.000309916	0.000115307	0.000116689	0.00031651	0.0154864
AT3G27090	AT3G27090		109.648	119.623	108.573	110.236	185.466	214.039	242.498	242.156	-0.0667854	0.795834	1.07331	-0.862619	1.1401	0.277478	0.000578808	0.957752	0.00471843	0.000993326	0.000848431	0.00376737	0.0540541
AT3G27200	AT3G27200		5.78934	7.71849	8.96252	8.96857	8.86013	9.18929	15.8441	14.6575	0.362024	0.370564	1.06751	-0.00853989	0.70549	0.69695	0.00185258	0.15933	0.148791	0.00162484	0.00512982	0.999836	0.00531493
AT3G27280	PHB4	prohibitin 4	18.5935	14.6604	18.4648	16.775	28.8599	32.5624	45.7318	44.7202	0.0790625	0.847207	1.39092	-0.768145	1.31186	0.543714	0.000423315	0.957666	0.00784895	0.000515921	0.000593173	0.0102632	0.00702149
AT3G27300	G6PD5	glucose-6-phosphate dehydrogenase 5	21.276	19.0891	18.5816	20.3625	27.3417	25.5328	31.2506	31.4907	-0.0492207	0.37326	0.61181	-0.42248	0.661031	0.23855	0.00155033	0.927529	0.0210563	0.00246808	0.00194817	0.0143931	0.0468477
AT3G27340	AT3G27340		25.1566	23.9041	23.6351	22.0263	25.5386	24.1379	38.2026	34.0103	-0.099392	0.017295	0.539457	-0.116687	0.638849	0.522162	0.00472563	0.764671	0.997633	0.00875325	0.0052645	0.675008	0.0096621
AT3G27380	SDH2-1	succinate dehydrogenase 2-1	19.7338	21.2926	18.221	16.1972	12.4869	12.6168	16.3196	16.1111	-0.240563	-0.666732	-0.321527	0.42617	-0.0809641	0.345206	0.00435992	0.0709027	0.00323682	0.0303208	0.711001	0.0230247	0.0513286
AT3G27390	AT3G27390		17.1563	14.2629	14.5335	16.4533	18.2743	19.2809	25.864	24.7097	-0.0187884	0.24319	0.653664	-0.261979	0.672452	0.410474	0.00545153	0.998264	0.24409	0.0070317	0.00647235	0.209002	0.0279586
AT3G27630	AT3G27630		0.635576	2.06882	2.16496	1.39817	39.6271	51.1575	91.6165	83.8291	0.241887	4.3018	5.23722	-4.05992	4.99534	0.93542	0.000168371	0.999726	0.00307688	0.000229426	0.000233435	0.0031938	0.00357656
AT3G27690	LHCB2.3	photosystem II light harvesting complex gene 2.3	2050.6	1910.91	2113.51	2300.14	324.681	419.963	214.847	261.487	0.155847	-2.40829	-3.05069	2.56413	-3.20654	-0.642402	4.76656e-05	0.199429	0.000215412	0.000166278	0.000116125	0.000142487	0.521534
AT3G27870	AT3G27870		3.094	2.06898	3.06368	3.49217	4.94625	5.45204	3.91561	3.83949	0.256351	0.791509	0.445597	-0.535158	0.189245	-0.345913	0.0152813	0.464639	0.0128453	0.124751	0.565974	0.0375818	0.118223
AT3G28007	SWEET4		1.312	2.11604	4.21804	2.35708	6.81445	8.79237	2.06343	3.85289	0.659726	1.69763	0.544399	-1.03791	-0.115327	-1.15323	0.0244554	0.594167	0.0228999	0.733546	0.991366	0.0615355	0.0492285
AT3G28160	AT3G28160		2.17716	1.78305	2.58856	2.80404	12.3419	11.8451	29.0621	31.3954	0.310719	2.13542	3.38944	-1.8247	3.07872	1.25402	1.5008e-05	0.836715	0.00103744	2.21555e-05	2.56685e-05	0.0013816	0.000126067
AT3G28180	CSLC04	Cellulose-synthase-like C4	33.3635	33.3468	33.206	33.4786	20.0291	20.8543	31.5092	26.6772	-0.000539718	-0.680107	-0.191089	0.679567	-0.190549	0.489018	0.00488015	1	0.00602816	0.207464	0.208943	0.00605058	0.0254851
AT3G28200	AT3G28200		17.6106	19.6553	21.4206	22.5533	13.437	16.9491	27.4064	26.0129	0.227538	-0.277902	0.497112	0.50544	0.269573	0.775014	0.00748036	0.282553	0.268	0.0228899	0.123704	0.0410729	0.00636586
AT3G28210	PMZ		1.51728	0.963027	0.759417	0.355365	4.0077	4.17687	8.20562	9.702	-0.524466	1.18472	2.15165	-1.70918	2.67612	0.966936	0.000444066	0.674749	0.0274941	0.00066675	0.000477054	0.012933	0.00397892
AT3G28900	AT3G28900		31.8028	31.4295	42.0826	37.3126	35.8807	39.656	55.9996	60.0798	0.319357	0.249293	0.856099	0.0700644	0.536742	0.606806	0.00207936	0.111959	0.224654	0.0018249	0.0072713	0.87512	0.00500809
AT3G28918	AT3G28918		0	0	564.17	754.306	0	0	0	0	9.36684	0	0	9.36684	-9.36684	0	0.00135253	0.00211534	1	1	0.00211534	0.00211534	1
AT3G28956	AT3G28956		3.45066	3.04846	2.71513	3.18629	2.61288	4.16114	6.38386	6.41036	-0.105202	0.0459245	0.799648	-0.151126	0.90485	0.753724	0.0122546	0.953232	0.99484	0.0200875	0.01457	0.876755	0.0234666
AT3G28970	AAR3	antiauxin-resistant 3	10.9341	12.5906	11.0848	14.616	15.8832	14.9234	24.8665	23.57	0.118034	0.362092	0.982574	-0.244058	0.864541	0.620482	0.00364827	0.881048	0.210573	0.00391232	0.00551811	0.423671	0.0140278
AT3G29000	AT3G29000		2.6715	1.90825	6.06162	2.78028	3.98607	2.53405	15.9983	16.0954	0.720513	0.372841	2.3734	0.347672	1.65289	2.00056	0.00130499	0.451269	0.873606	0.00156508	0.00298846	0.809226	0.00207563
AT3G29360	UGD2	UDP-glucose dehydrogenase 2	70.2719	73.4736	72.3063	61.4561	53.2361	57.7179	73.9782	69.0515	-0.102367	-0.367716	-0.00710297	0.265349	0.0952644	0.360613	0.0677764	0.720965	0.0777497	0.999807	0.75939	0.207116	0.0830591
AT3G29400	EXO70E1	exocyst subunit exo70 family protein E1	6.72294	8.64082	7.0089	8.22187	9.14884	10.6527	13.8453	14.3179	-0.0110922	0.328351	0.79671	-0.339443	0.807802	0.468359	0.00767309	0.999867	0.247684	0.00964274	0.00928478	0.231931	0.042514
AT3G30214	AT3G30214		1.95927	2.7433	3.41588	1.35007	26.7513	25.208	37.3839	38.5249	0.0135781	3.00909	3.539	-2.99551	3.52542	0.529915	9.52057e-06	0.999988	0.000100612	1.68477e-05	1.69449e-05	0.000101013	0.00111349
AT3G33530	AT3G33530		11.6628	9.14731	9.02569	9.42195	17.2805	16.9861	12.1712	10.7405	-0.157739	0.668968	0.12715	-0.826707	0.284889	-0.541818	0.00560455	0.689378	0.0100214	0.752447	0.278398	0.0055106	0.0184347
AT3G42630	AT3G42630		6.73165	6.31376	7.21008	7.08564	6.02823	6.75434	8.42689	8.56218	0.11517	-0.0254263	0.335846	0.140596	0.220676	0.361272	0.00708505	0.303373	0.969508	0.0099091	0.03764	0.19974	0.007819
AT3G42806	AT3G42806		1.04277	0.653373	0.58408	0.899552	2.99111	3.05456	5.02385	4.56586	-0.0854283	1.12219	1.64875	-1.20762	1.73418	0.52656	0.000194654	0.96805	0.00291246	0.000287714	0.000261126	0.0024269	0.00630461
AT3G42860	AT3G42860		1.04637	1.347	1.28513	0.860478	5.92702	5.27178	7.29829	7.58623	-0.0837443	1.58701	1.9423	-1.67075	2.02605	0.355294	7.50241e-05	0.97629	0.000515318	0.000148799	0.000140422	0.000462	0.0141671
AT3G43590	AT3G43590		8.68463	8.98954	8.78515	10.1806	21.2816	22.1348	24.9468	25.0186	0.0917317	1.20691	1.40125	-1.11518	1.30952	0.194338	2.09128e-05	0.710211	0.000114293	5.40065e-05	6.31698e-05	0.000132616	0.0173869
AT3G43740	AT3G43740		28.7917	26.3911	24.3529	27.1162	35.6582	42.1315	53.0238	50.4669	-0.0968759	0.480621	0.883463	-0.577497	0.980339	0.402841	0.00220859	0.904124	0.050209	0.00336166	0.00253441	0.0303943	0.0329378
AT3G43980	AT3G43980		82.6529	69.955	83.817	74.3123	75.0302	84.9865	142.066	119.574	0.0506233	0.0675285	0.769955	-0.0169052	0.719332	0.702427	0.0160438	0.992347	0.982165	0.0210293	0.0251803	0.999682	0.0268224
AT3G44010	AT3G44010		445.166	387.809	413.759	306.418	440.887	487.845	761.431	696.772	-0.209381	0.156633	0.806364	-0.366013	1.01574	0.649731	0.00707196	0.710798	0.792514	0.0126968	0.00691954	0.314024	0.0228694
AT3G44100	AT3G44100		72.6255	65.3181	59.2038	60.7256	58.6667	68.3143	74.4742	80.1499	-0.198799	-0.117687	0.162461	-0.0811125	0.36126	0.280148	0.0759369	0.356495	0.682163	0.407108	0.070581	0.876226	0.135682
AT3G44260	CAF1a	CCR4- associated factor 1a	3.25946	6.52101	5.42856	4.28949	3.30358	2.72674	20.5478	14.9793	-0.00766459	-0.552868	1.67154	0.545203	1.6792	2.2244	0.00951786	0.999999	0.849126	0.0176832	0.0175325	0.854891	0.010859
AT3G44262	AT3G44262		0	0	6.22592	2.93138	0	0	0	0	2.47992	0	0	2.47992	-2.47992	0	0.0385653	0.0558987	1	1	0.0558987	0.0558987	1
AT3G44340	CEF	clone eighty-four	14.9509	13.7456	14.9961	16.1891	18.6095	18.5415	14.2376	12.8966	0.112466	0.350975	-0.0753605	-0.238509	-0.187826	-0.426335	0.0101485	0.457672	0.0177668	0.747971	0.172572	0.057288	0.00965439
AT3G44450	AT3G44450		55.2238	67.0012	48.6639	56.7185	53.3683	63.4301	73.9237	87.1765	-0.210198	-0.0644401	0.392803	-0.145758	0.603001	0.457243	0.0801016	0.715325	0.983258	0.197225	0.0737471	0.878102	0.141771
AT3G44590	AT3G44590		38.7579	32.3409	38.0581	41.7903	36.2633	39.3259	61.7265	57.2574	0.163106	0.0860081	0.726895	0.0770984	0.563789	0.640887	0.00553488	0.585408	0.895667	0.0062469	0.0130868	0.908537	0.00899001
AT3G44600	CYP71	cyclophilin 71	12.9795	12.0702	11.2745	10.7661	15.7764	15.7291	19.7059	19.0024	-0.17014	0.308785	0.58971	-0.478925	0.75985	0.280925	0.000170413	0.0884416	0.00660969	0.000366561	0.000180724	0.00154369	0.00438698
AT3G44720	ADT4	arogenate dehydratase 4	18.0058	17.2436	16.1111	17.377	16.8987	16.4218	27.0536	25.8766	-0.0698819	-0.0767114	0.560382	0.00682957	0.630264	0.637094	0.00035748	0.618847	0.55958	0.000741772	0.000509798	0.999248	0.000492845
AT3G44750	HDA3	histone deacetylase 3	35.241	23.9876	38.2733	27.6079	52.4206	63.5542	87.5618	93.1689	0.148806	0.946201	1.57744	-0.797395	1.42864	0.63124	0.0029709	0.961237	0.0514838	0.00343687	0.00425336	0.0758936	0.0333907
AT3G45010	scpl48	serine carboxypeptidase-like 48	34.9	32.5626	26.6242	30.8736	45.414	58.2217	67.188	69.6083	-0.2234	0.604789	0.998661	-0.828189	1.22206	0.393872	0.00405474	0.752002	0.0687525	0.00735965	0.00445674	0.031319	0.0892812
AT3G45030	AT3G45030		156.754	146.677	175.433	157.16	173.095	179.927	268.112	263.156	0.131561	0.217062	0.804014	-0.0855012	0.672453	0.586952	0.000461062	0.377959	0.112047	0.000481983	0.000827508	0.61633	0.00126566
AT3G45210	AT3G45210		24.9595	26.3099	22.9793	22.6541	28.3933	30.2312	36.1662	37.4518	-0.161334	0.186594	0.505423	-0.347927	0.666756	0.318829	0.000451262	0.122051	0.0553667	0.000972346	0.000401178	0.00770297	0.00451196
AT3G45730	AT3G45730		5.6032	6.18634	4.25545	4.56837	147.282	187.496	224.019	253.709	-0.349365	4.61015	5.12057	-4.95952	5.46993	0.510419	0.000405614	0.999752	0.00277385	0.000667471	0.000650947	0.00267864	0.0510735
AT3G45970	EXLA1	expansin-like A1	0	0	0	0	0	0	30.4625	22.0415	0	0	4.76829	0	4.76829	4.76829	0.00203898	1	1	0.00317721	0.00317721	1	0.00317721
AT3G46010	ADF1	actin depolymerizing factor 1	149.886	149.803	135.4	132.11	122.481	142.542	191.082	190.57	-0.162723	-0.176098	0.346736	0.0133748	0.509459	0.522834	0.00364295	0.255843	0.21653	0.0159333	0.00472855	0.997859	0.00435993
AT3G46080	AT3G46080		1.33212	0.273131	0	0.874968	2.62324	3.22527	13.3263	14.1692	-0.326554	1.12232	3.03232	-1.44887	3.35888	1.91	7.24539e-05	0.926886	0.080769	0.000123494	0.000113965	0.0493193	0.000214126
AT3G46090	ZAT7		2.11259	4.26139	1.11848	0.765062	1.18054	1.68084	3.83698	5.84906	-1.10854	-0.784548	0.480801	-0.323993	1.58934	1.26535	0.0647265	0.288946	0.447298	0.487374	0.0692471	0.964082	0.102984
AT3G46210	AT3G46210		12.2163	8.2746	12.41	8.75465	25.3657	23.8597	36.1474	34.249	0.0425835	1.18752	1.68658	-1.14493	1.64399	0.499059	0.000711749	0.99825	0.0080062	0.000975896	0.00102928	0.00873672	0.0239062
AT3G46560	TIM9		75.7227	76.2529	79.4339	70.5378	87.254	101.545	136.088	145.662	-0.0188991	0.309352	0.881919	-0.328251	0.900818	0.572567	0.00187538	0.998697	0.166245	0.00241564	0.00227776	0.14496	0.00847727
AT3G46600	AT3G46600		9.47947	19.2968	13.0419	14.4558	21.5001	22.6853	39.6366	44.4642	-0.0612159	0.585618	1.48421	-0.646834	1.54542	0.89859	0.00567185	0.998204	0.333192	0.00735283	0.00675577	0.284743	0.0237366
AT3G46620	RDUF1	RING and Domain of Unknown Function 1117 1	4.77686	6.15966	5.05294	5.02508	7.05816	7.24759	14.3154	14.9846	-0.0990656	0.333931	1.27471	-0.432997	1.37378	0.940782	0.000182129	0.85851	0.115937	0.000263218	0.000224034	0.0590962	0.000573441
AT3G46790	CRR2	CHLORORESPIRATORY REDUCTION 2	6.50272	6.15147	5.28356	5.19581	7.86002	7.42074	9.0475	7.84344	-0.231768	0.237853	0.366381	-0.469622	0.598149	0.128528	0.00861933	0.238771	0.151216	0.0360543	0.00837335	0.02357	0.424049
AT3G46890	AT3G46890		0.498208	0.816306	1.04949	1.53662	5.63545	3.58364	10.2728	9.26159	0.468474	1.75909	2.69977	-1.29061	2.2313	0.940687	0.00125961	0.867832	0.0303344	0.00139758	0.00184933	0.053985	0.0119169
AT3G47000	AT3G47000		20.8891	21.6896	23.3773	24.5087	24.431	25.9725	23.2079	20.6287	0.16228	0.233309	0.0401455	-0.0710282	-0.122135	-0.193163	0.0825549	0.24843	0.091475	0.94524	0.415867	0.720717	0.148754
AT3G47010	AT3G47010		8.00152	8.07134	6.97084	7.5696	8.16771	7.69462	3.85258	3.66847	-0.127827	-0.0169045	-0.924632	-0.110923	-0.796805	-0.907728	0.00029217	0.156859	0.97923	0.00036742	0.000798425	0.224751	0.000404653
AT3G47060	ftsh7	FTSH protease 7	0	0	0	0	15.9567	16.0492	14.7205	14.1756	0	4.08771	3.94935	-4.08771	3.94935	-0.13836	2.01228e-07	1	4.3523e-12	1.25226e-10	1.25226e-10	4.3523e-12	0.00468542
AT3G47340	ASN1	glutamine-dependent asparagine synthase 1	7.21943	6.22197	9.04414	8.62868	0.829923	1.10034	1.43969	0.401956	0.3494	-1.97411	-2.00701	2.32351	-2.35641	-0.0329013	0.000255426	0.0558992	0.00151432	0.00146994	0.000433458	0.000443088	0.999766
AT3G47780	ABCA7	ATP-binding cassette A7	0.851893	0.987321	0.521814	1.03127	4.83609	4.23939	6.02832	6.12153	-0.111739	1.52849	1.8819	-1.64023	1.99364	0.353418	0.000107118	0.953738	0.000757367	0.000198961	0.000182075	0.000649852	0.0189952
AT3G47833	SDH7	succinate dehydrogenase 7	39.0369	41.1839	32.9342	38.9833	41.489	48.2143	55.1435	58.9955	-0.153587	0.15747	0.498277	-0.311058	0.651865	0.340807	0.0153233	0.67482	0.592143	0.029683	0.0138043	0.198872	0.0846077
AT3G47910	AT3G47910		10.5248	9.11158	10.3607	8.68979	17.3093	16.5991	13.3524	13.1045	-0.0396053	0.730862	0.395319	-0.770468	0.434925	-0.335543	0.00233687	0.982156	0.00331134	0.0463294	0.0353284	0.00284087	0.0346192
AT3G47940	AT3G47940		4.47434	3.24549	3.55879	4.23785	3.95861	3.17011	6.09613	5.98668	0.0113559	-0.0905185	0.534932	0.101874	0.523576	0.625451	0.0361655	0.999872	0.950422	0.0610105	0.0644788	0.93154	0.0405792
AT3G47965	AT3G47965		9.20401	8.17299	7.59486	10.0794	26.8212	32.8245	46.3023	45.1832	0.0219641	1.66966	2.2704	-1.64769	2.24843	0.600742	0.000241003	0.999895	0.00299135	0.000336193	0.000341379	0.00307287	0.00865137
AT3G48070	AT3G48070		14.4871	17.989	13.4018	14.0918	17.968	19.5372	23.5708	23.637	-0.225195	0.196446	0.51329	-0.421641	0.738485	0.316844	0.00817024	0.387078	0.380937	0.0200252	0.00698828	0.0715435	0.0786672
AT3G48100	RR5	response regulator 5	15.8201	17.0193	14.2204	14.413	8.0418	7.73022	23.4111	17.2715	-0.185614	-0.971112	0.292928	0.785498	0.478543	1.26404	0.0209423	0.783347	0.0595909	0.400777	0.161425	0.136075	0.0167333
AT3G48140	AT3G48140		442.475	446.572	396.9	430.777	438.296	500.328	649.108	636.482	-0.102952	0.0781166	0.5311	-0.181068	0.634052	0.452983	0.00285616	0.654666	0.770874	0.00505507	0.00293262	0.270099	0.00830595
AT3G48210	AT3G48210		3.81912	3.84869	3.95603	3.80716	33.2647	36.4285	39.8356	39.66	0.0141635	2.89058	3.07546	-2.87641	3.0613	0.184886	9.24292e-06	0.999968	5.22235e-05	2.59311e-05	2.61229e-05	5.25511e-05	0.0396996
AT3G48490	AT3G48490		8.57816	7.00221	6.05546	5.10241	2.07684	2.91849	4.44545	4.40727	-0.418039	-1.3295	-0.695909	0.911462	-0.277869	0.633593	0.00780765	0.114861	0.00617595	0.0311813	0.465027	0.04176	0.16539
AT3G48680	GAMMA CAL2	gamma carbonic anhydrase-like 2	40.2658	45.3668	36.3628	34.6053	58.8399	63.9455	67.3339	69.7928	-0.264202	0.50991	0.66686	-0.774111	0.931062	0.15695	0.00080746	0.172251	0.0088077	0.00258508	0.000979528	0.00252391	0.182063
AT3G48750	CDC2	cell division control 2	43.0349	42.4407	40.1165	37.9016	41.1359	43.6713	56.6293	53.2329	-0.128554	-0.0110659	0.35477	-0.117488	0.483324	0.365836	0.00270129	0.268339	0.996894	0.00696289	0.00254505	0.324285	0.0062973
AT3G48890	MAPR3	membrane-associated progesterone binding protein 3	54.1568	50.5476	46.6272	47.0513	63.3817	61.8347	80.2782	75.7684	-0.157353	0.253665	0.56673	-0.411018	0.724083	0.313065	0.000459652	0.180512	0.0282014	0.000931475	0.000432721	0.00602672	0.0065581
AT3G48930	EMB1080	embryo defective 1080	269.035	238.531	287.757	280.753	282.916	348.804	466.075	450.613	0.162983	0.314577	0.850306	-0.151593	0.687323	0.535729	0.00528289	0.680378	0.228536	0.0051497	0.00936498	0.658683	0.0192292
AT3G49010	BBC1	breast basic conserved 1	334.829	310.854	361.392	304.573	339.967	397.623	528.878	533.517	0.0444846	0.191438	0.716674	-0.146953	0.672189	0.525236	0.00655093	0.984699	0.496421	0.00767855	0.00922575	0.659115	0.0188841
AT3G49080	AT3G49080		16.9673	17.6407	17.5688	17.0381	25.5855	28.4308	32.1392	31.0638	-4.33509e-05	0.613688	0.832779	-0.613731	0.832823	0.219092	0.000471264	1	0.0033652	0.000750317	0.000750203	0.00336448	0.0484458
AT3G49310	AT3G49310		12.1889	11.4993	11.8301	9.99165	14.9745	14.5548	19.9533	17.4372	-0.108826	0.295587	0.616742	-0.404414	0.725568	0.321155	0.00792619	0.84312	0.186612	0.0131065	0.00823169	0.0881932	0.0831887
AT3G49320	AT3G49320		1.94827	2.32613	2.12903	1.71598	4.61771	3.83127	7.42432	7.35386	-0.102272	0.735813	1.41904	-0.838085	1.52131	0.683224	0.000268579	0.918118	0.0124995	0.000367306	0.000315305	0.00875106	0.0026493
AT3G49350	AT3G49350		5.47287	5.71046	4.78677	4.12912	8.13867	7.66173	8.60415	8.07574	-0.272285	0.433195	0.502771	-0.70548	0.775056	0.0695763	0.00103178	0.102638	0.00968223	0.00507385	0.00135505	0.00215668	0.634755
AT3G49645	AT3G49645		5.24615	4.84823	5.90104	5.48684	9.74588	8.68308	13.7276	12.1719	0.146591	0.756279	1.2059	-0.609688	1.05931	0.449624	0.00105236	0.793183	0.0133892	0.00120199	0.0016746	0.0242688	0.0197503
AT3G49720	AT3G49720		108.755	110.736	103.935	87.4201	71.3837	72.8055	93.9468	83.3903	-0.195995	-0.599411	-0.304574	0.403416	-0.108579	0.294837	0.0247092	0.317445	0.0193951	0.122386	0.756755	0.0888903	0.224469
AT3G49780	PSK4	phytosulfokine 4 precursor	4.79717	3.54768	2.15426	1.99432	9.37611	10.6559	17.434	14.13	-0.750588	1.09069	1.698	-1.84128	2.44859	0.607314	0.00166826	0.478524	0.0389496	0.00329694	0.00174406	0.0134764	0.0407038
AT3G49790	AT3G49790		3.51665	4.38439	3.6522	3.40935	7.6073	7.42687	12.5453	11.4242	-0.127822	0.78278	1.39117	-0.910602	1.51899	0.608387	0.000236214	0.843552	0.0077235	0.000338644	0.000279868	0.00510416	0.00331852
AT3G49870	ARLA1C	ADP-ribosylation factor-like A1C	64.446	62.2645	63.1075	54.2587	49.9437	58.7721	75.4966	68.0556	-0.108735	-0.217269	0.177407	0.108533	0.286142	0.394676	0.102786	0.807517	0.416098	0.460987	0.195458	0.837959	0.0910714
AT3G49910	AT3G49910		277.105	262.76	300.24	251.404	298.645	347.603	465.189	432.565	0.0310251	0.258612	0.731597	-0.227587	0.700572	0.472985	0.00848272	0.995978	0.343004	0.00988921	0.0111707	0.420104	0.0341593
AT3G49940	LBD38	LOB domain-containing protein 38	9.80626	12.0073	10.0228	13.5912	11.2646	12.9589	24.7249	20.7001	0.105149	0.139077	0.993864	-0.0339277	0.888715	0.854788	0.0145485	0.971939	0.938142	0.0178998	0.0236193	0.998798	0.0260427
AT3G49990	AT3G49990		25.7553	24.7053	22.4986	22.9885	30.7022	32.0679	39.0798	44.025	-0.143699	0.304094	0.698006	-0.447792	0.841705	0.393913	0.00187557	0.589846	0.0942713	0.0032325	0.00187773	0.0323419	0.018462
AT3G50060	MYB77	myb domain protein 77	6.7197	6.37138	5.76176	4.47885	6.9767	5.39729	14.9338	12.4677	-0.302021	-0.0702355	0.962194	-0.231785	1.26421	1.03243	0.00518547	0.631293	0.98759	0.0111656	0.00571637	0.788695	0.00934241
AT3G50550	AT3G50550		24.3061	22.5612	23.0077	15.4555	61.9271	65.9306	76.987	72.7667	-0.272259	1.40999	1.63479	-1.68225	1.90705	0.2248	0.000178431	0.644836	0.00102543	0.000399869	0.000296429	0.000695376	0.104335
AT3G50560	AT3G50560		5.57081	5.78601	4.06915	5.45042	3.98004	4.93346	14.3478	11.163	-0.21349	-0.291463	1.04242	0.077973	1.25591	1.33388	0.00788615	0.88444	0.779048	0.0175103	0.0113078	0.994539	0.00987577
AT3G50590	AT3G50590		14.8514	13.595	14.6958	13.071	20.0864	20.3425	16.7788	14.8544	-0.0325675	0.478776	0.143614	-0.511343	0.176182	-0.335161	0.00969613	0.984592	0.0132946	0.471408	0.342743	0.0108906	0.0387723
AT3G50830	COR413-PM2	cold-regulated 413-plasma membrane 2	69.2975	62.9068	55.4542	62.2266	49.4135	51.2951	63.9956	65.9779	-0.165239	-0.385874	-0.0241826	0.220635	0.141057	0.361691	0.0306401	0.287697	0.0337195	0.986454	0.392815	0.203916	0.0430053
AT3G50900	AT3G50900		3.56571	2.80403	2.43777	4.27743	3.52584	3.51318	7.25373	6.92217	0.058351	0.110984	0.950591	-0.0526326	0.89224	0.839608	0.014193	0.99424	0.962127	0.0184464	0.0216164	0.995234	0.0252066
AT3G50930	BCS1	cytochrome BC1 synthesis	4.65171	6.74724	3.59726	4.18704	20.0888	20.8195	32.3371	31.7328	-0.453579	1.67914	2.30187	-2.13272	2.75545	0.622736	1.32428e-05	0.277762	0.00022334	2.89924e-05	1.98458e-05	0.000154176	0.000557629
AT3G51040	RTH	RTE1-homolog	18.0808	15.9829	15.9463	16.7705	11.597	13.0203	17.0184	16.0394	-0.0549134	-0.438183	-0.040812	0.38327	0.0141015	0.397371	0.0273768	0.903089	0.0310377	0.954683	0.997972	0.0515	0.0450882
AT3G51080	GATA6	GATA transcription factor 6	9.13587	8.9374	7.67703	7.24534	3.26296	5.94956	6.70944	7.38733	-0.246344	-0.840165	-0.318504	0.593821	-0.0721604	0.521661	0.0474642	0.475517	0.037178	0.321791	0.972909	0.139934	0.207123
AT3G51370	AT3G51370		48.8258	48.6437	46.0681	46.4363	80.1135	84.5953	91.0784	87.6636	-0.0738727	0.745004	0.861606	-0.818877	0.935478	0.116602	5.24087e-05	0.636557	0.000260039	0.000140731	0.000118514	0.000203169	0.0790634
AT3G51440	AT3G51440		4.04577	4.19391	2.08083	1.26506	4.21372	3.79344	6.32765	4.98891	-0.937669	-0.033138	0.379051	-0.904531	1.31672	0.412189	0.0104772	0.0436137	0.996625	0.169127	0.00790087	0.0510455	0.140032
AT3G51550	FER	FERONIA	52.0318	49.5905	50.4438	42.9378	69.7673	74.2129	82.4745	79.8229	-0.119552	0.494438	0.664975	-0.61399	0.784527	0.170537	0.00128651	0.640678	0.0108264	0.00282826	0.00173416	0.0056186	0.157664
AT3G51600	LTP5	lipid transfer protein 5	685.861	797.195	640.927	696.214	574.098	680.346	854.287	916.647	-0.149209	-0.241171	0.255621	0.0919615	0.404831	0.496792	0.0483739	0.668657	0.372553	0.234905	0.0795771	0.903987	0.0461382
AT3G51610	NPU	NO PRIMEXINE AND PLASMA MEMBRANE UNDULATION	34.4956	29.4226	28.282	26.4358	31.2577	31.3878	37.6193	40.9647	-0.216875	-0.0281269	0.289817	-0.188748	0.506692	0.317943	0.0257384	0.307287	0.990886	0.0980689	0.0204155	0.402725	0.0767101
AT3G51660	AT3G51660		31.1821	35.3081	26.991	36.5093	36.8752	35.3687	51.6615	51.7353	-0.0643961	0.116375	0.621862	-0.180771	0.686258	0.505487	0.0174322	0.975034	0.8619	0.0255796	0.0195146	0.668429	0.0451111
AT3G51800	ATG2		66.7408	62.309	69.0045	60.681	73.0079	88.4688	113.691	109.481	0.00698135	0.31897	0.780912	-0.311989	0.773931	0.461942	0.00569638	0.999952	0.205256	0.0069536	0.00713049	0.215008	0.0312947
AT3G51840	ACX4	acyl-CoA oxidase 4	65.0121	65.6414	59.5112	61.0178	59.3722	60.3109	63.5048	62.188	-0.114539	-0.124534	-0.0549856	0.00999443	0.0595539	0.0695484	0.00742388	0.0115743	0.00863593	0.118595	0.105971	0.949748	0.0676155
AT3G51895	SULTR3;1	sulfate transporter 3;1	22.9332	17.4721	22.2864	24.0421	56.7938	63.863	43.5563	45.2464	0.18863	1.53231	1.09849	-1.34368	0.909861	-0.43382	0.000715014	0.804572	0.000888906	0.00617423	0.00999431	0.00120015	0.0276854
AT3G52040	AT3G52040		68.1181	65.0565	64.666	55.4168	78.0315	88.8696	110.519	114.152	-0.146964	0.321355	0.745776	-0.468319	0.89274	0.424421	0.00206296	0.641666	0.106176	0.00347019	0.00208151	0.0385679	0.0188009
AT3G52170	AT3G52170		7.27952	3.57351	7.65512	6.28961	14.4768	16.3092	23.1739	23.8403	0.310971	1.35097	1.93109	-1.04	1.62012	0.58012	0.000951037	0.762186	0.0105002	0.00109933	0.00155662	0.0191982	0.0218565
AT3G52400	SYP122	syntaxin of plants 122	13.6613	13.5866	9.7502	13.1172	12.8447	12.7175	29.939	31.6553	-0.234077	-0.085642	1.12056	-0.148435	1.35464	1.20621	0.000369855	0.453137	0.917137	0.000739593	0.000460544	0.754796	0.000612077
AT3G52420	OEP7	outer envelope membrane protein 7	35.6325	33.2614	30.132	22.9923	31.7914	29.1357	37.0071	42.1173	-0.362973	-0.17198	0.194474	-0.190993	0.557447	0.366454	0.0662994	0.228728	0.663565	0.500945	0.0581982	0.675924	0.16189
AT3G52560	UEV1D-4	ubiquitin E2 variant 1D-4	115.362	115.44	109.842	98.2217	127.101	149.327	194.598	190.312	-0.148277	0.258201	0.732895	-0.406477	0.881171	0.474694	0.00211566	0.626109	0.192062	0.00354719	0.00209667	0.0621813	0.01303
AT3G52590	UBQ1	ubiquitin extension protein 1	373.283	333.994	383.24	325.592	348.968	367.59	506.26	482.389	0.00315946	0.0187554	0.482025	-0.015596	0.478865	0.463269	0.0149822	0.99999	0.997872	0.0215389	0.0219586	0.998765	0.0241966
AT3G52740	AT3G52740		27.397	27.5133	22.2427	23.6779	40.7575	55.4394	72.9867	74.1739	-0.248044	0.786988	1.3901	-1.03503	1.63815	0.603117	0.00201991	0.825684	0.0552611	0.00318065	0.00222907	0.0289026	0.0275952
AT3G52748	AT3G52748		3.86405	2.63017	3.14526	4.78843	64.8247	84.1253	122.494	135.502	0.225848	4.15145	4.93586	-3.9256	4.71002	0.784419	0.000274735	0.999722	0.0034594	0.000379061	0.000387577	0.00359531	0.00938347
AT3G52800	AT3G52800		44.7514	43.4985	41.0999	40.0259	52.3215	57.9208	66.6983	61.0376	-0.118629	0.314619	0.523581	-0.433248	0.64221	0.208961	0.00399544	0.638497	0.0609129	0.00811	0.00436873	0.0241277	0.119711
AT3G52930	FBA8	fructose-bisphosphate aldolase 8	149.446	136.226	145.036	117.882	146.918	151.765	193.683	184.78	-0.118879	0.0638185	0.403331	-0.182697	0.52221	0.339513	0.0251295	0.75358	0.93385	0.0481351	0.0230803	0.474389	0.0771496
AT3G53000	PP2-A15	phloem protein 2-A15	7.9768	6.37882	8.92965	7.7607	14.0125	15.2494	20.4931	23.6024	0.192507	0.934619	1.49484	-0.742112	1.30233	0.56022	0.00128278	0.830123	0.0190183	0.00144826	0.00198667	0.0341472	0.0193478
AT3G53020	STV1	SHORT VALVE1	354.186	346.053	377.648	355.68	406.596	462.005	591.981	566.188	0.0664258	0.31005	0.724301	-0.243624	0.657875	0.414251	0.00187568	0.886583	0.0711339	0.00204428	0.00272553	0.133571	0.0114017
AT3G53120	VPS37-1		16.0789	20.9551	16.0287	16.471	17.1313	19.5184	23.6542	23.7348	-0.178147	-0.0142741	0.339458	-0.163873	0.517606	0.353733	0.0681664	0.669665	0.999584	0.166236	0.058946	0.720022	0.151375
AT3G53230	AtCDC48B	cell division cycle 48B	3.81673	3.09412	2.82232	3.01562	19.4053	18.8291	15.1492	15.3229	-0.185089	2.17479	1.86557	-2.35988	2.05065	-0.309229	2.40052e-06	0.477512	1.239e-06	1.59196e-05	1.17067e-05	8.20944e-07	0.00116696
AT3G53270	AT3G53270		8.96911	9.03985	6.04333	7.45147	9.74301	11.6549	13.8279	13.4345	-0.368862	0.225733	0.548402	-0.594596	0.917264	0.322668	0.00542797	0.172124	0.324899	0.018859	0.00441049	0.0324703	0.0838557
AT3G53340	NF-YB10	nuclear factor Y, subunit B10	11.1164	15.504	13.3925	12.7131	27.0755	32.4772	41.3632	42.7205	-0.0261862	1.10478	1.5887	-1.13096	1.61488	0.483918	0.000819672	0.999552	0.00970992	0.00117696	0.00113668	0.00917403	0.0275799
AT3G53430	AT3G53430		190.645	187.809	200.322	182.978	173.72	211.161	268.943	254.647	0.0182602	0.0241678	0.466216	-0.00590769	0.447956	0.442048	0.0230709	0.998405	0.996324	0.0313502	0.0351371	0.999944	0.0364898
AT3G53630	AT3G53630		22.2512	20.6437	18.2838	21.1764	26.6457	30.5241	39.1038	43.1591	-0.114824	0.398309	0.908346	-0.513134	1.02317	0.510037	0.00240558	0.874462	0.113752	0.00357754	0.00260134	0.0599469	0.0187057
AT3G53740	AT3G53740		310.155	275.758	300.628	324.219	287.386	338.974	459.496	457.105	0.0925107	0.0959887	0.643836	-0.00347799	0.551325	0.547847	0.00636604	0.838949	0.824472	0.00738087	0.0116768	0.999986	0.0118987
AT3G53850	AT3G53850		13.1529	12.1948	11.648	13.4536	11.7279	12.4181	16.7613	15.1078	-0.0130415	-0.0648293	0.30855	0.0517878	0.321592	0.373379	0.0477173	0.999124	0.918838	0.0876725	0.0785207	0.955593	0.05213
AT3G53890	AT3G53890		259.726	252.289	286.897	289.25	256.563	302.875	428.415	443.655	0.169626	0.127316	0.765938	0.0423096	0.596312	0.638622	0.00160804	0.376268	0.57964	0.0017424	0.0036915	0.959956	0.00299601
AT3G54020	AtIPCS1	Arabidopsis Inositol phosphorylceramide synthase 1	6.08438	4.9851	4.79833	5.08334	6.99273	8.00845	11.8964	12.1601	-0.137464	0.379433	0.995442	-0.516897	1.13291	0.616008	0.000670214	0.715465	0.0736765	0.0010055	0.000712614	0.0315295	0.00402918
AT3G54085	AT3G54085		28.9875	26.487	29.1753	33.4561	20.5563	25.5714	39.7481	46.7339	0.169313	-0.256055	0.622462	0.425368	0.453149	0.878517	0.0179101	0.748849	0.592604	0.0382985	0.0872841	0.229293	0.0154516
AT3G54120	AT3G54120		0	0	0	0	4.71371	4.90186	8.61562	8.72855	0	2.53799	3.27383	-2.53799	3.27383	0.735839	9.70755e-08	1	1.08658e-08	9.37028e-14	9.37028e-14	1.08658e-08	4.66765e-07
AT3G54200	AT3G54200		17.6761	20.2186	13.0943	12.272	21.5069	25.0904	28.7202	29.5339	-0.543797	0.284679	0.594862	-0.828476	1.13866	0.310183	0.00219765	0.0573291	0.16304	0.0108847	0.00179307	0.00934108	0.0717004
AT3G54366	AT3G54366		52.4833	52.1052	48.0435	46.6955	58.5025	58.5022	77.3334	69.0311	-0.139882	0.158967	0.477094	-0.298849	0.616976	0.318127	0.00373739	0.446348	0.296431	0.00748983	0.00338545	0.0653231	0.0264317
AT3G55140	AT3G55140		23.3945	22.6502	20.156	17.7027	17.92	21.1655	25.7662	24.665	-0.269483	-0.225748	0.126048	-0.0437347	0.395531	0.351796	0.0388073	0.163639	0.241053	0.536357	0.0468375	0.974684	0.0648423
AT3G55280	RPL23AB	ribosomal protein L23AB	118.31	92.0936	120.622	118.53	119.466	143.558	214.333	202.771	0.183135	0.319315	0.9805	-0.13618	0.797366	0.661185	0.00500102	0.716489	0.326666	0.00505883	0.00882204	0.806565	0.0148684
AT3G55350	AT3G55350		0	0	5.66431	5.88809	6.46764	6.9073	9.88752	9.2726	2.76048	2.94251	3.40328	-0.182032	0.642799	0.460767	1.91929e-05	0.00013336	8.65259e-05	1.69621e-05	0.00058181	0.0976892	0.00170052
AT3G55380	UBC14	ubiquitin-conjugating enzyme 14	13.6853	13.718	16.7081	12.4777	19.2284	18.3915	28.1194	26.8912	0.0849112	0.430247	0.955252	-0.345336	0.870341	0.525005	0.00301901	0.938373	0.101859	0.0033331	0.00429148	0.170703	0.0182592
AT3G55430	AT3G55430		13.9421	13.5524	12.8216	11.804	19.131	16.347	27.3968	23.558	-0.147632	0.345598	0.844316	-0.49323	0.991947	0.498717	0.00528462	0.836991	0.236226	0.00832507	0.00542436	0.108225	0.0360649
AT3G55460	SCL30	SC35-like splicing factor 30	55.8659	53.8896	52.6482	52.598	55.3158	57.4704	58.6318	61.4757	-0.0594193	0.0386034	0.127806	-0.0980227	0.187225	0.0892026	0.027829	0.484916	0.73335	0.0741067	0.0227229	0.178286	0.191626
AT3G55510	RBL	REBELOTE	4.41722	4.92038	5.4831	4.63724	9.27991	10.2589	13.3816	14.0453	0.0963149	0.925823	1.37602	-0.829508	1.27971	0.450197	0.000210684	0.884844	0.00251324	0.0002719	0.000320418	0.00340767	0.00663604
AT3G55560	AGF2	AT-hook protein of GA feedback 2	3.86652	4.75301	4.44088	6.41651	10.2536	11.4987	16.9589	16.0728	0.275878	1.16135	1.72194	-0.885469	1.44606	0.560594	0.000621039	0.661081	0.00752746	0.000699386	0.00102092	0.0148525	0.0131156
AT3G55620	eIF6A	eukaryotic initiation facor 6A	39.1803	41.3448	41.153	50.817	130.267	149.921	209.432	222.997	0.187367	1.77375	2.39622	-1.58638	2.20885	0.622464	0.000114934	0.918556	0.00139497	0.000166116	0.00018428	0.00175339	0.00394593
AT3G55750	AT3G55750		131.478	122.401	144.685	135.006	123.142	159.406	206.77	218.499	0.138652	0.15321	0.739683	-0.0145586	0.601031	0.586473	0.0124115	0.804646	0.756291	0.0132158	0.0235216	0.999579	0.025187
AT3G55770	WLIM2b	WLIM2b	120.755	112.339	111.217	132.792	122.547	129.822	181.787	171.892	0.0654734	0.113685	0.597338	-0.0482118	0.531865	0.483653	0.00858776	0.930437	0.738784	0.00989189	0.0139455	0.965957	0.0184864
AT3G55980	SZF1	salt-inducible zinc finger 1	9.38594	11.0224	8.40424	10.7033	10.7679	11.6791	19.9557	21.7497	-0.0862773	0.125622	0.963776	-0.211899	1.05005	0.838154	0.0021827	0.947073	0.837882	0.00335809	0.00267894	0.577547	0.00491135
AT3G56070	ROC2	rotamase cyclophilin 2	36.7596	31.1361	32.8972	32.0534	45.809	58.9059	72.1074	77.9936	-0.0621067	0.610486	1.12175	-0.672593	1.18386	0.511268	0.00421158	0.992103	0.0893156	0.00576893	0.00505668	0.0709201	0.0467706
AT3G56190	ALPHA-SNAP2	alpha-soluble NSF attachment protein 2	91.2621	87.6716	82.8457	72.4242	90.3672	91.3205	109.404	105.301	-0.202219	0.0217939	0.260271	-0.224012	0.46249	0.238477	0.00951021	0.144731	0.985853	0.0422755	0.00708513	0.107085	0.0547356
AT3G56290	AT3G56290		53.8807	72.0176	59.7114	70.331	184.368	197.182	247.076	286.259	0.0460042	1.58442	2.06544	-1.53841	2.01944	0.481027	0.000572115	0.999152	0.00501814	0.000835382	0.000869666	0.00533524	0.0325367
AT3G56340	AT3G56340		228.551	226.241	235.692	200.976	174.695	205.026	270.146	276.685	-0.0584079	-0.259019	0.264825	0.200611	0.323233	0.523843	0.0306688	0.941884	0.246258	0.150781	0.0916596	0.417077	0.0240377
AT3G56360	AT3G56360		174.555	171.029	140.701	193.341	465.646	508.495	581.313	604.655	-0.0487201	1.48973	1.77306	-1.53845	1.82178	0.283335	0.000150467	0.995218	0.000857538	0.000277205	0.000263785	0.000798259	0.0463166
AT3G56430	AT3G56430		8.7475	7.76699	7.58993	9.72702	12.3964	12.268	16.1525	16.4899	0.0612125	0.52626	0.903884	-0.465048	0.842672	0.377624	0.00192664	0.960302	0.0280788	0.00230678	0.00280443	0.0397558	0.0301893
AT3G56490	HIT3	HIS triad family protein 3	41.181	46.4246	41.7784	38.3853	69.3658	71.1951	88.724	92.0616	-0.125088	0.669918	1.02849	-0.795005	1.15358	0.358574	0.000116187	0.541231	0.00179119	0.000205344	0.000160791	0.00107456	0.00510465
AT3G56800	CAM3	calmodulin 3	199.53	214.801	187.78	182.128	128.28	146.019	196.483	173.249	-0.162785	-0.591501	-0.163468	0.428715	-0.000682896	0.428033	0.0169682	0.362004	0.0139311	0.359445	1	0.0511989	0.0515016
AT3G56880	AT3G56880		14.9461	16.9021	16.2979	18.9479	18.0521	23.7286	42.8453	33.9571	0.137999	0.371216	1.21916	-0.233217	1.08116	0.847945	0.0137585	0.969213	0.622358	0.0154062	0.0203359	0.83583	0.036485
AT3G57000	AT3G57000		22.7446	23.804	20.449	19.7603	40.0257	46.461	59.8307	53.5922	-0.201869	0.866031	1.24943	-1.0679	1.4513	0.383397	0.000929638	0.763267	0.0115114	0.00165648	0.00116507	0.00670275	0.0449046
AT3G57090	BIGYIN		36.7837	39.7045	39.3857	40.6638	53.9802	59.4536	68.9581	73.7385	0.0640188	0.556518	0.882483	-0.492499	0.818465	0.325965	0.00083301	0.915681	0.00946743	0.00103217	0.00128088	0.0136723	0.0217913
AT3G57260	BGL2	beta-1,3-glucanase 2	116.131	124.017	78.066	83.6002	47.6417	53.0756	66.4135	45.2599	-0.565133	-1.23721	-1.09099	0.672077	-0.525862	0.146216	0.00372936	0.0322847	0.00406919	0.00553526	0.128864	0.0727563	0.910745
AT3G57290	EIF3E	eukaryotic translation initiation factor 3E	54.9758	55.081	55.3408	51.4993	65.7718	82.5941	97.5248	99.9366	-0.04202	0.424247	0.831879	-0.466267	0.873899	0.407632	0.00527851	0.992813	0.112674	0.00719201	0.00628873	0.0893967	0.0535265
AT3G57320	AT3G57320		16.4947	13.4919	15.8613	11.6547	13.4542	13.7336	21.3008	19.4666	-0.11597	-0.132102	0.419044	0.0161317	0.535014	0.551146	0.068092	0.915137	0.88431	0.153003	0.0861811	0.999746	0.0801303
AT3G57340	AT3G57340		24.6085	23.6305	23.7089	20.3209	26.3523	27.9707	34.96	34.1344	-0.12624	0.164916	0.500928	-0.291156	0.627168	0.336012	0.00323357	0.512839	0.273456	0.00604145	0.00302002	0.0692569	0.0210615
AT3G57400	AT3G57400		33.7702	35.2884	31.9334	31.527	33.4301	33.5127	42.6935	42.9713	-0.118387	-0.0436094	0.302988	-0.0747775	0.421375	0.346598	0.000140744	0.0260247	0.363814	0.000434811	0.000156058	0.115543	0.000275432
AT3G57440	AT3G57440		0.337731	0	0.424813	0.125065	4.10702	3.50522	5.72613	5.36292	0.125319	2.03976	2.48518	-1.91444	2.35986	0.445416	0.000122902	0.982007	0.000872911	0.000198616	0.00021226	0.000980481	0.0142138
AT3G57450	AT3G57450		4.69183	5.44039	6.07833	5.9203	8.72754	10.0272	24.1156	18.6717	0.206442	0.774597	1.88425	-0.568155	1.6778	1.10965	0.00372251	0.962489	0.276205	0.00423178	0.00528008	0.431349	0.0131316
AT3G57470	AT3G57470		14.1085	13.4104	16.3595	16.5084	14.3572	14.7186	13.766	12.9651	0.240261	0.0741526	-0.0390257	0.166108	-0.279286	-0.113178	0.00543709	0.00896801	0.339404	0.766365	0.00538831	0.0303118	0.132795
AT3G57480	AT3G57480		3.35295	4.80789	1.85406	3.10163	3.88299	3.47107	5.94702	5.87887	-0.546754	-0.119355	0.444353	-0.427399	0.991107	0.563708	0.0333341	0.238425	0.932626	0.173575	0.0260363	0.416448	0.101692
AT3G57490	AT3G57490		20.4617	18.9395	17.3348	20.4765	26.4021	25.499	41.0694	36.6797	-0.0564946	0.380642	0.945796	-0.437137	1.00229	0.565154	0.00173645	0.976322	0.11244	0.00234555	0.00200653	0.0794261	0.0102952
AT3G57520	SIP2	seed imbibition 2	11.3446	11.5178	10.8643	8.90136	13.5524	13.0771	17.2906	16.8261	-0.191912	0.203537	0.538701	-0.395449	0.730612	0.335164	0.00243752	0.290657	0.187392	0.00542261	0.00215518	0.0318658	0.0236788
AT3G57530	CPK32	calcium-dependent protein kinase 32	11.9025	12.0234	8.51355	11.5868	17.6823	18.6745	20.4901	22.167	-0.230325	0.565088	0.784495	-0.795413	1.01482	0.219407	0.00270966	0.519508	0.0284092	0.00654917	0.00325488	0.0110265	0.209088
AT3G57550	AGK2	guanylate kinase	8.4779	8.75759	7.82566	9.82014	11.7027	13.6715	17.2921	17.9251	0.0304503	0.509046	0.952199	-0.478596	0.921749	0.443153	0.00260591	0.996661	0.0534305	0.00318835	0.00348067	0.0628783	0.0285368
AT3G57650	LPAT2	lysophosphatidyl acyltransferase 2	32.3287	28.6434	23.2951	23.2367	27.046	30.2556	32.8571	30.3972	-0.375782	-0.0866417	0.0513602	-0.289141	0.427143	0.138002	0.0420702	0.065734	0.783597	0.930126	0.0411589	0.151976	0.495828
AT3G57680	AT3G57680		2.76455	2.50244	4.3653	3.37769	5.77421	7.27432	4.38118	3.80046	0.423007	1.05019	0.48654	-0.627186	0.0635335	-0.563653	0.0190101	0.376067	0.0152113	0.275055	0.986403	0.0556121	0.0727041
AT3G57930	AT3G57930		11.6065	7.76295	10.1426	8.5412	15.1495	16.7776	22.834	21.7215	-0.0470485	0.666888	1.1234	-0.713937	1.17045	0.456513	0.00375965	0.996177	0.0594517	0.00522098	0.00472015	0.0502243	0.0584119
AT3G58150	AT3G58150		0	1.94651	0	0	11.999	13.8173	23.964	22.1387	-0.980577	2.81728	3.60747	-3.79786	4.58805	0.790187	9.77799e-05	0.828632	0.00165308	0.000163784	0.000143897	0.00121921	0.00308662
AT3G58270	AT3G58270		4.92456	4.65332	5.71318	4.64554	20.4909	24.9741	32.0301	32.8386	0.0941582	2.03549	2.52996	-1.94133	2.4358	0.494467	0.000177585	0.994676	0.00144226	0.000268493	0.000282822	0.00157069	0.0144795
AT3G58500	PP2A-4	protein phosphatase 2A-4	71.05	68.2369	75.1113	67.3084	97.0456	99.9174	115.506	114.109	0.0316398	0.493872	0.713101	-0.462233	0.681461	0.219229	0.000338762	0.95528	0.00272803	0.000474356	0.000545159	0.00337489	0.0220776
AT3G58660	AT3G58660		25.6966	21.2776	23.1945	19.8904	37.6953	42.4604	58.9454	56.0127	-0.119378	0.746339	1.2559	-0.865716	1.37528	0.509559	0.000602651	0.892311	0.013491	0.000895276	0.000719099	0.00902075	0.0113572
AT3G58680	MBF1B	multiprotein bridging factor 1B	135.409	156.14	155.407	159.309	183.49	210.643	261.744	280.152	0.109588	0.432384	0.889729	-0.322795	0.780141	0.457346	0.00269129	0.834234	0.0664266	0.00284391	0.00411205	0.138991	0.0198261
AT3G58690	AT3G58690		6.82193	8.19855	6.4346	6.80573	4.61781	5.20462	7.56501	7.7709	-0.159378	-0.525745	0.0264918	0.366368	0.185869	0.552237	0.0226095	0.461299	0.0305579	0.990562	0.352548	0.112876	0.0249894
AT3G58700	AT3G58700		58.5182	57.7736	60.4829	50.2773	44.9247	53.5523	72.993	65.4514	-0.0690921	-0.235485	0.247649	0.166393	0.316741	0.483134	0.0835621	0.952637	0.452331	0.309978	0.189789	0.693099	0.0687079
AT3G59068	AT3G59068		3.13945	2.33509	2.64133	2.73097	6.76505	6.5689	9.04772	10.5154	-0.01987	1.03667	1.52851	-1.05654	1.54838	0.491837	0.000730311	0.999736	0.00945369	0.00102939	0.00100064	0.00901646	0.0217112
AT3G59080	AT3G59080		2.75172	3.6389	2.20064	3.03425	2.82747	2.1223	5.99791	5.03756	-0.213806	-0.271812	0.635593	0.0580058	0.8494	0.907405	0.0211075	0.778366	0.660002	0.0593741	0.0286642	0.994602	0.0243163
AT3G59140	ABCC10	ATP-binding cassette C10	3.61574	3.25981	3.35016	4.61901	9.98331	10.7633	7.63054	8.68331	0.167637	1.35774	1.04503	-1.19011	0.87739	-0.312716	0.00117685	0.837699	0.00159212	0.00686976	0.0108012	0.00218549	0.089175
AT3G59280	TXR1	THAXTOMIN A RESISTANT 1	19.2952	17.9427	19.0356	22.483	32.3858	35.7548	48.0935	49.0094	0.149384	0.838002	1.33668	-0.688618	1.1873	0.498678	0.000231968	0.663415	0.00351374	0.000271379	0.00035842	0.00615695	0.0044901
AT3G59360	UTR6	UDP-galactose transporter 6	14.2129	17.1753	13.9162	16.6476	18.04	21.234	28.3872	26.1923	-0.0360693	0.305895	0.760941	-0.341964	0.79701	0.455046	0.0109743	0.996279	0.323534	0.014378	0.0126823	0.264526	0.0586379
AT3G59450	AT3G59450		0.0618388	0	0.0440366	0.680292	13.6469	18.6076	25.1581	24.3375	0.401969	4.05429	4.64245	-3.65232	4.24048	0.588156	0.000374572	0.997393	0.00296085	0.000557944	0.000588492	0.00320487	0.0287721
AT3G59500	AT3G59500		24.7587	26.6724	24.1469	26.9197	25.5792	29.1822	37.1286	35.4457	-0.0098756	0.0872305	0.480999	-0.0971061	0.490874	0.393768	0.0116374	0.999594	0.805052	0.0155706	0.0146491	0.757316	0.0283119
AT3G59540	AT3G59540		342.685	282.032	344.725	276.471	357.266	366.592	584.254	542.968	-0.00812815	0.211873	0.849443	-0.220001	0.857571	0.63757	0.00563439	0.999949	0.562896	0.00731832	0.00713153	0.539528	0.0162554
AT3G59600	NRPB8B		42.0601	49.4171	40.6892	44.9237	33.5454	38.4478	54.3539	48.8237	-0.0934712	-0.337222	0.170141	0.243751	0.263612	0.507363	0.0702947	0.877974	0.208885	0.526733	0.263574	0.423421	0.056462
AT3G59650	AT3G59650		26.0734	23.3823	17.2346	23.4713	19.941	19.8217	32.0338	29.7752	-0.268896	-0.301116	0.310429	0.0322204	0.579325	0.611545	0.035174	0.416737	0.349363	0.21049	0.0463144	0.997331	0.0401497
AT3G59670	AT3G59670		6.9167	5.54725	9.89	7.03895	14.4342	19.3379	28.8357	28.3058	0.388133	1.30637	2.03171	-0.91824	1.64358	0.725336	0.00137154	0.71984	0.0228683	0.00146584	0.00220107	0.0502185	0.0165384
AT3G59770	SAC9	SUPPRESSOR OF ACTIN 9	10.8114	9.9667	10.8725	10.4928	15.0943	15.1826	12.962	11.8457	0.0367201	0.502855	0.235	-0.466134	0.19828	-0.267855	0.00236422	0.935667	0.00265291	0.0563145	0.0909985	0.00338334	0.0202895
AT3G59880	AT3G59880		1.72432	1.9705	2.86433	2.45965	5.86769	7.40117	10.5351	10.5165	0.362978	1.42287	2.01714	-1.05989	1.65417	0.594275	0.000328408	0.542877	0.00375881	0.00037236	0.00054774	0.00755699	0.00815444
AT3G59940	AT3G59940		97.5579	83.1016	90.0265	72.0836	65.8	80.2164	123.797	123.879	-0.154493	-0.3034	0.4509	0.148907	0.605393	0.7543	0.021772	0.775643	0.388717	0.0808419	0.0373278	0.835427	0.0207393
AT3G60070	AT3G60070		3.35504	2.47306	5.93296	6.2104	4.47126	4.96804	4.06665	4.17143	0.853391	0.547265	0.387211	0.306126	-0.46618	-0.160054	0.00480158	0.00370618	0.0281476	0.101058	0.0214885	0.0718722	0.464662
AT3G60130	BGLU16	beta glucosidase 16	19.4174	21.2805	17.7676	15.6329	10.9593	10.0621	16.8491	14.7794	-0.270395	-0.89119	-0.344481	0.620794	-0.0740853	0.546709	0.00709336	0.142932	0.00534372	0.0771623	0.895317	0.0283025	0.0472902
AT3G60250	CKB3	casein kinase II beta chain 3	13.7133	14.8414	14.8467	17.3207	25.8586	27.4327	33.8669	35.3935	0.161226	0.855658	1.22171	-0.694432	1.06048	0.366048	0.000229031	0.530213	0.00195101	0.000280799	0.000399499	0.00356808	0.0101186
AT3G60320	AT3G60320		34.2371	33.3557	33.1118	30.4814	35.2898	37.4603	44.5199	41.1742	-0.0853918	0.103137	0.333542	-0.188529	0.418934	0.230404	0.011212	0.676119	0.512516	0.0210156	0.0103007	0.169802	0.0638219
AT3G60340	AT3G60340		40.8726	40.6312	35.0801	38.7639	26.747	24.377	29.2038	31.6964	-0.138807	-0.652478	-0.408777	0.513671	-0.26997	0.243701	0.00366108	0.279358	0.00362772	0.0152099	0.0717192	0.0106929	0.158302
AT3G60360	EDA14	EMBRYO SAC DEVELOPMENT ARREST 14	10.452	10.4882	11.1277	10.2264	17.6293	17.5972	26.0041	24.0569	0.0257979	0.698452	1.18233	-0.672654	1.15653	0.483873	0.000119248	0.991841	0.00247487	0.000167762	0.000175413	0.00276942	0.0021419
AT3G60690	AT3G60690		19.245	15.3645	17.4231	15.7475	25.6899	26.4997	35.5073	36.4147	-0.0578481	0.565798	1.01379	-0.623646	1.07163	0.447988	0.00068565	0.963491	0.016413	0.000966892	0.000833313	0.0123834	0.0108368
AT3G60770	AT3G60770		197.103	188.862	213.993	199.424	219.677	254.197	346.589	329.075	0.0986337	0.294653	0.804644	-0.196019	0.70601	0.50999	0.00207462	0.797061	0.130514	0.00219337	0.00320938	0.313546	0.00856296
AT3G60960	AT3G60960		5.65057	4.80487	3.87727	3.24044	7.51558	6.98257	10.7149	8.75504	-0.450033	0.405528	0.785542	-0.855561	1.23557	0.380014	0.00619406	0.303566	0.199501	0.0173361	0.00549318	0.0345376	0.116778
AT3G60980	AT3G60980		7.40113	7.65632	5.80348	6.53511	11.5782	13.4627	15.4875	16.2016	-0.250499	0.664741	0.98188	-0.91524	1.23238	0.317139	0.000671342	0.396734	0.00970718	0.00140909	0.000779088	0.00396014	0.0401617
AT3G61020	AT3G61020		3.60884	3.75225	5.65676	5.02772	6.45549	7.15329	5.96654	6.06008	0.438316	0.737609	0.583419	-0.299293	0.145103	-0.15419	0.00315189	0.0266129	0.00264412	0.0079303	0.325775	0.040896	0.231125
AT3G61060	PP2-A13	phloem protein 2-A13	15.1144	16.6646	13.4949	14.8262	11.6364	14.6432	24.2224	21.6685	-0.155805	-0.256365	0.503625	0.10056	0.659429	0.75999	0.0109878	0.708253	0.408203	0.0362355	0.0170452	0.910485	0.0114944
AT3G61090	AT3G61090		0	0	0	0	0	0	10.7346	8.14058	0	0	3.38372	0	3.38372	3.38372	0.00112206	1	1	0.00175708	0.00175708	1	0.00175708
AT3G61140	FUS6	FUSCA 6	19.7473	19.4206	17.6021	18.6103	22.0152	25.3523	30.3198	30.6589	-0.107479	0.262042	0.613344	-0.369521	0.720823	0.351302	0.00195571	0.664067	0.0953894	0.00324527	0.00199535	0.0364346	0.0184107
AT3G61200	AT3G61200		46.6892	45.7082	46.745	42.003	40.3337	43.3796	49.6397	50.189	-0.0568813	-0.139228	0.109325	0.0823468	0.166206	0.248553	0.0652853	0.807681	0.282058	0.379207	0.160305	0.638548	0.0543595
AT3G61440	CYSC1	cysteine synthase C1	241.592	270.089	220.966	227.798	208.616	224.559	250.678	229.444	-0.1885	-0.239277	-0.0914744	0.0507766	0.097026	0.147803	0.151436	0.252845	0.148625	0.69416	0.697791	0.939717	0.436363
AT3G61460	BRH1	brassinosteroid-responsive RING-H2	43.5238	41.4115	43.1877	36.9397	38.7417	45.4577	72.8396	65.202	-0.0820785	-0.0122643	0.687841	-0.0698142	0.76992	0.700106	0.00674153	0.938735	0.999734	0.0118118	0.00861006	0.960752	0.0112371
AT3G61560	AT3G61560		12.079	12.6322	9.98979	9.17777	9.56555	12.0983	14.2582	14.8407	-0.33559	-0.17476	0.219419	-0.16083	0.555009	0.394179	0.0273351	0.146673	0.4903	0.256958	0.0242748	0.622725	0.0629682
AT3G61580	SLD1	sphingoid LCB desaturase 1	102.434	102.033	104.14	88.286	92.8317	109.347	141.265	144.536	-0.0866901	-0.0160788	0.47916	-0.0706112	0.56585	0.495239	0.0136464	0.878227	0.998859	0.0256814	0.0158412	0.928132	0.0233372
AT3G61830	ARF18	auxin response factor 18	7.87836	6.07724	7.61197	5.51399	19.3832	18.5091	14.5237	12.8297	-0.0770362	1.32205	0.879465	-1.39908	0.956501	-0.442583	0.0012712	0.983362	0.00190326	0.0165264	0.013334	0.00166861	0.0377262
AT3G62110	AT3G62110		24.375	25.7245	23.8751	22.1945	18.3069	20.0193	22.019	23.5193	-0.116145	-0.369552	-0.132179	0.253407	-0.0160345	0.237373	0.0259562	0.383115	0.0204484	0.304556	0.994403	0.0804224	0.0990887
AT3G62250	UBQ5	ubiquitin 5	382.423	362.375	385.686	282.436	398.705	456.793	597.241	583.832	-0.156294	0.199415	0.663749	-0.35571	0.820043	0.464334	0.0138081	0.808204	0.610673	0.0234904	0.0132605	0.267484	0.0617421
AT3G62420	BZIP53	basic region/leucine zipper motif 53	27.9175	31.683	30.2123	26.1056	23.9084	26.5349	47.8997	45.1438	-0.0790033	-0.232184	0.625646	0.15318	0.704649	0.857829	0.00290932	0.896804	0.347915	0.00752299	0.00530931	0.64245	0.00303032
AT3G62580	AT3G62580		112.117	105.276	99.3142	91.793	75.1901	79.4938	100.63	92.7717	-0.184116	-0.485661	-0.167074	0.301545	0.0170411	0.318586	0.0127968	0.157851	0.00967986	0.198072	0.994418	0.0621142	0.0512123
AT3G62690	ATL5	AtL5	2.87624	2.88764	3.88199	3.44717	6.32949	6.3579	4.18414	4.07566	0.264969	0.919728	0.402153	-0.654759	0.137184	-0.517575	0.000107206	0.0264956	0.000115248	0.00491163	0.132685	0.000257956	0.000535098
AT3G62700	ABCC14	ATP-binding cassette C14	36.0573	28.9594	38.1259	35.9633	35.3914	39.7402	23.4503	22.9237	0.183171	0.202801	-0.470289	-0.0196303	-0.65346	-0.67309	0.0269382	0.518101	0.444006	0.117852	0.0347487	0.997927	0.0306909
AT3G62870	AT3G62870		213.324	196.741	212.469	217.724	201.143	232.972	294.412	283.372	0.0688038	0.0818367	0.492644	-0.0130329	0.42384	0.410807	0.0101142	0.872387	0.808145	0.0114065	0.0180246	0.998697	0.0198155
AT3G62930	AT3G62930		4.86668	5.16801	4.29098	4.84563	0.57136	0.936847	5.18403	6.39869	-0.111889	-1.77839	0.174573	1.6665	0.286462	1.95297	0.00191945	0.808437	0.00363457	0.492916	0.21022	0.00552736	0.00192055
AT3G63010	GID1B	GA INSENSITIVE DWARF1B	1.58108	1.70309	1.82929	1.35126	1.92632	2.48362	5.28362	4.10926	-0.0285716	0.278634	1.10838	-0.307206	1.13696	0.82975	0.00884359	0.999509	0.685836	0.0116902	0.0109983	0.632768	0.0240546
AT3G63070	AT3G63070		6.69412	5.25582	6.29702	6.46353	9.796	10.1746	7.4366	7.65491	0.0814876	0.655315	0.293021	-0.573828	0.211533	-0.362294	0.0056423	0.869446	0.00584927	0.131763	0.270668	0.00867993	0.0344066
AT3G63180	TKL	TIC-like	5.52376	4.18761	5.73315	4.56017	10.5538	10.5983	6.15117	4.62704	0.0699647	0.983233	0.125776	-0.913268	0.0558112	-0.857457	0.0061288	0.983087	0.00793697	0.912452	0.98998	0.00961457	0.011355
AT3G63260	ATMRK1		21.3225	19.7641	21.1762	22.1829	31.8845	29.3256	27.343	27.2731	0.0741528	0.552916	0.393973	-0.478763	0.31982	-0.158943	0.00235215	0.75039	0.00293641	0.012856	0.0246007	0.00462386	0.130304
AT3G63270	AT3G63270		5.39131	4.67694	3.90625	4.23589	6.0395	5.24592	7.10889	7.79602	-0.250854	0.138627	0.486226	-0.389482	0.73708	0.347598	0.00800265	0.299047	0.602165	0.0218026	0.00649969	0.0880035	0.0572164
AT3G63310	BIL4	BRZ-INSENSITIVE-LONG HYPOCOTYLS 4	49.4339	47.6225	40.9561	40.1737	51.4362	50.2849	63.7001	62.5471	-0.252884	0.0663873	0.372605	-0.319272	0.62549	0.306218	7.22616e-05	0.00319864	0.184524	0.000303888	7.6399e-05	0.00118889	0.000597722
AT3G63390	AT3G63390		18.4069	17.9128	15.1626	16.866	21.032	24.8136	29.2434	27.6985	-0.171338	0.3203	0.621207	-0.491638	0.792546	0.300907	0.00483652	0.577526	0.12163	0.00965564	0.0047883	0.0391716	0.0783377
AT3G63460	AT3G63460		33.4696	26.8785	29.0263	29.5653	41.2679	39.5539	30.5185	28.0134	-0.0412278	0.409665	-0.04265	-0.450893	-0.00142217	-0.452315	0.0303064	0.984421	0.0537744	0.982864	0.999999	0.0412114	0.0408499
AT4G00026	SD3	SEGREGATION DISTORTION 3	11.3744	8.40871	11.7553	9.4915	11.8969	13.6823	21.9803	19.5896	0.0938222	0.340371	1.00012	-0.246548	0.9063	0.659751	0.0091774	0.969526	0.42168	0.0102097	0.0131351	0.616824	0.03039
AT4G00050	UNE10	unfertilized embryo sac 10	14.8975	12.8213	18.4505	15.9256	39.8152	43.244	58.6646	57.1948	0.291615	1.51709	1.98762	-1.22548	1.696	0.470528	4.08803e-05	0.35496	0.000330365	7.44156e-05	9.55437e-05	0.000544165	0.00253807
AT4G00060	MEE44	maternal effect embryo arrest 44	4.12762	4.665	4.93988	5.6595	6.34469	6.75932	5.3585	4.11085	0.223308	0.484886	0.0877385	-0.261579	-0.135569	-0.397148	0.0636022	0.467097	0.0606926	0.926641	0.756752	0.259138	0.10131
AT4G00090	AT4G00090		0	0	10.4569	11.101	10.5183	0	0	0	3.55814	2.64597	0	0.912172	-3.55814	-2.64597	0.114104	0.137276	0.554118	1	0.137276	0.521528	0.554118
AT4G00100	RPS13A	ribosomal protein S13A	209.296	195.507	189.848	190.069	198.051	243.425	317.225	309.086	-0.0910712	0.124526	0.627149	-0.215597	0.71822	0.502623	0.00623951	0.880133	0.719752	0.00986499	0.00666377	0.38623	0.0188863
AT4G00170	AT4G00170		7.68404	8.85246	8.10954	10.9091	17.1421	17.6412	24.3611	24.6504	0.1813	0.988682	1.46045	-0.807382	1.27915	0.471772	0.000350731	0.690043	0.00389505	0.000414853	0.00056711	0.00673948	0.0098331
AT4G00238	AT4G00238		12.0478	11.9794	10.1642	10.294	20.9204	22.9304	30.2936	27.8535	-0.212778	0.816927	1.20848	-1.0297	1.42125	0.391548	0.000209654	0.471323	0.00312165	0.000376709	0.000259491	0.00165359	0.0105689
AT4G00300	AT4G00300		25.6801	31.6312	25.8647	23.5255	24.588	26.6835	32.6155	38.6113	-0.206814	-0.154943	0.304065	-0.0518706	0.510878	0.459008	0.0817169	0.636544	0.784069	0.269638	0.0851612	0.989738	0.110484
AT4G00330	CRCK2	calmodulin-binding receptor-like cytoplasmic kinase 2	24.7314	27.8164	19.4617	21.4457	23.1459	20.7788	28.8513	26.5348	-0.346295	-0.248251	0.0731803	-0.0980438	0.419475	0.321431	0.0383455	0.0925323	0.205032	0.846509	0.0472383	0.823664	0.0967931
AT4G00335	RHB1A	RING-H2 finger B1A	10.7459	10.3669	10.3967	9.78882	16.5752	18.0983	22.3575	23.9565	-0.0590737	0.666046	1.06375	-0.72512	1.12282	0.397703	0.000248389	0.9376	0.00406898	0.000366907	0.000319671	0.00316628	0.00720526
AT4G00620	EMB3127	EMBRYO DEFECTIVE 3127	8.58744	7.53396	8.6496	7.7931	14.1918	16.7855	23.8851	23.7743	0.0253555	0.863779	1.45437	-0.838423	1.42902	0.590594	0.000298812	0.99845	0.00691048	0.000378898	0.00039423	0.00749336	0.00447949
AT4G00710	BSK3	brassinosteroid-signaling kinase 3	17.3762	18.9999	20.7531	17.6706	32.1785	35.7377	42.4005	43.2682	0.0749933	0.865419	1.19185	-0.790425	1.11686	0.326435	0.000403968	0.935281	0.00316991	0.000558589	0.000660543	0.00408873	0.0258081
AT4G00860	ATOZI1		146.866	139.447	140.452	118.235	169.942	184.987	249.917	224.459	-0.145317	0.308001	0.724465	-0.453318	0.869782	0.416464	0.00439668	0.740892	0.18552	0.00736043	0.00441089	0.0729352	0.0366173
AT4G01130	AT4G01130		3.9121	3.79076	5.10709	4.94358	3.24547	4.03788	2.55753	2.55653	0.312631	-0.0637645	-0.447737	0.376396	-0.760368	-0.383972	0.00492209	0.050498	0.882609	0.0366997	0.00359847	0.02933	0.064797
AT4G01320	ATSTE24		25.9625	25.7522	23.6024	24.5386	26.1474	28.2828	33.1643	31.9264	-0.0993262	0.0711505	0.320796	-0.170477	0.420122	0.249645	0.00326373	0.351471	0.536008	0.00701192	0.00287528	0.090333	0.0160034
AT4G01440	UMAMIT31	Usually multiple acids move in and out Transporters 31	6.01756	5.139	5.41977	6.30809	9.21255	10.3201	7.79263	7.474	0.0613244	0.710744	0.392204	-0.649419	0.33088	-0.318539	0.0067543	0.960694	0.00768251	0.0856674	0.130951	0.00995815	0.0766443
AT4G01540	NTM1	NAC with transmembrane motif1	2.01671	1.55494	1.74927	1.71262	4.73334	5.03289	10.0399	9.44731	-0.0287044	1.07848	1.9473	-1.10718	1.97601	0.868826	2.74048e-05	0.997096	0.00144646	5.1079e-05	4.96443e-05	0.00135105	0.000251975
AT4G01560	MEE49	maternal effect embryo arrest 49	19.7069	23.0158	24.3358	21.4321	26.2971	29.5005	39.4917	37.3041	0.0950342	0.370002	0.817111	-0.274968	0.722077	0.447109	0.00393358	0.879127	0.108508	0.0041598	0.00591182	0.21516	0.0241754
AT4G01590	AT4G01590		34.3636	35.0689	34.4813	38.7915	53.5433	60.0302	75.4723	76.1434	0.075548	0.694158	1.10467	-0.61861	1.02913	0.410515	0.000343204	0.895314	0.00469412	0.000422008	0.000509234	0.00659742	0.00816693
AT4G01610	AT4G01610		59.8094	54.7593	46.971	39.1487	88.9525	91.7057	107.535	102.12	-0.403644	0.647966	0.860534	-1.05161	1.26418	0.212568	0.000288792	0.0722631	0.00380715	0.000936376	0.000335486	0.000957849	0.0681659
AT4G01660	ABC1	ABC transporter 1	7.60273	6.84654	6.90746	7.07095	22.4188	20.4327	28.8981	29.625	-0.0418997	1.44713	1.87946	-1.48903	1.92136	0.43233	2.26508e-05	0.989688	0.00021242	5.20199e-05	4.97897e-05	0.000201063	0.00208676
AT4G01720	WRKY47		2.22774	1.99244	2.60138	2.46412	8.09534	9.55186	13.0369	12.705	0.183835	1.6593	2.15704	-1.47546	1.9732	0.497743	9.34746e-05	0.857232	0.000821574	0.000147049	0.000165944	0.00106048	0.00573708
AT4G01750	RGXT2	rhamnogalacturonan xylosyltransferase 2	2.49825	3.54551	1.17358	2.02065	2.36011	2.17967	5.54385	4.30974	-0.63096	-0.298628	0.559382	-0.332332	1.19034	0.85801	0.0256966	0.266604	0.678982	0.132069	0.0230658	0.740425	0.0491094
AT4G01800	AGY1	Albino or Glassy Yellow 1	63.1782	52.1316	64.1287	67.2501	46.3047	52.0115	37.3007	37.1551	0.185206	-0.225769	-0.617626	0.410975	-0.802832	-0.391857	0.0130184	0.399838	0.36302	0.0358454	0.0112528	0.0705708	0.175285
AT4G01990	AT4G01990		3.31065	2.66312	4.19496	3.85326	5.56981	6.62178	10.5031	9.77276	0.333606	0.831702	1.48215	-0.498096	1.14854	0.650445	0.000592354	0.32542	0.0135775	0.00057117	0.00105879	0.0540754	0.00517283
AT4G02040	AT4G02040		0	0	0	0	0	0	12.6758	11.7774	0	0	3.72537	0	3.72537	3.72537	6.04774e-06	1	1	7.43634e-06	7.43634e-06	1	7.43634e-06
AT4G02075	PIT1	pitchoun 1	4.95396	8.8798	6.30985	8.38133	13.0245	9.53722	20.8295	22.0645	0.0760821	0.633408	1.50352	-0.557326	1.42744	0.870111	0.00606378	0.99621	0.282293	0.00712532	0.0079595	0.345533	0.0256264
AT4G02130	GATL6	galacturonosyltransferase 6	25.0759	25.4582	25.5963	24.1639	20.9798	19.4905	32.6736	30.7842	-0.021411	-0.3068	0.317311	0.285389	0.338722	0.624111	0.00155673	0.977723	0.024587	0.0101053	0.00816483	0.0322967	0.00113959
AT4G02210	AT4G02210		5.64867	6.81063	5.26012	4.84228	5.08939	5.75403	6.78725	6.19347	-0.256705	-0.170968	0.0511093	-0.0857362	0.307814	0.222078	0.149023	0.268277	0.512841	0.958659	0.168627	0.896722	0.326646
AT4G02230	AT4G02230		180.758	173.209	172.303	140.763	211.684	251.142	294.601	291.539	-0.176089	0.384947	0.724416	-0.561037	0.900506	0.339469	0.00558429	0.693222	0.123444	0.0103985	0.00571239	0.0473884	0.0865118
AT4G02330	ATPMEPCRB		2.27938	3.82082	1.69255	3.77627	2.60187	3.41366	10.307	10.0894	-0.117077	-0.0151596	1.46724	-0.101918	1.58431	1.4824	0.00368946	0.98614	0.999964	0.00608725	0.00517908	0.990847	0.00595467
AT4G02380	SAG21	senescence-associated gene 21	17.9063	29.0845	9.46742	21.5466	25.7266	23.7467	49.7488	51.5893	-0.569432	0.0713134	1.07679	-0.640745	1.64622	1.00548	0.0148633	0.581371	0.996176	0.0332678	0.0135604	0.484117	0.0388747
AT4G02480	AT4G02480		37.7753	37.0234	38.1086	41.5614	51.9848	54.6484	43.9854	41.3701	0.0887243	0.500311	0.185817	-0.411587	0.0970923	-0.314495	0.00339333	0.58842	0.00325927	0.135842	0.484549	0.00609262	0.0144871
AT4G02620	AT4G02620		193.53	224.331	174.555	193.432	126.579	131.546	165.941	159.61	-0.182437	-0.690707	-0.358192	0.50827	-0.175755	0.332514	0.0149452	0.352385	0.0124689	0.0781015	0.460016	0.0452754	0.184797
AT4G02930	AT4G02930		29.904	28.9776	29.3192	24.6293	55.6168	62.4283	74.1633	76.1705	-0.121907	0.979498	1.32316	-1.10141	1.44506	0.34366	0.000226457	0.845308	0.00214254	0.000390247	0.000319134	0.00157296	0.0201356
AT4G03020	AT4G03020		43.4438	47.3173	40.7011	39.6587	81.4926	89.4149	93.7854	102.122	-0.17158	0.898409	1.09323	-1.06999	1.26481	0.194825	0.000403418	0.654237	0.00258657	0.000902885	0.00062244	0.00161727	0.136061
AT4G03120	AT4G03120		6.03049	8.97791	9.00218	7.45075	13.2389	16.066	22.6778	22.6699	0.117602	0.880141	1.47705	-0.762539	1.35944	0.596906	0.00178612	0.962414	0.0327983	0.00210355	0.00253655	0.046619	0.0221111
AT4G03240	FH	frataxin homolog	14.8445	12.1951	9.02402	12.3433	10.2643	9.36919	13.1262	14.9338	-0.313529	-0.424755	0.0498234	0.111226	0.363353	0.474579	0.150263	0.425471	0.258368	0.988517	0.317883	0.949502	0.192307
AT4G03415	PP2C52	2C-type protein phosphatase 52	29.7955	28.9123	28.8953	27.5923	41.4154	42.8359	52.3696	49.203	-0.0537511	0.506664	0.770689	-0.560415	0.82444	0.264024	0.00019709	0.841392	0.00241008	0.000320382	0.000265755	0.0017488	0.010335
AT4G03510	RMA1	RING membrane-anchor 1	8.60273	6.79533	6.94654	6.61988	5.52335	4.317	8.02046	7.85436	-0.160489	-0.555215	0.0390023	0.394725	0.199492	0.594217	0.05537	0.670494	0.0755286	0.988621	0.521584	0.220653	0.0585938
AT4G03600	AT4G03600		4.1293	4.16699	3.25266	3.61765	3.68486	4.12922	5.78422	4.7209	-0.215068	-0.0691997	0.280394	-0.145869	0.495462	0.349594	0.0512345	0.441026	0.937891	0.183674	0.0434861	0.706808	0.108966
AT4G04185	U5-7		371.841	0	0	0	0	0	663.608	885.382	-7.54628	-7.54628	2.05269	0	9.59897	9.59897	0.0195565	0.650765	0.650765	0.0599204	0.0241988	1	0.0241988
AT4G04190	AT4G04190		1.50832	1.48869	2.59996	2.33963	2.66459	2.6372	5.36351	5.03875	0.473785	0.547185	1.31147	-0.0733997	0.837681	0.764281	6.25904e-05	0.00949489	0.00503688	7.49312e-05	0.000188272	0.644707	0.000237177
AT4G04490	CRK36	cysteine-rich RLK (RECEPTOR-like protein kinase) 36	2.42224	2.63507	1.45266	2.46522	16.7622	14.546	18.437	19.3905	-0.254038	2.23869	2.49657	-2.49273	2.75061	0.257888	0.000101905	0.922564	0.00050553	0.000219949	0.00019617	0.000427841	0.0791183
AT4G04780	MED21	mediator 21	9.94497	9.77727	9.60216	10.5464	8.40748	9.57101	12.2386	12.9888	0.02804	-0.120725	0.325886	0.148765	0.297846	0.446612	0.014304	0.982165	0.529461	0.032918	0.0430017	0.381519	0.0125916
AT4G04840	MSRB6	methionine sulfoxide reductase B6	94.9095	136.247	129.236	115.341	66.2567	69.4604	158.294	167.606	0.0807396	-0.759591	0.491957	0.840331	0.411218	1.25155	0.0177015	0.971207	0.122305	0.124786	0.185502	0.083921	0.0131371
AT4G05070	AT4G05070		212.873	252.701	225.837	211.483	174.996	233.178	351.108	316.217	-0.0899225	-0.188959	0.517512	0.0990361	0.607435	0.706471	0.031994	0.95499	0.751106	0.0754462	0.0501287	0.951063	0.033887
AT4G05110	ENT6	equilibrative nucleoside transporter 6	2.50483	1.89409	2.12291	1.50375	3.45982	3.47608	5.79895	5.50286	-0.18555	0.481785	1.05572	-0.667334	1.24127	0.573938	0.000982294	0.663863	0.0570916	0.00155291	0.00102743	0.0236515	0.00878607
AT4G05315	AT4G05315		0	0	1.65669	2.26141	0.198395	0	5.68222	6.00203	1.56513	0.136451	2.77444	1.42868	1.20931	2.63799	5.94611e-05	0.00510053	0.976636	9.59557e-05	0.000360696	0.00619412	0.000100995
AT4G05380	AT4G05380		0.0236727	0.0338287	0.051972	0.0841801	3.07145	4.12412	6.8225	6.71974	0.054121	2.16005	2.91723	-2.10592	2.86311	0.757184	0.000145854	0.999513	0.00235215	0.000205185	0.00020924	0.0024542	0.00368177
AT4G05410	YAO	YAOZHE	6.78228	6.35609	6.56034	7.36696	19.4827	19.0748	26.4019	24.5657	0.0732918	1.42176	1.8069	-1.34847	1.73361	0.385141	3.20101e-05	0.946292	0.000240968	6.99138e-05	7.51501e-05	0.000269761	0.00382755
AT4G05440	EDA35	embryo sac development arrest 35	7.44489	6.44163	6.98511	4.6438	12.8323	16.0558	21.5572	19.9993	-0.221133	0.959248	1.45508	-1.18038	1.67622	0.495837	0.00187806	0.882024	0.0284113	0.00305884	0.00226617	0.0174579	0.0497412
AT4G05460	AT4G05460		6.54244	5.7677	6.29796	5.82931	9.54354	10.2383	12.0027	12.5385	-0.0185551	0.606088	0.891196	-0.624643	0.909751	0.285108	0.000377315	0.996456	0.0038526	0.000569845	0.000537408	0.00351526	0.0200806
AT4G06410	AT4G06410		0	0	0	0	6.61174	6.15904	5.32444	4.66428	0	2.88467	2.58361	-2.88467	2.58361	-0.301068	4.27969e-05	1	0.000104236	0.000220232	0.000220232	0.000104236	0.0267344
AT4G06634	YY1	Yin Yang 1	9.59455	8.42338	10.2287	9.39045	10.9648	12.2391	16.0472	15.8115	0.111017	0.332354	0.758234	-0.221337	0.647217	0.42588	0.00186453	0.673857	0.0629177	0.00188633	0.00302213	0.177866	0.0110075
AT4G06676	AT4G06676		4.9029	5.88555	5.36314	4.56094	8.08948	8.79006	10.7367	10.672	-0.100963	0.561982	0.872203	-0.662946	0.973167	0.310221	0.00101771	0.833038	0.0137629	0.00171566	0.00126645	0.00849634	0.0383568
AT4G07745	AT4G07745		0	0	0	0	0	0	22.9118	12.6006	0	0	4.2293	0	4.2293	4.2293	0.0184879	1	1	0.0275795	0.0275795	1	0.0275795
AT4G08220	AT4G08220		7.07595	10.4967	6.30483	8.80117	8.54204	9.82422	14.122	14.6494	-0.194337	0.057342	0.652751	-0.251679	0.847088	0.595409	0.0418834	0.859098	0.993528	0.0763284	0.0406976	0.741353	0.0948944
AT4G08290	UMAMIT20	Usually multiple acids move in and out Transporters 20	11.2363	11.0559	10.8048	12.596	37.655	36.2647	22.6546	23.398	0.0643808	1.64398	0.984121	-1.5796	0.919741	-0.65986	1.95171e-05	0.908629	3.34641e-05	0.000519893	0.000627881	3.72175e-05	0.000281514
AT4G08300	UMAMIT17	Usually multiple acids move in and out Transporters 17	7.83385	7.76834	7.68099	11.2325	20.9346	24.827	10.7783	8.15185	0.248679	1.4401	0.249828	-1.19142	0.00114882	-1.19027	0.00561149	0.853791	0.00665611	0.852076	1	0.0102137	0.0102368
AT4G08555	AT4G08555		2.41825	4.3377	1.25976	3.64567	63.8918	83.7534	137.328	164.077	-0.342532	4.09514	5.11484	-4.43767	5.45737	1.0197	0.000632258	0.999799	0.0136234	0.000834703	0.00081438	0.012999	0.00992626
AT4G08790	AT4G08790		7.53316	7.20158	6.0808	6.06412	7.90938	6.97123	11.2425	9.83922	-0.242562	0.0125209	0.463905	-0.255083	0.706467	0.451384	0.00753964	0.284243	0.999279	0.0217525	0.00631725	0.253125	0.0235808
AT4G08869	AT4G08869		0	0	0	0	32.9622	33.0472	41.9438	43.4946	0	5.08766	5.4502	-5.08766	5.4502	0.362533	3.1071e-07	1	2.03511e-08	2.54039e-11	2.54039e-11	2.03511e-08	0.000218375
AT4G08930	APRL6	APR-like 6	14.3211	12.1313	10.3845	11.151	17.6526	17.7022	28.6587	26.5563	-0.273712	0.392743	1.00784	-0.666455	1.28155	0.6151	0.000396762	0.260138	0.0520282	0.000707077	0.000380182	0.0115031	0.00297692
AT4G09490	AT4G09490		8.78772	9.09402	6.23737	3.05517	8.36891	11.3732	12.318	11.3563	-0.816074	0.129048	0.368881	-0.945122	1.18495	0.239833	0.042264	0.163673	0.931372	0.380894	0.0352685	0.0958962	0.638918
AT4G09570	CPK4	calcium-dependent protein kinase 4	13.852	14.3763	13.0001	12.7049	12.5501	15.2456	17.1381	19.0695	-0.125753	-0.0207957	0.33796	-0.104958	0.463713	0.358755	0.0404787	0.729302	0.997529	0.0911467	0.0386022	0.817306	0.077928
AT4G10040	CYTC-2	cytochrome c-2	33.9709	39.6178	34.3617	35.9947	23.5596	35.2001	48.5636	52.3921	-0.0630499	-0.315056	0.445781	0.252006	0.508831	0.760837	0.0462936	0.985069	0.493854	0.143173	0.105383	0.654733	0.0390816
AT4G10100	CNX7	co-factor for nitrate, reductase and xanthine dehydrogenase 7	57.1974	46.4669	49.0459	47.6734	57.4795	63.6147	82.8432	79.4678	-0.098084	0.220275	0.636941	-0.318359	0.735025	0.416666	0.00663693	0.867721	0.350003	0.0102868	0.00681465	0.168308	0.035407
AT4G10140	AT4G10140		9.5681	10.0818	7.2757	10.2	14.4657	14.8576	17.9826	18.7082	-0.152685	0.532876	0.83763	-0.685561	0.990315	0.304754	0.00272134	0.759644	0.0376788	0.00500011	0.00317568	0.0188276	0.088568
AT4G10280	AT4G10280		17.597	17.039	12.3898	13.4583	15.7245	16.5924	21.8115	24.9784	-0.395683	-0.0943428	0.413321	-0.30134	0.809004	0.507663	0.00470061	0.0764119	0.788933	0.0267595	0.00370662	0.178087	0.0145107
AT4G10450	AT4G10450		51.2214	41.1546	50.9748	42.4528	51.039	67.9663	103.425	93.2043	0.0159866	0.358578	1.07359	-0.342592	1.0576	0.715008	0.00961466	0.999897	0.475809	0.0117627	0.0122019	0.503286	0.0330215
AT4G10480	AT4G10480		205.913	215.973	218.111	180.706	171.689	191.112	270.069	267.492	-0.0807326	-0.216567	0.34811	0.135834	0.428842	0.564676	0.0178054	0.872053	0.345957	0.0637919	0.0354868	0.671533	0.0159968
AT4G10620	AT4G10620		3.58488	3.24727	3.33449	3.97265	6.38688	6.52513	8.2985	8.62725	0.0755732	0.755638	1.09951	-0.680065	1.02394	0.343876	0.000158452	0.836836	0.00152296	0.000216882	0.000256689	0.00208502	0.00736446
AT4G10810	AT4G10810		37.7293	36.6729	37.3989	35.9786	45.8632	56.855	71.9574	68.489	-0.0194802	0.454826	0.898733	-0.474306	0.918213	0.443907	0.00350333	0.999198	0.0846059	0.00457127	0.00431361	0.0760644	0.0340742
AT4G11010	NDPK3	nucleoside diphosphate kinase 3	172.143	187.846	173.657	176.668	98.0935	108.32	135.245	125.136	-0.039039	-0.796497	-0.464283	0.757458	-0.425244	0.332215	0.001409	0.915379	0.00188849	0.00964487	0.0139583	0.0024245	0.076657
AT4G11060	MTSSB	mitochondrially targeted single-stranded DNA binding protein	6.94241	6.43065	7.79919	8.11207	7.08664	6.32685	10.1911	10.8921	0.220462	0.0037892	0.586439	0.216673	0.365976	0.58265	0.00226542	0.124057	0.999954	0.00279022	0.012351	0.129609	0.00284678
AT4G11090	TBL23	TRICHOME BIREFRINGENCE-LIKE 23	9.25147	8.16475	7.08861	7.00461	10.8292	11.1184	12.7713	13.1504	-0.270809	0.302619	0.524124	-0.573428	0.794934	0.221506	0.000558858	0.0550402	0.019459	0.00188076	0.000517135	0.00255396	0.0305981
AT4G11100	AT4G11100		35.3335	37.4576	36.9656	31.4018	23.509	27.2289	35.0417	37.6765	-0.0879594	-0.504026	-0.0014069	0.416067	0.0865525	0.50262	0.0378347	0.836856	0.0466828	0.999999	0.842929	0.0930817	0.0471855
AT4G11120	AT4G11120		15.7254	15.937	17.4239	13.796	23.53	23.9635	30.0001	30.9237	-0.0190903	0.556101	0.902468	-0.575191	0.921558	0.346367	0.000973441	0.998111	0.0138217	0.00137468	0.00129672	0.0125165	0.0246624
AT4G11150	TUF	vacuolar ATP synthase subunit E1	304.815	322.77	284.102	279.874	219.089	229.259	278.482	267.156	-0.15366	-0.483361	-0.201179	0.329701	-0.0475183	0.282182	0.00207741	0.0641754	0.0015674	0.0280654	0.716474	0.00824191	0.0154164
AT4G11280	ACS6	1-aminocyclopropane-1-carboxylic acid (acc) synthase 6	6.04567	4.92472	3.70166	6.18454	6.6786	6.31309	12.7302	13.4888	-0.125934	0.208941	1.12145	-0.334875	1.24738	0.912504	0.00374997	0.945206	0.757331	0.00566894	0.00438049	0.495089	0.0095927
AT4G11380	AT4G11380		26.1645	23.5518	23.7175	21.4174	26.2014	26.0118	30.0124	28.5645	-0.133823	0.0680251	0.228149	-0.201848	0.361972	0.160124	0.0308832	0.421433	0.789964	0.0934682	0.0245933	0.172028	0.222156
AT4G11900	AT4G11900		9.95638	8.73125	9.47921	8.66321	11.1206	11.1506	8.57952	8.36672	-0.0385314	0.230477	-0.126857	-0.269008	-0.0883255	-0.357334	0.0272573	0.950329	0.0866266	0.44591	0.68984	0.0561599	0.0241564
AT4G12230	AT4G12230		28.17	27.9089	26.2964	23.4466	26.5651	25.9396	28.4944	31.6267	-0.16665	-0.0916335	0.0970692	-0.0750169	0.26372	0.188703	0.0932651	0.295345	0.668887	0.591967	0.0854692	0.801731	0.196583
AT4G12250	GAE5	UDP-D-glucuronate 4-epimerase 5	6.1887	5.9046	4.8949	5.74858	7.49042	6.58583	9.35954	8.18695	-0.156616	0.189921	0.4719	-0.346537	0.628516	0.281979	0.0183669	0.666564	0.461355	0.0373715	0.0166094	0.149454	0.145257
AT4G12340	AT4G12340		30.9705	31.132	28.6434	25.994	33.1456	33.8439	38.5597	44.8173	-0.178626	0.105996	0.413467	-0.284622	0.592092	0.307471	0.0163737	0.492979	0.752919	0.0387199	0.0136827	0.188339	0.087769
AT4G12460	ORP2B	OSBP(oxysterol binding protein)-related protein 2B	9.84809	10.4692	10.624	12.1309	17.7545	18.7803	15.1204	14.5972	0.149552	0.788	0.507122	-0.638448	0.357569	-0.280878	0.00108979	0.417124	0.001144	0.00907004	0.0263833	0.0021501	0.0283581
AT4G12540	AT4G12540		0.765203	0.601636	1.0886	0.60129	6.43101	6.69957	9.40833	9.82477	0.132183	2.168	2.65685	-2.03582	2.52467	0.488848	8.89922e-06	0.91391	9.46959e-05	1.39691e-05	1.57945e-05	0.000102908	0.000938898
AT4G12600	AT4G12600		97.2821	80.3849	92.9233	70.8019	123.279	142.068	218.315	211.339	-0.116532	0.573388	1.26455	-0.68992	1.38108	0.691162	0.00121445	0.934678	0.0725042	0.00169333	0.0013743	0.0455608	0.00852818
AT4G12710	AT4G12710		4.96678	4.94866	4.44638	3.89789	5.77767	5.6349	6.9749	6.20796	-0.204	0.170753	0.349611	-0.374754	0.553612	0.178858	0.00802894	0.234151	0.260347	0.0280884	0.0069	0.0347336	0.176492
AT4G12735	AT4G12735		1.03492	0	0	0.46392	234.502	238.85	346.675	384.451	-0.300703	7.29119	7.91626	-7.5919	8.21696	0.625065	2.49539e-05	0.999996	0.000224089	5.62532e-05	5.6081e-05	0.000223161	0.00231169
AT4G13010	AT4G13010		143.922	146.708	126.053	121.454	129.864	148.184	146.141	157.34	-0.229997	-0.0634036	0.062005	-0.166594	0.292002	0.125409	0.0847494	0.156083	0.850129	0.842645	0.0749179	0.337342	0.458582
AT4G13070	AT4G13070		3.44257	3.99894	2.31227	2.89057	3.46698	4.93999	6.78365	5.55209	-0.390452	0.140461	0.602527	-0.530912	0.992979	0.462066	0.0349481	0.50349	0.908292	0.0929393	0.0280324	0.271218	0.169112
AT4G13100	AT4G13100		14.4986	13.7529	21.8319	22.6775	28.3417	30.4319	19.4535	21.1613	0.620516	1.00644	0.494348	-0.385922	-0.126168	-0.51209	0.000585345	0.00490677	0.000427779	0.0134452	0.360152	0.00798595	0.00323033
AT4G13170	AT4G13170		28.6152	31.6763	32.937	27.1237	26.1799	29.742	39.812	40.2491	-0.00535534	-0.104926	0.397663	0.099571	0.403019	0.50259	0.0336342	0.999965	0.840713	0.065611	0.0632918	0.859524	0.0344618
AT4G13330	AT4G13330		1.19827	1.55466	1.47443	1.33138	3.69549	4.15455	5.86806	5.9424	0.0159625	1.05131	1.53887	-1.03535	1.52291	0.48756	7.37865e-05	0.999203	0.000981321	0.000124218	0.000126334	0.00102225	0.00260695
AT4G13370	AT4G13370		0	0	0	0	8.21059	9.20757	11.5349	11.0138	0	3.27933	3.61757	-3.27933	3.61757	0.33824	1.75221e-05	1	0.000113742	4.70742e-05	4.70742e-05	0.000113742	0.0102076
AT4G13520	SMAP1	small acidic protein 1	229.696	209.533	206.105	150.133	183.765	219.836	276.68	277.826	-0.300609	-0.121466	0.33487	-0.179143	0.635479	0.456336	0.0595708	0.433226	0.883016	0.231163	0.0516581	0.776873	0.11708
AT4G13615	AT4G13615		215.537	218.415	191.531	212.402	174.797	206.274	234.255	238.428	-0.102928	-0.186557	0.122795	0.0836298	0.225723	0.309353	0.0955441	0.701504	0.333721	0.541958	0.18924	0.830456	0.0871418
AT4G13950	RALFL31	ralf-like 31	15.0063	18.3401	17.7712	16.1824	11.1459	13.856	19.622	20.5027	0.0245729	-0.388502	0.253103	0.413075	0.22853	0.641605	0.0444145	0.997425	0.19318	0.305288	0.364279	0.16224	0.0338409
AT4G14020	AT4G14020		9.67704	10.1101	10.3914	15.5702	48.5213	42.6801	22.0378	26.9676	0.35997	2.09687	1.22717	-1.7369	0.867203	-0.869702	0.00130378	0.785513	0.0013926	0.0368165	0.0781947	0.00197583	0.0101703
AT4G14145	AT4G14145		10.8664	11.1469	13.3748	14.5353	12.8499	13.8872	19.6998	18.5673	0.316799	0.259081	0.745768	0.0577183	0.428969	0.486687	0.00127453	0.0422777	0.0845906	0.00102613	0.00576326	0.828506	0.00384983
AT4G14320	AT4G14320		260.36	234.73	258.87	268.715	185.923	206.503	261.582	269.352	0.0913552	-0.333752	0.10045	0.425108	0.00909462	0.434202	0.0145749	0.605088	0.0478487	0.540342	0.998982	0.0188795	0.0173176
AT4G14342	AT4G14342		68.7417	60.9077	65.2229	72.8778	51.8833	58.1722	80.5403	80.1204	0.0897632	-0.232487	0.305165	0.322251	0.215402	0.537652	0.0210831	0.785006	0.267246	0.0819913	0.194138	0.109765	0.0163043
AT4G14350	AT4G14350		12.3409	11.4348	12.4511	11.4614	17.7796	18.2737	20.5881	22.1304	0.0076366	0.56201	0.79486	-0.554373	0.787224	0.23285	0.000507233	0.999673	0.00407813	0.000764046	0.000786191	0.00425436	0.036511
AT4G14420	AT4G14420		48.5183	48.3847	37.6304	38.0982	38.7374	32.3836	53.4686	42.6433	-0.347569	-0.435728	-0.0115862	0.0881597	0.335983	0.424142	0.0874188	0.222217	0.136078	0.999703	0.242146	0.950221	0.147797
AT4G14455	ATBET12		16.7601	14.353	13.2532	15.68	22.3786	24.1598	32.8893	30.69	-0.098246	0.551724	0.985838	-0.64997	1.08408	0.434114	0.00114369	0.894285	0.026723	0.00172062	0.00133741	0.0168548	0.0189095
AT4G14490	AT4G14490		0.770729	0.767931	0.734797	0	5.16544	6.82166	8.29926	8.07069	-0.371769	1.98282	2.37607	-2.35459	2.74784	0.393251	0.000616648	0.919738	0.0044003	0.00114698	0.000932832	0.0033238	0.0875936
AT4G14520	AT4G14520		9.34641	9.72357	11.0091	9.0386	9.40771	10.3162	16.4616	14.3362	0.0654392	0.0440948	0.63841	0.0213444	0.572971	0.594315	0.0148394	0.965803	0.989024	0.0190536	0.0257864	0.998607	0.0232774
AT4G14740	AT4G14740		16.4592	16.6609	20.6452	22.8249	14.7742	16.5793	14.1878	13.9897	0.372621	-0.0744588	-0.218824	0.44708	-0.591445	-0.144365	0.00618633	0.0228174	0.816803	0.207013	0.00555561	0.0130677	0.478053
AT4G14746	AT4G14746		8.17161	10.6682	6.74781	7.21555	16.5113	16.7929	22.8575	21.3375	-0.384578	0.760498	1.14839	-1.14508	1.53297	0.387897	0.000434275	0.236484	0.00805798	0.000947557	0.000473565	0.00270354	0.0223094
AT4G14800	PBD2	20S proteasome beta subunit D2	34.3656	33.1304	32.7306	34.6676	33.0612	39.1605	46.989	45.5245	-0.0020317	0.0949111	0.44359	-0.0969428	0.445622	0.348679	0.0161453	0.999996	0.758349	0.020645	0.0203652	0.748104	0.0419932
AT4G14880	OASA1	O-acetylserine (thiol) lyase (OAS-TL) isoform A1	323.368	324.579	311.183	306.791	92.341	102.146	122.473	116.945	-0.0681144	-1.72589	-1.42879	1.65777	-1.36067	0.297099	1.33584e-06	0.0805769	1.98597e-07	8.52616e-07	2.07135e-06	5.33757e-07	0.021533
AT4G14920	AT4G14920		6.12458	6.57877	8.33713	7.0795	8.76654	9.75511	7.54021	7.7121	0.244321	0.481002	0.230645	-0.236681	-0.013676	-0.250357	0.0355071	0.242028	0.0266076	0.276837	0.998881	0.176179	0.15455
AT4G15010	AT4G15010		8.72375	8.74652	8.87486	9.44574	11.5898	12.2757	14.3237	14.1211	0.0616701	0.409756	0.644923	-0.348086	0.583253	0.235167	0.000205455	0.601405	0.00205541	0.000253329	0.000341526	0.00354557	0.00726633
AT4G15180	SDG2	SET domain protein 2	6.25477	4.44632	6.20153	4.86832	10.229	10.0648	6.98485	6.96778	0.0412903	0.81169	0.328842	-0.7704	0.287552	-0.482848	0.0114188	0.994944	0.0130902	0.3094	0.386092	0.015065	0.0537094
AT4G15258	SNOR37-2	small nucleolar RNA37-2	429.806	0	0	0	0	0	614.286	625.626	-7.75424	-7.75424	1.52411	0	9.27835	9.27835	0.0414688	0.553099	0.553099	0.169968	0.0497064	1	0.0497064
AT4G15420	AT4G15420		8.65645	8.63053	6.42157	6.03619	16.6881	18.71	19.4102	20.6732	-0.415783	0.955338	1.12562	-1.37112	1.54141	0.170286	0.000209017	0.14583	0.00156352	0.000634866	0.000300763	0.000619271	0.157778
AT4G15470	AT4G15470		131.638	122.784	119.516	106.162	125.808	130.528	154.46	148.659	-0.171525	0.0107287	0.250852	-0.182254	0.422377	0.240123	0.0154103	0.241173	0.998509	0.0575487	0.0118256	0.208121	0.0652264
AT4G15530	PPDK	pyruvate orthophosphate dikinase	51.9881	40.9662	40.9929	46.4446	87.312	88.9217	65.4734	65.1849	-0.0863535	0.908465	0.48241	-0.994818	0.568763	-0.426055	0.0016205	0.917597	0.00239528	0.04191	0.0265071	0.00187171	0.0220706
AT4G15610	AT4G15610		4.7213	1.69566	1.00656	1.3205	2.65083	1.4185	6.20981	6.99007	-0.959912	-0.471762	0.852689	-0.48815	1.8126	1.32445	0.0364502	0.422168	0.766361	0.143734	0.0345137	0.880547	0.0607786
AT4G15660	AT4G15660		3.50533	5.92374	2.85171	3.85565	2.10435	1.83786	12.2765	6.61148	-0.392401	-0.943637	0.869965	0.551236	1.26237	1.8136	0.09551	0.921802	0.636905	0.280832	0.155718	0.918571	0.0883804
AT4G15670	AT4G15670		2.31409	4.66969	1.5893	2.6956	2.07164	2.59517	8.98475	9.39456	-0.515433	-0.430326	1.18171	-0.0851068	1.69714	1.61204	0.0049245	0.549672	0.648096	0.0132639	0.00608506	0.996658	0.00673988
AT4G15760	MO1	monooxygenase 1	8.45048	12.3333	10.3399	10.9254	48.5675	50.8277	68.9607	70.3905	0.0301727	2.15391	2.63321	-2.12374	2.60303	0.479295	8.66953e-06	0.998774	9.34833e-05	1.42278e-05	1.46265e-05	9.52414e-05	0.00100038
AT4G15800	RALFL33	ralf-like 33	22.2708	22.1698	22.6926	25.5962	20.5439	21.7873	44.5852	38.5453	0.114851	-0.0670642	0.874289	0.181915	0.759439	0.941354	0.00299892	0.852502	0.968675	0.00453457	0.00671001	0.640025	0.00371063
AT4G16008	AT4G16008		8.00082	7.62872	7.9859	7.09938	6.68259	6.73996	10.019	10.1344	-0.0452409	-0.192954	0.329533	0.147713	0.374774	0.522487	0.00246596	0.854595	0.102284	0.00940865	0.00618401	0.213786	0.00211027
AT4G16141	AT4G16141		17.9948	15.6379	18.0157	13.9413	21.5388	18.5347	36.5135	32.268	-0.0694928	0.23971	0.990171	-0.309203	1.05966	0.75046	0.00514795	0.984878	0.608885	0.00722236	0.0060747	0.453806	0.0150886
AT4G16240	AT4G16240		6.22721	3.07141	9.20415	3.57331	7.9144	8.44525	20.3852	20.4427	0.387252	0.700392	1.9224	-0.31314	1.53515	1.22201	0.00751242	0.868782	0.494426	0.00803703	0.0123148	0.859393	0.0200266
AT4G16310	LDL3	LSD1-like 3	5.38271	4.94908	6.07545	4.79779	7.65173	7.78713	6.17782	5.78938	0.061993	0.499924	0.179661	-0.437931	0.117668	-0.320263	0.0225958	0.943811	0.0232218	0.452442	0.71022	0.0340256	0.0812769
AT4G16330	AT4G16330		21.3401	19.312	18.7836	16.6145	31.3414	30.9237	34.6361	35.2124	-0.189652	0.591419	0.752341	-0.78107	0.941993	0.160923	0.000231488	0.21191	0.0019551	0.000603498	0.000316779	0.000837875	0.0791218
AT4G16370	OPT3	oligopeptide transporter	74.141	65.384	48.3609	81.5601	560.735	580.987	437.18	410.727	-0.101383	3.01461	2.58625	-3.11599	2.68763	-0.42836	1.59134e-05	0.990834	3.86082e-05	0.000129402	0.000124465	3.68965e-05	0.00336493
AT4G16850	AT4G16850		3.66427	3.65274	3.6138	3.62437	3.9944	4.47107	6.02671	6.42098	-0.0122599	0.167698	0.6329	-0.179958	0.64516	0.465202	0.000804508	0.997583	0.176507	0.00105761	0.000996297	0.148989	0.00281604
AT4G16870	AT4G16870		6.87364	5.34328	6.25185	5.938	4.76668	5.34196	2.24005	2.36904	-0.00274961	-0.231572	-1.10509	0.228823	-1.10234	-0.873513	0.00831824	0.999995	0.394958	0.0102438	0.0103778	0.403571	0.0320917
AT4G16980	AT4G16980		513.167	570.744	536.768	394.004	395.004	495.301	733.157	726.906	-0.219309	-0.283297	0.4291	0.0639876	0.648409	0.712397	0.0365604	0.669168	0.517942	0.137202	0.0499645	0.988039	0.0393081
AT4G17030	EXLB1	expansin-like B1	8.37966	5.12487	7.75708	10.3078	9.68956	12.1315	4.8491	5.81215	0.371983	0.619548	-0.29227	-0.247565	-0.664253	-0.911818	0.10502	0.599923	0.218527	0.842693	0.281865	0.716397	0.10186
AT4G17070	AT4G17070		11.6452	12.4622	8.53215	10.9238	12.0124	14.0012	15.9659	14.8662	-0.283081	0.101669	0.330648	-0.38475	0.613729	0.22898	0.0389556	0.342518	0.854734	0.149945	0.0303936	0.160029	0.320397
AT4G17140	AT4G17140		2.64611	2.01603	2.6615	2.0177	6.08649	5.36775	4.08922	3.66256	0.00368964	1.014	0.54968	-1.01031	0.54599	-0.464323	0.00393845	0.999997	0.0050102	0.0762362	0.0775199	0.00505771	0.0431315
AT4G17180	AT4G17180		3.26693	3.10561	2.27598	2.21895	3.82356	3.90206	5.21631	5.50186	-0.366351	0.216125	0.603154	-0.582476	0.969505	0.387029	5.97216e-05	0.00513936	0.0170223	0.000207196	6.85747e-05	0.000633122	0.000856369
AT4G17245	AT4G17245		30.0742	38.9782	25.5698	27.5407	31.4447	35.5502	60.6359	65.1041	-0.366556	-0.0423937	0.846255	-0.324163	1.21281	0.888649	0.0025746	0.304353	0.992443	0.00640699	0.00251217	0.392378	0.00560925
AT4G17250	AT4G17250		7.03371	6.17874	5.21451	5.02106	10.2013	9.22893	11.4478	10.7371	-0.314171	0.494395	0.668854	-0.808566	0.983025	0.174459	0.00105994	0.146067	0.0140618	0.00362248	0.00120346	0.00330119	0.178107
AT4G17270	AT4G17270		23.6388	23.4081	22.6006	25.0982	33.7972	37.1944	46.0721	45.5745	0.0190491	0.573568	0.933065	-0.554519	0.914016	0.359496	0.000318599	0.995828	0.00467059	0.000419128	0.00044397	0.00518076	0.00809981
AT4G17330	G2484-1	G2484-1 protein	18.0289	13.7322	18.9051	16.0472	33.6353	34.0916	24.5277	21.5671	0.130302	1.04635	0.510519	-0.916051	0.380217	-0.535834	0.00340453	0.870106	0.0036125	0.0873415	0.173818	0.00512861	0.0231152
AT4G17390	AT4G17390		256.925	247.374	290.229	256.678	267.314	285.227	355.166	354.394	0.116572	0.131304	0.490996	-0.0147324	0.374424	0.359691	0.00648598	0.496839	0.412464	0.00614585	0.0143932	0.996556	0.0163211
AT4G17490	ERF6	ethylene responsive element binding factor 6	1.22848	1.87155	1.7985	1.37209	1.60074	1.52016	7.48289	6.57679	0.0198232	0.00589165	1.65487	0.0139315	1.63504	1.64897	0.000455905	0.999754	0.999994	0.000706335	0.000724575	0.999914	0.00071167
AT4G17500	ERF-1	ethylene responsive element binding factor 1	4.17054	5.7967	5.37458	5.06974	8.87381	5.38504	24.1037	15.9268	0.0563969	0.442135	1.81235	-0.385738	1.75595	1.37021	0.0245049	0.999825	0.902933	0.0310943	0.0328168	0.928054	0.0516214
AT4G17615	CBL1	calcineurin B-like protein 1	9.0095	9.25757	7.6241	7.99213	4.73293	5.08791	7.84149	7.12532	-0.202232	-0.777805	-0.256422	0.575573	-0.0541899	0.521383	0.000887856	0.0488525	0.000691255	0.0234654	0.756336	0.00298337	0.00467954
AT4G17720	AT4G17720		25.4796	23.896	21.0026	22.757	26.7386	29.7437	37.6999	35.4575	-0.167009	0.186917	0.548832	-0.353926	0.715841	0.361915	0.00277196	0.392619	0.248598	0.00559887	0.00250899	0.0504504	0.0203175
AT4G17730	SYP23	syntaxin of plants 23	24.3904	23.2132	24.3525	20.9742	22.1805	24.1602	29.0236	33.6844	-0.0677905	-0.0372065	0.383499	-0.030584	0.45129	0.420706	0.0454782	0.950062	0.990439	0.0837908	0.0544047	0.994957	0.065682
AT4G17870	PYR1	PYRABACTIN RESISTANCE 1	40.1539	51.7172	39.9713	41.1175	55.6651	65.097	81.1704	84.6207	-0.176027	0.387112	0.837913	-0.563139	1.01394	0.450801	0.004987	0.762106	0.170668	0.00838069	0.00505189	0.0702214	0.0471305
AT4G17900	AT4G17900		16.5975	16.7516	16.4186	16.1915	16.5367	19.0762	22.0492	24.8787	-0.0304804	0.0895541	0.468984	-0.120034	0.499464	0.37943	0.017574	0.991716	0.834309	0.0245639	0.0204338	0.701519	0.045277
AT4G18040	EIF4E	eukaryotic translation initiation factor 4E	76.7276	74.837	77.168	77.7805	66.9187	76.0907	86.5669	88.5553	0.0314456	-0.0826993	0.205899	0.114145	0.174454	0.288599	0.0360727	0.955188	0.627417	0.081825	0.127432	0.404576	0.0303812
AT4G18070	AT4G18070		28.7818	29.8867	27.2163	31.4082	29.4842	33.4966	46.466	46.0785	-0.0010467	0.0990659	0.640046	-0.100113	0.641093	0.54098	0.00323663	1	0.743603	0.00439618	0.00437472	0.738364	0.0073119
AT4G18100	AT4G18100		368.469	349.411	387.391	325.017	339.826	393.785	511.554	509.14	-0.0110082	0.0311866	0.506546	-0.0421948	0.517554	0.47536	0.0167422	0.99968	0.992683	0.024242	0.022785	0.982711	0.029104
AT4G18197	PUP7	purine permease 7	10.6686	9.97832	6.4724	7.60657	7.8021	9.73504	9.19641	8.62467	-0.49414	-0.213096	-0.192279	-0.281044	0.301861	0.0208163	0.0777612	0.0597665	0.381596	0.445822	0.267301	0.313902	0.998092
AT4G18210	PUP10	purine permease 10	3.71087	3.40868	3.3776	4.00369	4.65065	4.99301	6.4526	6.0442	0.0408237	0.35251	0.6687	-0.311686	0.627876	0.31619	0.00287571	0.971572	0.049833	0.00337073	0.00407224	0.070254	0.0333162
AT4G18230	AT4G18230		13.0587	11.1805	9.01735	9.65839	15.3268	16.7464	22.3997	19.2118	-0.343785	0.376914	0.732985	-0.720698	1.07677	0.356071	0.00486104	0.33458	0.155419	0.0123506	0.00442367	0.0306977	0.0902158
AT4G18240	SS4	starch synthase 4	24.516	23.8705	26.9978	30.8345	38.4232	37.0982	31.9905	33.4716	0.247887	0.621557	0.42104	-0.37367	0.173153	-0.200517	0.00387788	0.118072	0.00322376	0.0177668	0.2046	0.0156762	0.0988289
AT4G18280	AT4G18280		34.1389	27.8892	36.6164	18.2258	57.4142	51.5049	98.4532	102.988	-0.171743	0.792731	1.66783	-0.964474	1.83958	0.875104	0.00174848	0.957658	0.105035	0.00241158	0.0019881	0.0688741	0.0111841
AT4G18501	AT4G18501		0.741012	1.48955	0.461915	0	2.74495	3.15729	3.86879	5.43056	-0.781068	0.901412	1.41732	-1.68248	2.19839	0.515906	0.00844099	0.578851	0.146473	0.018853	0.00843209	0.0457978	0.178639
AT4G18580	AT4G18580		0	12.1242	0	0	0	0	23.7266	21.7076	-2.8201	-2.8201	1.74776	0	4.56786	4.56786	0.0175748	0.561994	0.561994	0.0605316	0.0216072	1	0.0216072
AT4G18710	BIN2	BRASSINOSTEROID-INSENSITIVE 2	79.5117	82.9977	70.4231	69.377	90.9928	96.2552	105.887	110.966	-0.214311	0.202108	0.411792	-0.41642	0.626104	0.209684	0.000737729	0.0558775	0.0424199	0.00248089	0.000636783	0.0041569	0.0231469
AT4G18730	RPL16B	ribosomal protein L16B	252.235	244.043	251.423	228.972	224.442	244.428	316.67	303.601	-0.0467359	-0.0816221	0.320592	0.0348861	0.367328	0.402214	0.0094385	0.905198	0.68472	0.0221527	0.0144774	0.959073	0.0108808
AT4G18905	AT4G18905		12.1999	12.3104	14.4331	15.3039	27.8422	27.882	37.4182	38.588	0.259613	1.12262	1.55704	-0.863011	1.29742	0.434413	2.89466e-06	0.0243219	3.53659e-05	4.70823e-07	1.77065e-06	7.45226e-05	0.000157114
AT4G19020	CMT2	chromomethylase 2	5.05068	4.89601	5.33742	5.8747	4.65491	4.43879	4.34667	3.99248	0.145251	-0.10687	-0.208493	0.252121	-0.353744	-0.101623	0.0167735	0.185864	0.415111	0.0980484	0.0146517	0.0417669	0.498461
AT4G19200	AT4G19200		108.706	115.319	100.925	141.921	118.43	134.506	206.044	211.675	0.115392	0.173653	0.892941	-0.0582605	0.777549	0.719289	0.0108376	0.929156	0.801619	0.0124738	0.0179676	0.987294	0.0221271
AT4G19420	AT4G19420		17.5113	16.9621	15.8452	16.7884	23.9446	32.048	49.0513	45.4692	-0.0746723	0.669024	1.40399	-0.743696	1.47866	0.734967	0.00179403	0.990108	0.086448	0.00237745	0.00211731	0.0674896	0.0124684
AT4G19520	AT4G19520		7.80789	6.78726	7.16577	7.08942	12.0732	13.2209	9.19517	9.38046	-0.0298613	0.717827	0.310175	-0.747689	0.340036	-0.407653	0.00161175	0.988139	0.00214718	0.0713321	0.0552769	0.00190358	0.0122455
AT4G19690	IRT1	iron-regulated transporter 1	0.32984	0.165127	0.265391	0	9.88573	8.52811	5.49022	3.72775	-0.139261	3.03245	2.16872	-3.17172	2.30798	-0.863736	0.000912947	0.998743	0.00123046	0.0181856	0.0165889	0.00117085	0.0150791
AT4G20260	PCAP1	plasma-membrane associated cation-binding protein 1	252.643	310.606	269.063	219.5	374.203	390.751	610.321	594.095	-0.204448	0.440254	1.09377	-0.644702	1.29822	0.653516	0.000751958	0.595806	0.0747577	0.0011905	0.000772732	0.0269458	0.00505715
AT4G20270	BAM3	BARELY ANY MERISTEM 3	4.55552	4.21686	5.12916	5.1549	9.27848	10.883	7.78417	8.53733	0.18945	1.04072	0.766201	-0.851267	0.57675	-0.274517	0.00255433	0.665891	0.00303438	0.0139549	0.0304472	0.0051985	0.123413
AT4G20830	AT4G20830		22.8476	24.2314	16.6438	20.3377	22.6183	21.1255	35.7522	37.7218	-0.332316	-0.10153	0.620874	-0.230787	0.95319	0.722404	0.00139949	0.116998	0.752009	0.00455057	0.00131601	0.305448	0.00289852
AT4G20850	TPP2	tripeptidyl peptidase ii	40.8456	38.4126	40.5393	42.8532	41.2526	42.9787	35.5528	31.8783	0.071596	0.0856982	-0.226931	-0.0141023	-0.298527	-0.31263	0.031978	0.703659	0.590985	0.106251	0.0423547	0.995338	0.0357612
AT4G20860	AT4G20860		4.96784	4.98704	4.17255	4.0491	14.5257	18.9776	28.0444	31.6682	-0.225972	1.57035	2.36797	-1.79633	2.59394	0.797612	0.000635143	0.970754	0.0149746	0.00088931	0.000777177	0.0115985	0.0101745
AT4G20980	AT4G20980		30.572	30.162	30.2101	27.4181	54.2728	62.8859	69.1869	72.0518	-0.0732528	0.925565	1.1911	-0.998818	1.26435	0.265537	0.000544402	0.963618	0.00382858	0.000973267	0.000838777	0.00312389	0.0745179
AT4G21070	BRCA1	breast cancer susceptibility1	2.09537	0.822454	1.4835	1.25545	12.2373	12.9676	15.3729	15.4419	-0.0534527	2.46777	2.73825	-2.52123	2.79171	0.27048	2.15216e-05	0.99796	0.000124879	6.13249e-05	5.98659e-05	0.000122032	0.0201102
AT4G21150	HAP6	HAPLESS 6	38.177	33.6372	32.348	33.903	40.7429	37.6007	48.8002	44.3679	-0.113048	0.122285	0.36658	-0.235333	0.479628	0.244295	0.0237591	0.715989	0.62112	0.0464103	0.0212689	0.22756	0.137395
AT4G21570	AT4G21570		45.3889	42.6052	44.9879	38.0685	50.8077	53.7188	64.3973	64.9405	-0.0814106	0.24331	0.54538	-0.324721	0.62679	0.30207	0.00407263	0.820586	0.134712	0.00651465	0.00426905	0.063007	0.0396213
AT4G21620	AT4G21620		81.1791	71.6259	68.9153	38.4801	78.5358	77.2328	136.861	122.588	-0.5009	0.027358	0.756077	-0.528258	1.25698	0.728719	0.0146227	0.376462	0.99928	0.0414609	0.0121402	0.335761	0.0454562
AT4G21720	AT4G21720		7.59635	6.30616	5.70179	6.40482	4.17455	5.2171	9.02869	7.22241	-0.172883	-0.481278	0.198729	0.308395	0.371612	0.680007	0.0734869	0.760769	0.198668	0.607211	0.241521	0.510848	0.0620431
AT4G21790	TOM1	tobamovirus multiplication 1	61.0271	52.3686	54.2859	50.8365	68.0672	74.6661	90.526	89.5558	-0.107329	0.326807	0.657997	-0.434137	0.765327	0.33119	0.00248967	0.748247	0.0721953	0.00412901	0.00264727	0.032488	0.0332616
AT4G21850	MSRB9	methionine sulfoxide reductase B9	4.1139	6.18711	1.34473	3.31423	5.13013	2.88755	12.6362	8.5364	-0.885408	-0.296228	0.913643	-0.58918	1.79905	1.20987	0.0475489	0.533097	0.930269	0.148789	0.0430701	0.822039	0.0874578
AT4G21930	AT4G21930		9.37912	9.37914	10.7499	10.723	17.2026	17.9076	9.96722	14.6561	0.177311	0.83813	0.359005	-0.66082	0.181694	-0.479125	0.0291844	0.847628	0.0274565	0.408686	0.787968	0.0501379	0.110834
AT4G22140	EBS	EARLY BOLTING IN SHORT DAYS	16.6113	17.8717	12.6826	17.101	21.4313	19.2468	26.8	27.8548	-0.198942	0.226272	0.634974	-0.425213	0.833916	0.408702	0.00938177	0.618498	0.433418	0.018193	0.00854969	0.128444	0.0619511
AT4G22190	AT4G22190		33.0148	37.2088	35.5124	36.3824	25.353	28.5559	37.5992	35.6618	0.0330025	-0.369392	0.0594321	0.402395	0.0264296	0.428824	0.0245902	0.97288	0.0505893	0.870608	0.984645	0.0367917	0.0287597
AT4G22310	AT4G22310		117.6	117.888	112.579	108.228	105.025	127.394	142.278	143.498	-0.0920601	-0.0187651	0.277092	-0.0732949	0.369152	0.295857	0.0527953	0.802198	0.997165	0.112001	0.0518133	0.884797	0.0945675
[truncated: 811 more rows]
