# Supplementary material for: Analysis of Alternative Splicing During the Combinatorial Response to Simultaneous Copper and Iron Deficiency in Arabidopsis Reveals Differential Events in Genes Involved in Amino Acid Metabolism
Source: Front Plant Sci. 2022 Jan 31;13:827828. doi: 10.3389/fpls.2022.827828 (PMC8841432; doi:10.3389/fpls.2022.827828)
Supplement: Supplementary file 5 [file Table_3.xlsx]

## Sheet: Table S3
	PSI								Average PSI				log2(Fold Changes)						Interaction Cu x Fe	Adjusted p-value (Tukey test)
Bin	Cont 1	Cont 2	-Cu 1	-Cu 2	-Fe 1	-Fe 2	-Cu-Fe 1	-Cu-Fe 2	Cont	-Cu	-Fe	-Cu-Fe	-Cu vs Cont	-Fe vs Cont	-Cu-Fe vs Cont	-Fe vs -Cu	-Cu-Fe vs -Cu	-Cu-Fe vs -Fe	p-value	-Cu vs Cont	-Fe vs Cont	-Cu-Fe vs Cont	-Cu-Fe vs -Cu	-Fe vs -Cu	-Cu-Fe vs -Fe
AT1G01220:E009	0	0	1	1	1	1	0	0	0	1	1	0	#DIV/0!	#DIV/0!	#DIV/0!	0	#NUM!	#NUM!	4.45105e-64	9.37028e-14	9.37028e-14	0.193189	9.37028e-14	1	9.37028e-14
AT1G01490:E008	1	1	1	1	0.768116	0.754717	0.693878	0.675214	1	1	0.761416	0.684546	0	-0.393242	-0.546781	-0.393242	-0.546781	-0.153539	5.12166e-06	1	4.01928e-05	6.91402e-06	6.91402e-06	4.01928e-05	0.00242554
AT1G02880:E006	1	1	1	1	0	0	1	1	1	1	0	1	0	#NUM!	0	#NUM!	0	#DIV/0!	2.02572e-63	0.0528882	9.37028e-14	0.0528882	1	9.37028e-14	9.37028e-14
AT1G03040:E004	0.030303	0	0.0740741	0.108108	0.0428571	0.0534351	0	0	0.0151515	0.0910911	0.0481461	0	2.58785	1.66796	#NUM!	-0.91989	#NUM!	#NUM!	0.0183614	0.0336814	0.323506	0.799193	0.0179968	0.181303	0.135032
AT1G03210:E003	0	0.0625	0.166667	0.16	0	0	0	0	0.03125	0.163333	0	0	2.38589	#NUM!	#NUM!	#NUM!	#NUM!	#DIV/0!	0.00488766	0.0137195	0.556648	0.556648	0.00630651	0.00630651	1
AT1G03370:E007	0	0	0.241379	0.136364	0.015873	0.0649351	0	0	0	0.188871	0.040404	0	#DIV/0!	#DIV/0!	#DIV/0!	-2.22483	#NUM!	#NUM!	0.0267635	0.0332561	0.765493	1	0.0332561	0.072026	0.765493
AT1G06190:E007	1	1	1	1	1	1	0	0	1	1	1	0	0	0	#NUM!	0	#NUM!	#NUM!	1.26896e-61	0.888134	1	9.37028e-14	9.37028e-14	0.888134	9.37028e-14
AT1G06390:E014	1	1	1	1	0.84	0.880342	1	1	1	1	0.860171	1	0	-0.217305	0	-0.217305	0	0.217305	0.00135418	1	0.0021179	1	1	0.0021179	0.0021179
AT1G07650:E011	1	1	1	1	1	1	0.608696	0.44	1	1	1	0.524348	0	0	-0.931404	0	-0.931404	-0.931404	0.00299523	1	1	0.00464625	0.00464625	1	0.00464625
AT1G07890:E020	0.00970874	0.0103235	0.0128355	0.0123043	0.00363636	0.00438597	0.0108696	0.012987	0.0100161	0.0125699	0.00401116	0.0119283	0.327647	-1.32023	0.252066	-1.64788	-0.0755817	1.57229	0.00170422	0.121748	0.0071317	0.249396	0.868738	0.00186373	0.00251441
AT1G08570:E006	1	1	1	1	1	1	0.969543	0.966346	1	1	1	0.967945	0	0	-0.0470035	0	-0.0470035	-0.0470035	2.04536e-05	1	1	4.69809e-05	4.69809e-05	1	4.69809e-05
AT1G09130:E004	0.0143885	0.00389105	0.0110294	0.0116279	0.017341	0.0134409	0	0	0.00913977	0.0113287	0.015391	0	0.309747	0.751853	#NUM!	Table	#NUM!	#NUM!	0.0685199	0.941254	0.479171	0.239736	0.141914	0.746418	0.0581599
AT1G10522:E004	0	0	1	1	1	1	0.0588235	0.047619	0	1	1	0.0532213	#DIV/0!	#DIV/0!	#DIV/0!	0	-4.23185	-4.23185	2.05103e-09	9.37028e-14	9.37028e-14	0.000618996	9.37028e-14	1	9.37028e-14
AT1G10890:E007	0.666667	0.612903	0.575758	0.677419	0.623188	0.781818	1	1	0.639785	0.626588	0.702503	1	-0.0300688	0.134918	0.644341	0.164987	0.67441	0.509423	0.0162289	0.997151	0.804232	0.0220096	0.0194089	0.710676	0.0420339
AT1G11280:E011	1	1	1	1	1	1	0.393939	0.384615	1	1	1	0.389277	0	0	-1.36113	0	-1.36113	-1.36113	1.13166e-08	1	1	9.37028e-14	9.37028e-14	1	9.37028e-14
AT1G12440:E004	0	0	1	1	0	0	0	0	0	1	0	0	#DIV/0!	#DIV/0!	#DIV/0!	#NUM!	#NUM!	#DIV/0!	4.00109e-64	9.37028e-14	0.938279	0.938279	9.37028e-14	9.37028e-14	1
AT1G13770:E003	0	0.0714286	0.285714	0.1	0.15493	0.157895	0	0	0.0357143	0.192857	0.156412	0	2.43296	2.13078	#NUM!	-0.30218	#NUM!	#NUM!	0.129526	0.256917	0.421786	0.953034	0.15815	0.950408	0.25951
AT1G13910:E012	0.133333	0.103448	0	0	0.0243902	0	0	0	0.118391	0	0.0121951	0	#NUM!	-3.27918	#NUM!	#DIV/0!	#DIV/0!	#NUM!	0.00242831	0.00337158	0.0050828	0.00337158	1	0.809479	0.809479
AT1G14560:E009	0.0232558	0.2	0.285714	0.212121	0.212121	0.162162	0	0	0.111628	0.248918	0.187142	0	1.15697	0.745433	#NUM!	-0.411538	#NUM!	#NUM!	0.0846974	0.333723	0.718954	0.470963	0.0760701	0.814645	0.168285
AT1G14580:E004	0.176471	0.111111	0.259259	0.272727	0.047619	0.1	0	0	0.143791	0.265993	0.0738095	0	0.887418	-0.962093	#NUM!	-1.84951	#NUM!	#NUM!	0.0036978	0.049866	0.233335	0.0291105	0.00310846	0.0104554	0.206374
AT1G14690:E012	0.724138	0.555556	0.448276	0.675676	1	1	0.476923	0.46789	0.639847	0.561976	1	0.472406	-0.187218	0.644202	-0.437698	0.83142	-0.250479	-1.0819	0.0222507	0.861277	0.0736277	0.439089	0.809331	0.0395643	0.0210221
AT1G15830:E005	1	1	1	1	1	1	0	0	1	1	1	0	0	0	#NUM!	0	#NUM!	#NUM!	1.26896e-61	0.888134	1	9.37028e-14	9.37028e-14	0.888134	9.37028e-14
AT1G15830:E007	1	1	1	1	1	1	0	0	1	1	1	0	0	0	#NUM!	0	#NUM!	#NUM!	1.26896e-61	0.888134	1	9.37028e-14	9.37028e-14	0.888134	9.37028e-14
AT1G16250:E004	1	1	1	1	0.25	0.2	0.384615	0.478261	1	1	0.225	0.431438	0	-2.152	-1.21277	-2.152	-1.21277	0.939229	6.57178e-05	1	0.000134768	0.00038626	0.00038626	0.000134768	0.0180798
AT1G16560:E007	1	1	1	1	1	1	0	0	1	1	1	0	0	0	#NUM!	0	#NUM!	#NUM!	1.26896e-61	0.888134	1	9.37028e-14	9.37028e-14	0.888134	9.37028e-14
AT1G18660:E006	1	1	1	1	0.6	0.702128	1	1	1	1	0.651064	1	0	-0.619129	0	-0.619129	0	0.619129	0.00143164	1	0.00223809	1	1	0.00223809	0.00223809
AT1G19400:E005	1	1	1	1	0.797468	0.744681	0.68	0.614679	1	1	0.771075	0.647339	0	-0.375058	-0.627406	-0.375058	-0.627406	-0.252348	0.00065596	1	0.00527546	0.00100589	0.00100589	0.00527546	0.0463689
AT1G19650:E015	0.0886076	0.037037	0.0545455	0.0793651	0.03125	0.0625	0.170732	0.147541	0.0628223	0.0669553	0.046875	0.159136	0.0919204	-0.422458	1.34091	-0.514379	1.24899	1.76337	0.0319573	0.998004	0.909826	0.0556617	0.0638668	0.842831	0.0337674
AT1G20620:E013	0.00264293	0.00266223	0.00520756	0.00411166	0	0	0	0	0.00265258	0.00465961	0	0	0.812814	#NUM!	#NUM!	#NUM!	#NUM!	#DIV/0!	0.000683377	0.0223183	0.00820814	0.00820814	0.000958419	0.000958419	1
AT1G20770:E005	0	0.0196078	0.0465116	0.0540541	0.0422535	0.0275229	0	0	0.00980392	0.0502828	0.0348882	0	2.35864	1.83131	#NUM!	-0.527326	#NUM!	#NUM!	0.0160339	0.0370474	0.154628	0.71831	0.0175932	0.429104	0.0598804
AT1G20890:E002	0	0.0666667	0.0810811	0.0909091	0.0434783	0.0689655	0	0	0.0333333	0.0859951	0.0562219	0	1.36729	0.754166	#NUM!	-0.613122	#NUM!	#NUM!	0.104236	0.301659	0.807431	0.603909	0.0889694	0.673825	0.26354
AT1G21440:E009	1	1	1	1	0.64	0.692308	1	1	1	1	0.666154	1	0	-0.586073	0	-0.586073	0	0.586073	0.000123191	1	0.000204023	1	1	0.000204023	0.000204023
AT1G22020:E006	1	1	1	1	0.675676	0.619048	1	1	1	1	0.647362	1	0	-0.627356	0	-0.627356	0	0.627356	0.000135799	1	0.000221691	1	1	0.000221691	0.000221691
AT1G22430:E013	0.0693069	0.0491803	0.0823529	0.108911	0.130435	0.132075	0.109244	0.104167	0.0592436	0.0956319	0.131255	0.106705	0.690832	1.14764	0.848898	0.45681	0.158066	-0.298744	0.0166276	0.118922	0.0129844	0.053831	0.793491	0.126077	0.304537
AT1G25420:E004	0.12	0.12	0.176471	0.212121	0.0789474	0.135802	0.0769231	0.0535714	0.12	0.194296	0.107375	0.0652473	0.695221	-0.160377	-0.879045	-0.855598	-1.57427	-0.718668	0.028993	0.129378	0.954284	0.270691	0.0229621	0.0827326	0.43716
AT1G26180:E006	0.0561798	0.0839695	0.121951	0.137615	0.0782609	0.0877193	0.0769231	0.0394737	0.0700746	0.129783	0.0829901	0.0581984	0.889137	0.244047	-0.267913	-0.64509	-1.15705	-0.51196	0.0541665	0.0893462	0.881006	0.90316	0.0511636	0.173646	0.559725
AT1G26440:E010	1	1	1	1	0.563636	0.666667	1	1	1	1	0.615152	1	0	-0.700986	0	-0.700986	0	0.700986	0.00101285	1	0.00158692	1	1	0.00158692	0.00158692
AT1G26580:E004	1	1	1	1	0.883333	0.904762	1	1	1	1	0.894048	1	0	-0.161576	0	-0.161576	0	0.161576	0.00033773	1	0.000528276	1	1	0.000528276	0.000528276
AT1G27460:E006	1	1	1	1	1	1	0	0	1	1	1	0	0	0	#NUM!	0	#NUM!	#NUM!	1.26896e-61	0.888134	1	9.37028e-14	9.37028e-14	0.888134	9.37028e-14
AT1G29950:E007	1	1	1	1	0.9	0.931818	1	1	1	1	0.915909	1	0	-0.126724	0	-0.126724	0	0.126724	0.00383061	1	0.00592173	1	1	0.00592173	0.00592173
AT1G33970:E008	1	1	1	1	1	1	0.395349	0.516129	1	1	1	0.455739	0	0	-1.13372	0	-1.13372	-1.13372	0.000486428	1	1	0.000762156	0.000762156	1	0.000762156
AT1G35780:E005	0	0	0.0181818	0.0212766	0.0451613	0.044586	0.0285714	0.034965	0	0.0197292	0.0448736	0.0317682	#DIV/0!	#DIV/0!	#DIV/0!	1.18554	0.687252	-0.498283	0.00024751	0.00497724	0.000213476	0.000795327	0.0294402	0.00197777	0.021989
AT1G43860:E006	0.0123457	0	0.0357143	0.0322581	0.0754717	0.032967	0	0	0.00617284	0.0339862	0.0542194	0	2.46094	3.1348	#NUM!	0.67386	#NUM!	#NUM!	0.0734697	0.400072	0.117719	0.976744	0.274455	0.613581	0.0831428
AT1G44750:E006	1	1	1	1	0	0	1	1	1	1	0	1	0	#NUM!	0	#NUM!	0	#DIV/0!	2.02572e-63	0.0528882	9.37028e-14	0.0528882	1	9.37028e-14	9.37028e-14
AT1G45249:E014	1	1	1	1	1	1	0	0	1	1	1	0	0	0	#NUM!	0	#NUM!	#NUM!	1.26896e-61	0.888134	1	9.37028e-14	9.37028e-14	0.888134	9.37028e-14
AT1G49340:E029	1	1	1	1	1	1	0.714286	0.709091	1	1	1	0.711688	0	0	-0.490683	0	-0.490683	-0.490683	2.19522e-08	1	1	9.37028e-14	9.37028e-14	1	9.37028e-14
AT1G49590:E005	0	0	1	1	0.142857	0.153846	0.217391	0.151515	0	1	0.148352	0.184453	#DIV/0!	#DIV/0!	#DIV/0!	-2.75291	-2.43867	0.314234	6.19973e-06	3.14052e-06	0.0112299	0.005022	1.64348e-05	1.2229e-05	0.500125
AT1G52150:E003	0.26087	0.230769	0.0810811	0.0588235	0.1	0.116883	0.0833333	0.0384615	0.245819	0.0699523	0.108442	0.0608974	-1.81316	-1.18068	-2.01315	0.632474	-0.19999	-0.832464	0.00302277	0.0042269	0.0105719	0.00349542	0.971856	0.393434	0.262629
AT1G52510:E013	0.00558659	0.012945	0.0150943	0.0189521	0.0160428	0.0163934	0	0	0.00926579	0.0170232	0.0162181	0	0.877517	0.80762	#NUM!	-0.0698965	#NUM!	#NUM!	0.0130477	0.174212	0.226355	0.108488	0.0150672	0.991745	0.0178951
AT1G54100:E016	0.0566038	0.0632911	0.179487	0.155556	0.18	0.140625	0.104762	0.169492	0.0599475	0.167521	0.160312	0.137127	1.48257	1.41912	1.19374	-0.0634582	-0.288835	-0.225377	0.0565011	0.0613636	0.0759419	0.158653	0.719595	0.993236	0.842029
AT1G54360:E009	0	0	0	1	1	1	0	0	0	0.5	1	0	#DIV/0!	#DIV/0!	#DIV/0!	1	#NUM!	#NUM!	0.120815	0.552867	0.145761	1	0.552867	0.552867	0.145761
AT1G54730:E021	0	0	0.0555556	0.0465116	0.0649351	0.0229008	0.0169492	0.0232558	0	0.0510336	0.0439179	0.0201025	#DIV/0!	#DIV/0!	#DIV/0!	-0.216638	-1.34407	-1.12744	0.0873284	0.0933036	0.141748	0.604015	0.317849	0.963388	0.490757
AT1G55370:E003	0.0833333	0.0654206	0.184466	0.16129	0.105263	0.1375	0.0977444	0.047619	0.0743769	0.172878	0.121382	0.0726817	1.21683	0.706622	-0.0332633	-0.510206	-1.25009	-0.739885	0.035228	0.0453617	0.321275	0.999842	0.0429084	0.267079	0.299671
AT1G56190:E003	0.963235	0.973422	0.953333	0.969773	0.96868	0.949911	1	1	0.968329	0.961553	0.959295	1	-0.0101299	-0.0135217	0.0464314	-0.00339183	0.0565612	0.0599531	0.0376393	0.888076	0.783924	0.0931191	0.0514406	0.994585	0.0427698
AT1G56612:E005	1	1	1	1	0.4	0.419355	1	1	1	1	0.409677	1	0	-1.28744	0	-1.28744	0	1.28744	2.40545e-07	1	6.71685e-13	1	1	6.71685e-13	6.71685e-13
AT1G56720:E013	0.111111	0.142857	0.166667	0.1	0.130435	0.225806	1	1	0.126984	0.133333	0.178121	1	0.0703893	0.488206	2.97728	0.417817	2.90689	2.48907	8.12211e-05	0.998627	0.658537	0.000138183	0.000141167	0.733598	0.000165505
AT1G59520:E015	0.190476	0.230769	0.0909091	0.111111	0.107143	0.0857143	0.0652174	0.1	0.210623	0.10101	0.0964286	0.0826087	-1.06016	-1.12713	-1.3503	-0.066967	-0.290134	-0.223167	0.011961	0.0236008	0.0204672	0.0136509	0.827244	0.996039	0.912997
AT1G61190:E007	0.925926	0.914286	0.854839	0.849558	0.798883	0.801282	0.819905	0.81685	0.920106	0.852198	0.800082	0.818378	-0.110611	-0.201651	-0.169033	-0.0910403	-0.0584224	0.032618	5.23773e-05	0.000473751	7.16492e-05	0.000119314	0.0069496	0.00134089	0.0585573
AT1G61520:E007	0.00586286	0.00520025	0.00507138	0.00465826	0.00597081	0.00746148	0.0100437	0.00846698	0.00553156	0.00486482	0.00671614	0.00925532	-0.1853	0.279947	0.742598	0.465247	0.927898	0.462651	0.020295	0.844081	0.53471	0.0342786	0.019477	0.247842	0.112173
AT1G61890:E005	0	0	0.0425532	0.0679612	0	0	0	0	0	0.0552572	0	0	#DIV/0!	#DIV/0!	#DIV/0!	#NUM!	#NUM!	#DIV/0!	0.00794639	0.0121239	1	1	0.0121239	0.0121239	1
AT1G63260:E004	0.103448	0.272727	0.28	0.513514	1	1	0.388889	0.290323	0.188088	0.396757	1	0.339606	1.07685	2.41052	0.852455	1.33367	-0.224394	-1.55807	0.00603278	0.34219	0.0057497	0.556733	0.947186	0.0169884	0.0122886
AT1G63670:E012	1	1	1	1	1	1	0.542857	0.294118	1	1	1	0.418487	0	0	-1.25674	0	-1.25674	-1.25674	0.00607552	1	1	0.00931972	0.00931972	1	0.00931972
AT1G64355:E004	0.0196078	1	0.0350877	0.0340557	0.0144928	0.0310078	1	1	0.509804	0.0345717	0.0227503	1	-3.88228	-4.48599	0.971986	-0.60371	4.85426	5.45797	0.124269	0.573578	0.55726	0.552962	0.151804	0.999983	0.147051
AT1G66980:E003	0.0185185	0	0.0697674	0.0769231	0	0	0	0	0.00925926	0.0733453	0	0	2.98573	#NUM!	#NUM!	#NUM!	#NUM!	#DIV/0!	0.00121267	0.00278182	0.598728	0.598728	0.00165595	0.00165595	1
AT1G68140:E004	0.857143	0.838384	0.983333	0.94012	0.951807	0.968421	0.951807	0.980296	0.847763	0.961727	0.960114	0.966051	0.181965	0.179544	0.188438	-0.00242081	0.00647321	0.00889402	0.0108179	0.0169101	0.0177844	0.0148109	0.996056	0.99979	0.990054
AT1G68410:E013	1	1	1	1	1	1	0.241379	0.5	1	1	1	0.37069	0	0	-1.43172	0	-1.43172	-1.43172	0.00523018	1	1	0.00804479	0.00804479	1	0.00804479
AT1G69040:E003	0	0	0.0714286	0.0857143	0	0	0	0	0	0.0785714	0	0	#DIV/0!	#DIV/0!	#DIV/0!	#NUM!	#NUM!	#DIV/0!	0.000221925	0.000348703	1	1	0.000348703	0.000348703	1
AT1G72500:E003	0.223881	0.189189	0.0909091	0.0816327	0.0943396	0.0769231	0.0823529	0.111111	0.206535	0.0862709	0.0856313	0.096732	-1.25944	-1.27017	-1.09432	-0.0107345	0.16512	0.175855	0.00561921	0.00790703	0.00775376	0.0110336	0.926511	0.999979	0.914463
AT1G72640:E005	0.0305677	0.00900901	0.0616114	0.0670241	0.0928962	0.0780669	0.0344828	0.0515464	0.0197883	0.0643178	0.0854815	0.0430146	1.70057	2.11096	1.12017	0.410396	-0.580391	-0.990787	0.0164747	0.054057	0.0144286	0.300304	0.354142	0.358371	0.062753
AT1G72770:E008	0.0537634	0.075	0.103448	0.142857	0.0862944	0.0716724	0.0655022	0.0627615	0.0643817	0.123153	0.0789834	0.0641318	0.935725	0.294898	-0.00561023	-0.640827	-0.941336	-0.300508	0.064985	0.0783337	0.81815	0.999999	0.0773399	0.172612	0.811215
AT1G74910:E018	1	1	1	1	0.645161	0.820513	1	1	1	1	0.732837	1	0	-0.448436	0	-0.448436	0	0.448436	0.0282948	1	0.0415643	1	1	0.0415643	0.0415643
AT1G77480:E002	0.0857143	0.142857	0.0434783	0.0588235	0.0666667	0.0222222	0.114754	0.106383	0.114286	0.0511509	0.0444444	0.110569	-1.15981	-1.36257	-0.0477041	-0.202756	1.11211	1.31487	0.105221	0.21925	0.17192	0.998828	0.251235	0.993314	0.196628
AT1G77490:E014	1	1	1	1	1	1	0.862745	0.852632	1	1	1	0.857688	0	0	-0.221475	0	-0.221475	-0.221475	5.293e-06	1	1	5.60667e-06	5.60667e-06	1	5.60667e-06
AT1G77800:E008	0.435897	0.277778	0.666667	0.644444	0.512195	0.46988	0.411765	0.469388	0.356838	0.655556	0.491037	0.440576	0.87745	0.460565	0.304124	-0.416885	-0.573326	-0.156441	0.0343506	0.02839	0.273285	0.581808	0.0816287	0.17074	0.844941
AT1G77850:E004	0.0322581	0.0384615	0.0454545	0.0769231	0.157895	0.0731707	0	0.0204082	0.0353598	0.0611888	0.115533	0.0102041	0.791158	1.70812	-1.79296	0.916962	-2.58412	-3.50108	0.116284	0.857471	0.21015	0.866059	0.489508	0.446012	0.103143
AT1G79245:E005	0.53012	0.48	0.591241	0.581967	0.6	0.577039	0.533512	0.572954	0.50506	0.586604	0.58852	0.553233	0.215932	0.220635	0.131431	0.00470354	-0.0845001	-0.0892036	0.0723013	0.0893538	0.083428	0.324558	0.569371	0.999791	0.531998
AT1G79245:E015	1	1	1	1	1	1	0.944	0.938697	1	1	1	0.941349	0	0	-0.0871989	0	-0.0871989	-0.0871989	1.38316e-05	1	1	2.94163e-05	2.94163e-05	1	2.94163e-05
AT1G79500:E016	1	1	1	1	1	1	0.435897	0.44	1	1	1	0.437949	0	0	-1.19117	0	-1.19117	-1.19117	5.91369e-10	1	1	9.37028e-14	9.37028e-14	1	9.37028e-14
AT1G79830:E007	0.0102041	0.00729927	0.0666667	0.0567376	0.04	0.0194986	0.033557	0.010989	0.00875168	0.0617021	0.0297493	0.022273	2.81769	1.76522	1.34767	-1.05246	-1.47002	-0.417558	0.0380144	0.0322388	0.373525	0.664252	0.0824667	0.148702	0.908062
AT1G79880:E012	1	1	1	1	0.272727	0.227273	0.5	0.481481	1	1	0.25	0.490741	0	-2	-1.02697	-2	-1.02697	0.973033	3.7456e-06	1	2.55552e-06	4.03469e-05	4.03469e-05	2.55552e-06	0.000545306
AT1G80650:E005	0.263158	0.176471	0.2	0.285714	0.0769231	0.0833333	0.375	0.285714	0.219814	0.242857	0.0801282	0.330357	0.143823	-1.4559	0.587742	-1.59973	0.443919	2.04364	0.0403272	0.969984	0.178602	0.301702	0.453814	0.119634	0.0315932
AT2G01100:E005	0.0322581	0.0222222	0.0526316	0.0612245	0.0655738	0.0609756	0.0307692	0	0.0272401	0.056928	0.0632747	0.0153846	1.0634	1.21589	-0.824246	0.152489	-1.88765	-2.04014	0.0409909	0.201781	0.122699	0.762471	0.0815749	0.946988	0.0525735
AT2G01400:E003	1	1	1	1	0.676471	0.792208	1	1	1	1	0.734339	1	0	-0.445481	0	-0.445481	0	0.445481	0.00650513	1	0.00996569	1	1	0.00996569	0.00996569
AT2G01490:E011	1	1	1	1	0.757576	0.777778	0.545455	0.6	1	1	0.767677	0.572727	0	-0.381429	-0.80408	-0.381429	-0.80408	-0.422651	8.09153e-05	1	0.00122323	0.000132372	0.000132372	0.00122323	0.00240948
AT2G02570:E004	0.576471	0.62963	0.545455	0.581395	0.301887	0.376147	0.511737	0.44	0.60305	0.563425	0.339017	0.475869	-0.0980544	-0.830921	-0.341715	-0.732867	-0.24366	0.489206	0.0124244	0.796411	0.0121819	0.129185	0.310604	0.0217001	0.10538
AT2G05185:E003	1	1	1	1	0.7	0.5	1	1	1	1	0.6	1	0	-0.736966	0	-0.736966	0	0.736966	0.010806	1	0.0163696	1	1	0.0163696	0.0163696
AT2G15050:E003	0.380208	0.361702	0.352941	0.349282	0.374429	0.349896	0.412429	0.422846	0.370955	0.351112	0.362163	0.417638	-0.0793149	-0.0346065	0.171006	0.0447084	0.250321	0.205613	0.0160417	0.420473	0.867956	0.0510863	0.0153264	0.779468	0.0288799
AT2G15080:E003	0.165049	0.163265	0.0434783	0.0877193	0.209677	0.0967742	0.293413	0.344262	0.164157	0.0655988	0.153226	0.318838	-1.32333	-0.0994163	0.957747	1.22392	2.28108	1.05716	0.023852	0.286771	0.994709	0.0928695	0.0187134	0.359529	0.075824
AT2G15580:E004	0.296167	0.29368	0.28223	0.312102	0.247475	0.244259	0.343413	0.310734	0.294924	0.297166	0.245867	0.327073	0.0109266	-0.262465	0.149273	-0.273392	0.138346	0.411738	0.0290102	0.998791	0.111523	0.308177	0.353432	0.0982013	0.0225153
AT2G16900:E010	1	0	1	1	1	1	0	0	0.5	1	1	0	1	1	#NUM!	0	#NUM!	#NUM!	0.120815	0.552867	0.552867	0.552867	0.145761	1	0.145761
AT2G16990:E004	1	1	1	1	1	1	0	0	1	1	1	0	0	0	#NUM!	0	#NUM!	#NUM!	1.26896e-61	0.888134	1	9.37028e-14	9.37028e-14	0.888134	9.37028e-14
AT2G17800:E002	1	1	1	1	1	1	0.806452	0.768421	1	1	1	0.787436	0	0	-0.344765	0	-0.344765	-0.344765	0.000208248	1	1	0.000327964	0.000327964	1	0.000327964
AT2G20550:E003	1	1	1	1	1	1	0.333333	0.142857	1	1	1	0.238095	0	0	-2.07039	0	-2.07039	-2.07039	0.000775592	1	1	0.00121623	0.00121623	1	0.00121623
AT2G20585:E007	1	1	1	1	1	1	0.315789	0.111111	1	1	1	0.21345	0	0	-2.22803	0	-2.22803	-2.22803	0.000906845	1	1	0.00142149	0.00142149	1	0.00142149
AT2G20724:E003	1	1	1	1	1	1	0.411765	0.65	1	1	1	0.530882	0	0	-0.913536	0	-0.913536	-0.913536	0.0114348	1	1	0.0172974	0.0172974	1	0.0172974
AT2G20990:E013	0.00158983	0.00500835	0.0107858	0.0102828	0.00555556	0.0105263	0.00115607	0.0064683	0.00329909	0.0105343	0.00804094	0.00381219	1.67496	1.2853	0.208553	-0.389659	-1.4664	-1.07674	0.160325	0.191163	0.441911	0.997583	0.227234	0.818085	0.519916
AT2G21195:E002	1	1	1	1	1	1	0.513514	0.636364	1	1	1	0.574939	0	0	-0.79852	0	-0.79852	-0.79852	0.00136345	1	1	0.0021323	0.0021323	1	0.0021323
AT2G21830:E004	1	1	1	1	1	1	0.571429	0.666667	1	1	1	0.619048	0	0	-0.691878	0	-0.691878	-0.691878	0.000775592	1	1	0.00121623	0.00121623	1	0.00121623
AT2G23680:E002	0.16129	0.230769	0.272727	0.269231	0.387097	0.357143	0.0175439	0.125	0.19603	0.270979	0.37212	0.0712719	0.467108	0.924694	-1.45967	0.457586	-1.92678	-2.38436	0.0123358	0.463825	0.0627613	0.166872	0.0419712	0.271617	0.0100773
AT2G26220:E004	1	1	1	1	1	1	0.658537	0.529412	1	1	1	0.593974	0	0	-0.751528	0	-0.751528	-0.751528	0.00197245	1	1	0.00307459	0.00307459	1	0.00307459
AT2G27110:E007	1	1	1	1	1	1	0.533333	0.745455	1	1	1	0.639394	0	0	-0.645223	0	-0.645223	-0.645223	0.0193464	1	1	0.0288171	0.0288171	1	0.0288171
AT2G29140:E002	1	1	1	1	0.516129	0.46875	1	1	1	1	0.49244	1	0	-1.02198	0	-1.02198	0	1.02198	1.57113e-05	1	3.46357e-05	1	1	3.46357e-05	3.46357e-05
AT2G29310:E008	0.0894309	0.0883721	0.0738255	0.085	0.0680628	0.0909091	0.185897	0.132911	0.0889015	0.0794128	0.079486	0.159404	-0.162837	-0.161508	0.842412	0.00132935	1.00525	1.00392	0.0462097	0.964795	0.965537	0.0877179	0.0597338	1	0.0599054
AT2G29340:E010	1	1	1	1	0.603448	0.785235	1	1	1	1	0.694342	1	0	-0.526283	0	-0.526283	0	0.526283	0.0201086	1	0.0299135	1	1	0.0299135	0.0299135
AT2G29690:E012	0	0	1	1	1	1	0	0	0	1	1	0	#DIV/0!	#DIV/0!	#DIV/0!	0	#NUM!	#NUM!	4.45105e-64	9.37028e-14	9.37028e-14	0.193189	9.37028e-14	1	9.37028e-14
AT2G29910:E002	0.333333	0.333333	0	0.0666667	0.0967742	0	0.0357143	0.263158	0.333333	0.0333333	0.0483871	0.149436	-3.32193	-2.78427	-1.15744	0.537657	2.16449	1.62683	0.0856752	0.0938911	0.108823	0.312226	0.61671	0.998093	0.700325
AT2G30170:E008	0.0229008	0.025	0.0315789	0.0294118	0.0617284	0.0512821	0.0295858	0.0337079	0.0239504	0.0304954	0.0565052	0.0316468	0.348541	1.23834	0.402012	0.889795	0.0534715	-0.836323	0.0050099	0.472563	0.00477235	0.363901	0.991187	0.0109506	0.0128999
AT2G35360:E004	0.0952381	0.172414	0	0.0232558	0.0344828	0.0566038	0.038961	0.102041	0.133826	0.0116279	0.0455433	0.0705009	-3.52469	-1.55505	-0.924644	1.96965	2.60005	0.630404	0.111301	0.0950374	0.222065	0.42378	0.473318	0.799192	0.901868
AT2G36720:E002	1	1	1	1	0.657143	0.68254	1	1	1	1	0.669841	1	0	-0.578109	0	-0.578109	0	0.578109	7.26087e-06	1	1.06272e-05	1	1	1.06272e-05	1.06272e-05
AT2G37760:E004	1	1	1	1	0.395349	0.294118	0.6	0.559322	1	1	0.344733	0.579661	0	-1.53645	-0.786719	-1.53645	-0.786719	0.749729	0.000161822	1	0.000251571	0.00140723	0.00140723	0.000251571	0.0125654
AT2G38170:E006	0.00287081	0.00436047	0.000953289	0.00178042	0.0010929	0.00183486	0.00589391	0.00323206	0.00361564	0.00136685	0.00146388	0.00456299	-1.40339	-1.30445	0.335728	0.0989393	1.73912	1.64018	0.11295	0.334773	0.362971	0.840746	0.151837	0.999746	0.164372
AT2G38610:E009	1	1	1	1	1	1	0.666667	0.625	1	1	1	0.645833	0	0	-0.630766	0	-0.630766	-0.630766	3.94838e-05	1	1	8.59764e-05	8.59764e-05	1	8.59764e-05
AT2G38650:E004	1	1	1	1	1	1	0.860759	0.825397	1	1	1	0.843078	0	0	-0.246262	0	-0.246262	-0.246262	0.000516655	1	1	0.000809734	0.000809734	1	0.000809734
AT2G38810:E005	1	1	1	1	1	1	0	0	1	1	1	0	0	0	#NUM!	0	#NUM!	#NUM!	1.26896e-61	0.888134	1	9.37028e-14	9.37028e-14	0.888134	9.37028e-14
AT2G38820:E004	0	0.0454545	0.0243902	0.03125	0	0.011236	0.142857	0.0980392	0.0227273	0.0278201	0.00561798	0.120448	0.291704	-2.0163	2.40592	-2.30801	2.11421	4.42222	0.0245544	0.995587	0.875731	0.0438061	0.0520664	0.776447	0.025503
AT2G38995:E003	0.25	0.142857	0.16129	0	0	0	1	1	0.196429	0.0806452	0	1	-1.28434	#NUM!	2.34792	#NUM!	3.63227	#DIV/0!	0.000391968	0.431404	0.14034	0.00105338	0.00062008	0.669212	0.000445142
AT2G39720:E003	1	1	1	1	1	1	0.889764	0.853659	1	1	1	0.871711	0	0	-0.198078	0	-0.198078	-0.198078	0.00122996	1	1	0.00192493	0.00192493	1	0.00192493
AT2G39950:E005	1	1	1	1	0	0	1	1	1	1	0	1	0	#NUM!	0	#NUM!	0	#DIV/0!	2.02572e-63	0.0528882	9.37028e-14	0.0528882	1	9.37028e-14	9.37028e-14
AT2G39950:E008	0.555556	0.285714	0.0833333	0.384615	0.5	0.36	1	1	0.420635	0.233974	0.43	1	-0.846218	0.031768	1.24936	0.877986	2.09558	1.21759	0.0266625	0.64125	0.9999	0.0607257	0.0241562	0.610419	0.063889
AT2G40830:E002	1	1	0	0	1	1	1	1	1	0	1	1	#NUM!	0	0	#DIV/0!	#DIV/0!	0	9.90592e-64	9.37028e-14	0.220552	0.220552	9.37028e-14	9.37028e-14	1
AT2G41060:E007	1	1	1	1	1	1	0.371429	0.172414	1	1	1	0.271921	0	0	-1.87874	0	-1.87874	-1.87874	0.00109817	1	1	0.00171988	0.00171988	1	0.00171988
AT2G41100:E015	1	1	0	1	0	0	1	1	1	0.5	0	1	-1	#NUM!	0	#NUM!	1	#DIV/0!	0.120815	0.552867	0.145761	1	0.552867	0.552867	0.145761
AT2G41430:E005	1	1	1	1	0	0	1	1	1	1	0	1	0	#NUM!	0	#NUM!	0	#DIV/0!	2.02572e-63	0.0528882	9.37028e-14	0.0528882	1	9.37028e-14	9.37028e-14
AT2G41430:E007	0.00873362	0.0111643	0.017406	0.0167683	0.0116959	0.0132557	0.0345838	0.0336304	0.00994895	0.0170871	0.0124758	0.0341071	0.780293	0.326519	1.77746	-0.453775	0.997162	1.45094	8.53776e-05	0.00993935	0.240952	0.000112379	0.00035435	0.0453039	0.000155116
AT2G41540:E007	0.833333	0.36	0.466667	0.586207	0.4	0.285714	1	1	0.596667	0.526437	0.342857	1	-0.180665	-0.799318	0.745003	-0.618653	0.925668	1.54432	0.0796702	0.976258	0.544592	0.246758	0.168876	0.740922	0.0671303
AT2G42670:E006	0	0	0.0769231	0.111111	0	0	0	0.0222222	0	0.0940171	0	0.0111111	#DIV/0!	#DIV/0!	#DIV/0!	#NUM!	-3.08092	#DIV/0!	0.00724556	0.00980344	1	0.86418	0.0154376	0.00980344	0.86418
AT2G43410:E009	1	1	1	1	0.458333	0.5625	1	1	1	1	0.510417	1	0	-0.970253	0	-0.970253	0	0.970253	0.000412283	1	0.00064543	1	1	0.00064543	0.00064543
AT2G45740:E004	0.0625	0.075	0.0709677	0.0653266	0.0238095	0.0535714	0.084507	0.0967742	0.06875	0.0681472	0.0386905	0.0906406	-0.0127056	-0.829381	0.398798	-0.816676	0.411504	1.22818	0.0589959	0.999951	0.212604	0.400993	0.382974	0.222804	0.0452252
AT2G47410:E005	0	0	0	1	1	1	0	0	0	0.5	1	0	#DIV/0!	#DIV/0!	#DIV/0!	1	#NUM!	#NUM!	0.120815	0.552867	0.145761	1	0.552867	0.552867	0.145761
AT3G01310:E031	0.157895	0.0909091	0.0434783	0.0322581	0.166667	0.192308	0.302326	0.259259	0.124402	0.0378682	0.179487	0.280792	-1.71595	0.528872	1.1745	2.24482	2.89045	0.645623	0.00540946	0.136458	0.373097	0.0214253	0.00430146	0.0301361	0.0875506
AT3G01810:E005	0.391304	0.363636	0.75	0.571429	1	0.692308	0.473684	0.333333	0.37747	0.660714	0.846154	0.403509	0.807663	1.16456	0.0962367	0.356893	-0.711427	-1.06832	0.0681919	0.295344	0.0829311	0.997081	0.355247	0.575006	0.0980576
AT3G02150:E003	1	1	1	1	1	1	0.702703	0.736842	1	1	1	0.719772	0	0	-0.474387	0	-0.474387	-0.474387	4.53668e-05	1	1	9.57379e-05	9.57379e-05	1	9.57379e-05
AT3G02180:E004	0.0465116	0.037037	0.0494505	0.038961	0.108614	0.0773994	0.0414747	0.0410959	0.0417743	0.0442058	0.0930068	0.0412853	0.0816187	1.15472	-0.0169896	1.0731	-0.0986083	-1.17171	0.0313726	0.996677	0.0442148	0.999972	0.994308	0.0517264	0.042865
AT3G03870:E003	0	0	0.00826446	0	0.00540541	0.00806452	0.0223881	0.0245902	0	0.00413223	0.00673496	0.0234891	#DIV/0!	#DIV/0!	#DIV/0!	0.704748	2.507	1.80225	0.00642628	0.605731	0.284833	0.00609469	0.0124022	0.842268	0.0207204
AT3G04760:E003	1	1	1	1	0.830189	0.846154	1	1	1	1	0.838171	1	0	-0.254683	0	-0.254683	0	0.254683	1.95861e-05	1	4.48146e-05	1	1	4.48146e-05	4.48146e-05
AT3G04810:E004	0	0	1	1	0	0	0	0	0	1	0	0	#DIV/0!	#DIV/0!	#DIV/0!	#NUM!	#NUM!	#DIV/0!	4.00109e-64	9.37028e-14	0.938279	0.938279	9.37028e-14	9.37028e-14	1
AT3G07550:E004	0.529412	1	0.1	0.217391	0.130435	0.319149	1	1	0.764706	0.158696	0.224792	1	-2.26864	-1.76632	0.387023	0.502327	2.65567	2.15334	0.0249978	0.0956332	0.132157	0.61867	0.034154	0.981991	0.0447476
AT3G08840:E020	0.0833333	0.125	0.2	0.25	0.16129	0.0857143	0	0	0.104167	0.225	0.123502	0	1.11103	0.245644	#NUM!	-0.865387	#NUM!	#NUM!	0.0143583	0.0851493	0.942298	0.129789	0.0106164	0.139168	0.0797825
AT3G09410:E003	0.0103093	0.0263158	0.0689655	0.164706	0.0754717	0.034965	0	0	0.0183125	0.116836	0.0552184	0	2.67358	1.59232	#NUM!	-1.08126	#NUM!	#NUM!	0.113077	0.172435	0.762301	0.956729	0.109443	0.445307	0.520001
AT3G10720:E005	0.0153846	0	0	0.0140845	0.05625	0.0493827	0.0987124	0.104478	0.00769231	0.00704225	0.0528164	0.101595	-0.127379	2.7795	3.72327	2.90688	3.85065	0.943773	0.000805354	0.999777	0.0167372	0.00106733	0.0010389	0.0159081	0.0126683
AT3G11620:E017	1	0	1	1	1	1	0	0	0.5	1	1	0	1	1	#NUM!	0	#NUM!	#NUM!	0.120815	0.552867	0.552867	0.552867	0.145761	1	0.145761
AT3G13970:E004	0.217391	0.333333	0.0810811	0.0666667	0.0434783	0.0697674	0.0545455	0.047619	0.275362	0.0738739	0.0566229	0.0510823	-1.8982	-2.28187	-2.43044	-0.38368	-0.532242	-0.148562	0.0158542	0.0300179	0.0226442	0.0207551	0.945296	0.974439	0.999069
AT3G15030:E002	0	0	1	1	1	1	1	1	0	1	1	1	#DIV/0!	#DIV/0!	#DIV/0!	0	0	0	5.71712e-64	9.37028e-14	9.37028e-14	9.37028e-14	0.157728	1	0.157728
AT3G15450:E004	0.0322581	0.037037	0.0243902	0.030303	0.08	0	0.445783	0.393939	0.0346476	0.0273466	0.04	0.419861	-0.34139	0.207247	3.59909	0.548637	3.94048	3.39184	0.000748694	0.995878	0.998353	0.00118351	0.00109984	0.979777	0.00124987
AT3G16560:E003	0	0	0.0666667	0.0632911	0.0508475	0.0518519	0	0	0	0.0649789	0.0513497	0	#DIV/0!	#DIV/0!	#DIV/0!	-0.339617	#NUM!	#NUM!	1.48895e-06	2.38238e-07	4.06052e-06	1	2.38238e-07	0.00138318	4.06052e-06
AT3G17040:E012	0.65035	0.687075	0.821138	0.81749	0.814815	0.857708	0.704641	0.845411	0.668712	0.819314	0.836261	0.775026	0.293032	0.322568	0.212859	0.0295365	-0.0801724	-0.109709	0.109148	0.148608	0.111249	0.327539	0.840619	0.98752	0.687597
AT3G18535:E004	1	1	1	1	0	0	0.103448	0.111111	1	1	0	0.10728	0	#NUM!	-3.22055	#NUM!	-3.22055	#DIV/0!	4.97318e-10	1	9.37028e-14	9.37028e-14	9.37028e-14	9.37028e-14	5.86065e-06
AT3G19150:E005	0.0285714	0	0.2	0.148148	0.0243902	0.0439024	0.0599078	0.0338164	0.0142857	0.174074	0.0341463	0.0468621	3.60706	1.25716	1.71385	-2.3499	-1.89321	0.456692	0.00839037	0.00893892	0.838132	0.577117	0.0202645	0.014463	0.946685
AT3G23050:E007	0.010582	0.00225734	0.0224439	0.0143885	0	0	0.0308642	0.0324484	0.00641967	0.0184162	0	0.0316563	1.5204	#NUM!	2.30192	#NUM!	0.781518	#DIV/0!	0.00561211	0.136136	0.489463	0.0124582	0.103618	0.037242	0.00540994
AT3G24150:E005	1	1	1	1	0.608696	0.717949	1	1	1	1	0.663322	1	0	-0.592218	0	-0.592218	0	0.592218	0.00213158	1	0.00331993	1	1	0.00331993	0.00331993
AT3G25800:E015	0.03125	0.08	0	0	0.0188679	0	0.0285714	0.0487805	0.055625	0	0.00943396	0.038676	#NUM!	-2.5598	-0.524296	#DIV/0!	#DIV/0!	2.0355	0.135216	0.148662	0.233795	0.827331	0.337149	0.960517	0.524165
AT3G26510:E009	1	1	1	1	0.428571	0.44	1	1	1	1	0.434286	1	0	-1.20328	0	-1.20328	0	1.20328	3.46897e-08	1	9.37028e-14	1	1	9.37028e-14	9.37028e-14
AT3G26932:E003	1	1	1	1	0	0	1	1	1	1	0	1	0	#NUM!	0	#NUM!	0	#DIV/0!	2.02572e-63	0.0528882	9.37028e-14	0.0528882	1	9.37028e-14	9.37028e-14
AT3G27390:E008	0.027027	0.047619	0.111111	0.130435	0.025641	0.0714286	0.0491803	0.0149254	0.037323	0.120773	0.0485348	0.0320529	1.69416	0.378953	-0.219614	-1.31521	-1.91377	-0.598567	0.0485443	0.0674693	0.955579	0.994799	0.0557262	0.103548	0.880315
AT3G28130:E011	0.166667	0.0857143	0.113636	0.102703	0.0204082	0.0512821	0.185185	0.176471	0.12619	0.10817	0.0358451	0.180828	-0.222309	-1.81575	0.519014	-1.59345	0.741323	2.33477	0.0410058	0.93289	0.134936	0.404253	0.231431	0.233846	0.0317519
AT3G43540:E002	0.0457516	0.0422535	0.111111	0.154639	0.118881	0.164706	0.134615	0.114286	0.0440026	0.132875	0.141794	0.124451	1.59441	1.68813	1.49991	0.0937202	-0.0944986	-0.188219	0.0418238	0.0631526	0.0466164	0.0854546	0.982107	0.978977	0.877594
AT3G46590:E006	0	0	1	1	1	1	0	1	0	1	1	0.5	#DIV/0!	#DIV/0!	#DIV/0!	0	-1	-1	0.120815	0.145761	0.145761	0.552867	0.552867	1	0.552867
AT3G46960:E024	0.636364	0	0	0	0.0666667	0.0526316	1	1	0.318182	0	0.0596491	1	#NUM!	-2.41528	1.65208	#DIV/0!	#DIV/0!	4.06736	0.0342465	0.553029	0.683951	0.12111	0.0375642	0.992491	0.0459609
AT3G47560:E008	0.0212766	0	0.0239234	0.0480349	0.0681818	0.0535714	0	0	0.0106383	0.0359792	0.0608766	0	1.7579	2.51662	#NUM!	0.758726	#NUM!	#NUM!	0.0271513	0.312963	0.0519271	0.8289	0.138796	0.32385	0.0274959
AT3G49580:E005	1	1	1	1	1	1	0	0	1	1	1	0	0	0	#NUM!	0	#NUM!	#NUM!	1.26896e-61	0.888134	1	9.37028e-14	9.37028e-14	0.888134	9.37028e-14
AT3G50920:E005	1	1	1	1	1	1	0.22807	0.581395	1	1	1	0.404733	0	0	-1.30496	0	-1.30496	-1.30496	0.0199688	1	1	0.0297126	0.0297126	1	0.0297126
AT3G51370:E004	1	1	1	1	1	1	0.791304	0.834711	1	1	1	0.813008	0	0	-0.298659	0	-0.298659	-0.298659	0.000580289	1	1	0.000909824	0.000909824	1	0.000909824
AT3G52050:E006	1	1	1	1	1	1	0.531915	0.688889	1	1	1	0.610402	0	0	-0.712169	0	-0.712169	-0.712169	0.00485577	1	1	0.00747839	0.00747839	1	0.00747839
AT3G52150:E006	1	1	1	1	1	1	0.829545	0.882353	1	1	1	0.855949	0	0	-0.224403	0	-0.224403	-0.224403	0.00339713	1	1	0.00526072	0.00526072	1	0.00526072
AT3G53670:E003	1	1	1	1	1	1	0.862069	0.830986	1	1	1	0.846527	0	0	-0.240371	0	-0.240371	-0.240371	0.000339604	1	1	0.000531214	0.000531214	1	0.000531214
AT3G55010:E003	0.294118	0.37931	0.178082	0.137931	0.2	0.214286	0.252632	0.198157	0.336714	0.158007	0.207143	0.225394	-1.09154	-0.700898	-0.579074	0.390641	0.512465	0.121824	0.0398503	0.0333177	0.0918334	0.140332	0.413433	0.624773	0.961788
AT3G55020:E003	0.0483871	0.0551181	0.0518519	0.0206186	0.00680272	0.012987	0.0470588	0.04	0.0517526	0.0362352	0.00989487	0.0435294	-0.514239	-2.38688	-0.249641	-1.87264	0.264598	2.13724	0.0835635	0.599292	0.0762597	0.892872	0.920704	0.255983	0.141964
AT3G57410:E002	1	1	1	1	0.915493	0.914894	1	1	1	1	0.915193	1	0	-0.127852	0	-0.127852	0	0.127852	5.19657e-10	1	9.37028e-14	1	1	9.37028e-14	9.37028e-14
AT3G57410:E033	0.0731707	0.133333	0	0.0588235	0.0804598	0.0952381	0.168831	0.160494	0.103252	0.0294118	0.0878489	0.164662	-1.8117	-0.233074	0.673342	1.57863	2.48505	0.906415	0.0486005	0.211924	0.953047	0.314685	0.037197	0.345745	0.192944
AT3G59330:E002	0.0625	0.125	0.272727	0.212121	0.235294	0.276596	0.185185	0.217391	0.09375	0.242424	0.255945	0.201288	1.37064	1.44894	1.10237	0.0782995	-0.268271	-0.346571	0.0337027	0.047399	0.0356151	0.125147	0.685784	0.979444	0.503395
AT3G59490:E005	1	1	1	1	0.294118	0.44	0	0	1	1	0.367059	0	0	-1.44592	#NUM!	-1.44592	#NUM!	#NUM!	9.6871e-05	1	0.000884738	0.000162506	0.000162506	0.000884738	0.00710897
AT3G59950:E015	1	1	1	1	1	1	0.6	0.690476	1	1	1	0.645238	0	0	-0.632096	0	-0.632096	-0.632096	0.000838344	1	1	0.00131442	0.00131442	1	0.00131442
AT3G59990:E014	1	1	1	1	1	1	0.861538	0.838235	1	1	1	0.849887	0	0	-0.234657	0	-0.234657	-0.234657	0.000118751	1	1	0.000197867	0.000197867	1	0.000197867
AT3G61280:E005	0.0555556	0.0526316	0.241379	0.212121	0.0769231	0.115385	0	0	0.0540936	0.22675	0.0961538	0	2.06758	0.829888	#NUM!	-1.23769	#NUM!	#NUM!	0.000779426	0.00189783	0.207083	0.107647	0.000654402	0.00548566	0.01678
AT3G61690:E010	0.542857	0.529412	0.837838	1	0.84127	0.755556	0.858824	0.848485	0.536134	0.918919	0.798413	0.853654	0.777343	0.57454	0.671057	-0.202803	-0.106286	0.0965171	0.0151251	0.0142807	0.0517549	0.0274863	0.757523	0.371485	0.830562
AT4G00060:E022	0.176471	0.2	0.3	0.2	0.0909091	0.157895	0	0	0.188235	0.25	0.124402	0	0.409391	-0.597528	#NUM!	-1.00692	#NUM!	#NUM!	0.0177158	0.548029	0.525821	0.0405703	0.0152963	0.136828	0.140365
AT4G00440:E003	0	1	1	1	1	1	0	0	0.5	1	1	0	1	1	#NUM!	0	#NUM!	#NUM!	0.120815	0.552867	0.552867	0.552867	0.145761	1	0.145761
AT4G01860:E003	1	1	1	1	1	1	0.673469	0.5	1	1	1	0.586735	0	0	-0.76922	0	-0.76922	-0.76922	0.00566201	1	1	0.00869671	0.00869671	1	0.00869671
AT4G02130:E005	1	1	1	1	0	0	1	1	1	1	0	1	0	#NUM!	0	#NUM!	0	#DIV/0!	2.02572e-63	0.0528882	9.37028e-14	0.0528882	1	9.37028e-14	9.37028e-14
AT4G02430:E014	1	1	1	1	0.608696	0.583333	1	1	1	1	0.596014	1	0	-0.746581	0	-0.746581	0	0.746581	3.22642e-06	1	1.63175e-06	1	1	1.63175e-06	1.63175e-06
AT4G02600:E002	0.72093	1	0.555556	0.574468	0.73913	0.507692	1	1	0.860465	0.565012	0.623411	1	-0.606836	-0.464932	0.216811	0.141903	0.823647	0.681744	0.0762818	0.240505	0.372723	0.715107	0.0879778	0.965129	0.132202
AT4G07410:E012	0	0	0.116279	0.121212	0.0232558	0.038961	0.0247934	0.0364963	0	0.118746	0.0311084	0.0306449	#DIV/0!	#DIV/0!	#DIV/0!	-1.9325	-1.95416	-0.0216599	0.000306144	0.00027173	0.0401091	0.0421365	0.000866379	0.000884537	0.999885
AT4G10000:E002	0.105263	0.0333333	0.025641	0.0819672	0.05	0.08	0.230769	0.179487	0.0692982	0.0538041	0.065	0.205128	-0.365102	-0.0923791	1.56564	0.272723	1.93074	1.65801	0.0465452	0.975244	0.999419	0.0782301	0.0560523	0.990196	0.0711825
AT4G10170:E002	1	1	1	1	1	1	0.762712	0.8125	1	1	1	0.787606	0	0	-0.344454	0	-0.344454	-0.344454	0.000602985	1	1	0.000945494	0.000945494	1	0.000945494
AT4G10360:E003	0.62963	0.5	0.333333	0.351351	1	1	0.363636	0.413793	0.564815	0.342342	1	0.388715	-0.722338	0.82415	-0.539066	1.54649	0.183272	-1.36322	0.000596707	0.0363013	0.00322606	0.0763592	0.789795	0.000649642	0.000866771
AT4G10925:E006	1	1	1	1	1	1	0	0	1	1	1	0	0	0	#NUM!	0	#NUM!	#NUM!	1.26896e-61	0.888134	1	9.37028e-14	9.37028e-14	0.888134	9.37028e-14
AT4G12460:E021	1	1	1	1	0.84507	0.859155	0.807018	0.815385	1	1	0.852113	0.811201	0	-0.230884	-0.301869	-0.230884	-0.301869	-0.0709846	9.86275e-06	1	7.04701e-05	2.34438e-05	2.34438e-05	7.04701e-05	0.00730952
AT4G16280:E022	1	1	1	1	0.259259	0.44	1	1	1	1	0.34963	1	0	-1.5161	0	-1.5161	0	1.5161	0.00117111	1	0.0018334	1	1	0.0018334	0.0018334
AT4G16765:E017	0.111111	0.142857	0.2	0.333333	0.2	0.181818	0.0666667	0.0833333	0.126984	0.266667	0.190909	0.075	1.07039	0.588238	-0.759686	-0.482152	-1.83007	-1.34792	0.0637988	0.144608	0.608988	0.730825	0.0576438	0.495801	0.228673
AT4G17910:E016	1	1	1	1	1	1	0	0	1	1	1	0	0	0	#NUM!	0	#NUM!	#NUM!	1.26896e-61	0.888134	1	9.37028e-14	9.37028e-14	0.888134	9.37028e-14
AT4G18070:E009	1	1	1	1	1	1	0.1	0.0769231	1	1	1	0.0884615	0	0	-3.49881	0	-3.49881	-3.49881	8.5537e-08	1	1	9.37028e-14	9.37028e-14	1	9.37028e-14
AT4G18120:E006	1	1	1	1	0.454545	0.638889	1	1	1	1	0.546717	1	0	-0.871133	0	-0.871133	0	0.871133	0.00502889	1	0.00774042	1	1	0.00774042	0.00774042
AT4G19985:E008	0.142857	0.130435	0.733333	0.461538	0.428571	0.235294	0.1875	0.3	0.136646	0.597436	0.331933	0.24375	2.12834	1.28045	0.834959	-0.847893	-1.29338	-0.445489	0.076981	0.0674919	0.482764	0.825168	0.144143	0.283351	0.889176
AT4G24810:E006	0.0588235	0.0526316	0.105263	0.111111	0.105882	0.113636	0.0537634	0.0379747	0.0557276	0.108187	0.109759	0.0458691	0.957066	0.977881	-0.280869	0.020815	-1.23794	-1.25875	0.0013598	0.00558778	0.00500255	0.546944	0.00291514	0.995193	0.00265055
AT4G26640:E007	1	1	1	1	1	1	0	0	1	1	1	0	0	0	#NUM!	0	#NUM!	#NUM!	1.26896e-61	0.888134	1	9.37028e-14	9.37028e-14	0.888134	9.37028e-14
AT4G26795:E006	1	1	1	1	1	1	0	0	1	1	1	0	0	0	#NUM!	0	#NUM!	#NUM!	1.26896e-61	0.888134	1	9.37028e-14	9.37028e-14	0.888134	9.37028e-14
AT4G27490:E004	1	1	1	1	1	1	0	0	1	1	1	0	0	0	#NUM!	0	#NUM!	#NUM!	1.26896e-61	0.888134	1	9.37028e-14	9.37028e-14	0.888134	9.37028e-14
AT4G28250:E005	1	0	1	1	1	1	0	0	0.5	1	1	0	1	1	#NUM!	0	#NUM!	#NUM!	0.120815	0.552867	0.552867	0.552867	0.145761	1	0.145761
AT4G31150:E006	0	0	0.142857	0.189189	0	0	0	0	0	0.166023	0	0	#DIV/0!	#DIV/0!	#DIV/0!	#NUM!	#NUM!	#DIV/0!	0.00119029	0.00186325	1	1	0.00186325	0.00186325	1
AT4G31150:E012	1	1	1	1	1	1	0.428571	0.151515	1	1	1	0.290043	0	0	-1.78566	0	-1.78566	-1.78566	0.00430504	1	1	0.00664324	0.00664324	1	0.00664324
AT4G31570:E012	1	1	1	1	0.75	0.805556	1	1	1	1	0.777778	1	0	-0.36257	0	-0.36257	0	0.36257	0.000775592	1	0.00121623	1	1	0.00121623	0.00121623
AT4G31990:E005	1	1	1	1	1	1	0.934783	0.943152	1	1	1	0.938968	0	0	-0.0908528	0	-0.0908528	-0.0908528	7.26194e-05	1	1	0.000135226	0.000135226	1	0.000135226
AT4G32530:E002	0.00574713	0.00595238	0.0149254	0.0220049	0.0151057	0.0191388	0.010989	0.010929	0.00584975	0.0184651	0.0171222	0.010959	1.65836	1.54942	0.905667	-0.108931	-0.752689	-0.643758	0.0349328	0.0394626	0.0567621	0.399669	0.179872	0.962761	0.281556
AT4G34000:E006	1	1	1	1	0.775701	0.76378	0.522388	0.605634	1	1	0.76974	0.564011	0	-0.377556	-0.826205	-0.377556	-0.826205	-0.448649	0.000325437	1	0.00518734	0.00043842	0.00043842	0.00518734	0.00788756
AT4G34240:E014	0.0723404	0.0756303	0.0342466	0.0364583	0.0186335	0.00775194	0.0217391	0.0410095	0.0739853	0.0353525	0.0131927	0.0313743	-1.06543	-2.4875	-1.23766	-1.42207	-0.172227	1.24984	0.00673574	0.0277822	0.00543676	0.0197904	0.954794	0.151388	0.243898
AT4G34570:E006	0.103448	0	0.166667	0.16129	0.225806	0.12	0.0357143	0.0746269	0.0517241	0.163978	0.172903	0.0551706	1.6646	1.74106	0.0930613	0.0764582	-1.57154	-1.64799	0.156801	0.2998	0.25563	0.999891	0.318783	0.998142	0.271864
AT4G34750:E002	1	1	1	1	1	1	0.69697	0.548387	1	1	1	0.622678	0	0	-0.683441	0	-0.683441	-0.683441	0.00445418	1	1	0.00686966	0.00686966	1	0.00686966
AT4G38090:E004	0.166667	0.0877193	0.2	0.162791	0.296296	0.195122	0.111111	0.1	0.127193	0.181395	0.245709	0.105556	0.512118	0.949932	-0.269017	0.437814	-0.781135	-1.21895	0.129572	0.686677	0.198747	0.964819	0.46918	0.580404	0.12948
AT4G38520:E006	0	0	0.0333333	0.038961	0.0322581	0.0462963	0.0333333	0.0410959	0	0.0361472	0.0392772	0.0372146	#DIV/0!	#DIV/0!	#DIV/0!	0.119808	0.0419858	-0.0778222	0.00743965	0.013151	0.00973074	0.01184	0.997684	0.949698	0.984188
AT5G01410:E002	1	1	1	1	1	1	0.976654	0.972013	1	1	1	0.974333	0	0	-0.0375127	0	-0.0375127	-0.0375127	0.000217101	1	1	0.000341371	0.000341371	1	0.000341371
AT5G02740:E007	0.0107527	0.0114943	0.025641	0.024	0.00689655	0.0119048	0.00534759	0.00606061	0.0111235	0.0248205	0.00940066	0.0057041	1.15793	-0.242773	-0.963536	-1.4007	-2.12146	-0.720762	0.00205696	0.00675699	0.803251	0.142258	0.00191064	0.0043368	0.338691
AT5G03190:E002	1	1	1	1	0.821429	0.866667	1	1	1	1	0.844048	1	0	-0.244604	0	-0.244604	0	0.244604	0.00138291	1	0.00216249	1	1	0.00216249	0.00216249
AT5G03240:E004	1	1	1	1	0	0	1	1	1	1	0	1	0	#NUM!	0	#NUM!	0	#DIV/0!	2.02572e-63	0.0528882	9.37028e-14	0.0528882	1	9.37028e-14	9.37028e-14
AT5G03730:E002	1	1	1	1	1	1	0.608696	0.666667	1	1	1	0.637681	0	0	-0.649093	0	-0.649093	-0.649093	0.000133853	1	1	0.000218947	0.000218947	1	0.000218947
AT5G04360:E030	1	1	1	1	0.636364	0.568627	1	1	1	1	0.602496	1	0	-0.730978	0	-0.730978	0	0.730978	0.000171757	1	0.000273547	1	1	0.000273547	0.000273547
AT5G04880:E006	1	1	1	1	0	0.1	0.272727	0.428571	1	1	0.05	0.350649	0	-4.32193	-1.5119	-4.32193	-1.5119	2.81003	0.00028548	1	0.000456795	0.00202487	0.00202487	0.000456795	0.0336564
AT5G05180:E008	1	1	1	1	1	1	0.697674	0.752577	1	1	1	0.725126	0	0	-0.463697	0	-0.463697	-0.463697	0.00032153	1	1	0.000502902	0.000502902	1	0.000502902
AT5G05800:E006	1	1	1	1	1	1	0.25	0.153846	1	1	1	0.201923	0	0	-2.30812	0	-2.30812	-2.30812	4.34066e-05	1	1	9.25647e-05	9.25647e-05	1	9.25647e-05
AT5G07890:E007	0.0322581	0	0.0967742	0.219512	0.0967742	0.125	0	0	0.016129	0.158143	0.110887	0	3.2935	2.78136	#NUM!	-0.51214	#NUM!	#NUM!	0.0677189	0.114706	0.303375	0.983151	0.0841316	0.744655	0.216187
AT5G07940:E009	1	1	1	1	0.416667	0.282051	0	0	1	1	0.349359	0	0	-1.51722	#NUM!	-1.51722	#NUM!	#NUM!	6.88773e-05	1	0.000577882	0.000128142	0.000128142	0.000577882	0.0063369
AT5G08139:E003	1	1	1	1	1	1	0.76	0.727273	1	1	1	0.743636	0	0	-0.427331	0	-0.427331	-0.427331	5.46365e-05	1	1	0.000109927	0.000109927	1	0.000109927
AT5G08750:E009	1	1	1	1	0.644444	0.622642	1	1	1	1	0.633543	1	0	-0.658486	0	-0.658486	0	0.658486	2.60334e-06	1	8.61484e-07	1	1	8.61484e-07	8.61484e-07
AT5G10350:E010	0.555556	0.777778	0.25	0.25	0.405405	0.354839	0.448276	0.333333	0.666667	0.25	0.380122	0.390805	-1.41504	-0.810503	-0.770518	0.604535	0.644519	0.0399847	0.0401048	0.0330548	0.106215	0.118162	0.486282	0.539854	0.999306
AT5G11150:E003	1	1	1	1	1	1	0.888199	0.816092	1	1	1	0.852145	0	0	-0.230829	0	-0.230829	-0.230829	0.00986586	1	1	0.0149788	0.0149788	1	0.0149788
AT5G11650:E009	1	1	1	1	0.847619	0.887097	1	1	1	1	0.867358	1	0	-0.205301	0	-0.205301	0	0.205301	0.00152747	1	0.00238663	1	1	0.00238663	0.00238663
AT5G13240:E002	0.0444444	0.05	0.0444444	0.0457516	0	0	0.0188679	0.0134228	0.0472222	0.045098	0	0.0161454	-0.0664012	#NUM!	-1.54835	#NUM!	-1.48194	#DIV/0!	0.000176917	0.86793	0.00025454	0.00129036	0.00169823	0.000301208	0.0150755
AT5G13410:E005	0	0.0153846	0	0	0	0	0.0232558	0.012987	0.00769231	0	0	0.0181214	#NUM!	#NUM!	1.23621	#DIV/0!	#DIV/0!	#DIV/0!	0.131631	0.670085	0.670085	0.471365	0.153783	1	0.153783
AT5G13500:E003	1	1	1	1	0	0	1	1	1	1	0	1	0	#NUM!	0	#NUM!	0	#DIV/0!	2.02572e-63	0.0528882	9.37028e-14	0.0528882	1	9.37028e-14	9.37028e-14
AT5G14260:E016	0.428571	0.0769231	0.352941	0.333333	1	1	0.32	0.461538	0.252747	0.343137	1	0.390769	0.44109	1.98423	0.628621	1.54314	0.187531	-1.35561	0.0160003	0.902074	0.0173116	0.744461	0.982594	0.0271187	0.0349798
AT5G14270:E004	1	1	1	1	0.714286	0.619048	1	1	1	1	0.666667	1	0	-0.584963	0	-0.584963	0	0.584963	0.00130406	1	0.00204007	1	1	0.00204007	0.00204007
AT5G14610:E003	0.294118	0.294118	0.0526316	0	0.142857	0.0769231	0.2	0.333333	0.294118	0.0263158	0.10989	0.266667	-3.48239	-1.42033	-0.141356	2.06206	3.34104	1.27898	0.0229532	0.0289739	0.0948828	0.956812	0.041589	0.513948	0.148228
AT5G16150:E004	0.222749	0.258824	0.165714	0.159091	0.211268	0.167513	0.202381	0.192547	0.240786	0.162403	0.18939	0.197464	-0.568178	-0.346391	-0.286165	0.221787	0.282013	0.0602267	0.076115	0.0608233	0.197035	0.288102	0.423281	0.599516	0.976596
AT5G16780:E004	1	1	1	1	1	1	0.363636	0.428571	1	1	1	0.396104	0	0	-1.33605	0	-1.33605	-1.33605	2.76013e-05	1	1	6.33527e-05	6.33527e-05	1	6.33527e-05
AT5G18130:E003	0.0103093	0.0188679	0	0	0.0224215	0.030303	0.0954774	0.0539419	0.0145886	0	0.0263623	0.0747096	#NUM!	0.853633	2.35645	#DIV/0!	#DIV/0!	1.50282	0.0297552	0.779778	0.863638	0.0553871	0.0270392	0.41665	0.106688
AT5G18440:E002	1	1	1	1	1	1	0.391304	0.538462	1	1	1	0.464883	0	0	-1.10506	0	-1.10506	-1.10506	0.00112428	1	1	0.00176053	0.00176053	1	0.00176053
AT5G18500:E002	1	1	1	1	0.621622	0.571429	1	1	1	1	0.596525	1	0	-0.745345	0	-0.745345	0	0.745345	4.93008e-05	1	0.000101906	1	1	0.000101906	0.000101906
AT5G22620:E006	1	1	1	1	0.781818	0.692308	1	1	1	1	0.737063	1	0	-0.44014	0	-0.44014	0	0.44014	0.00256135	1	0.003981	1	1	0.003981	0.003981
AT5G23210:E013	0.025641	0.037037	0.136364	0.130435	0.0724638	0.12766	0	0	0.031339	0.133399	0.100062	0	2.08972	1.67486	#NUM!	-0.414861	#NUM!	#NUM!	0.00811978	0.0236431	0.0849073	0.4846	0.00908844	0.442475	0.0253125
AT5G27840:E005	1	1	1	1	0	0	1	1	1	1	0	1	0	#NUM!	0	#NUM!	0	#DIV/0!	2.02572e-63	0.0528882	9.37028e-14	0.0528882	1	9.37028e-14	9.37028e-14
AT5G35995:E004	1	1	1	1	0.391304	0.315789	0.16129	0.189189	1	1	0.353547	0.17524	0	-1.50003	-2.5126	-1.50003	-2.5126	-1.01257	1.57568e-05	1	0.00010222	4.27427e-05	4.27427e-05	0.00010222	0.0113479
AT5G37370:E017	0.75	0.794118	0.492537	0.56044	0.596154	0.487805	0.70297	0.536842	0.772059	0.526488	0.541979	0.619906	-0.552309	-0.510473	-0.316661	0.0418361	0.235648	0.193812	0.0931866	0.100071	0.120239	0.319194	0.641337	0.996487	0.744286
AT5G40530:E010	1	1	1	1	0	0	1	1	1	1	0	1	0	#NUM!	0	#NUM!	0	#DIV/0!	2.02572e-63	0.0528882	9.37028e-14	0.0528882	1	9.37028e-14	9.37028e-14
AT5G43450:E003	0	0.04	0.176471	0.131579	0.0358974	0.0725034	0.0913043	0.0639135	0.02	0.154025	0.0542004	0.0776089	2.94509	1.4383	1.95622	-1.50679	-0.988868	0.517918	0.0294606	0.0248886	0.617741	0.276598	0.141362	0.0654303	0.817663
AT5G46190:E003	0.127273	0.142857	0.320755	0.314286	0.146667	0.242105	0.106796	0.163636	0.135065	0.31752	0.194386	0.135216	1.2332	0.525271	0.00161526	-0.707924	-1.23158	-0.523656	0.0278633	0.0336398	0.516147	1	0.0337335	0.113666	0.517881
AT5G46280:E004	0.393939	0.333333	0.147541	0.235294	0.545455	0.595238	0.829787	0.666667	0.363636	0.191418	0.570346	0.748227	-0.925773	0.649342	1.04098	1.57512	1.96675	0.391638	0.0054144	0.214285	0.135571	0.0191905	0.00497908	0.0202151	0.198536
AT5G48220:E003	1	1	1	1	1	1	0.0769231	0.2	1	1	1	0.138462	0	0	-2.85244	0	-2.85244	-2.85244	8.54078e-05	1	1	0.000152529	0.000152529	1	0.000152529
AT5G52040:E007	1	1	1	1	0.44	0.333333	1	1	1	1	0.386667	1	0	-1.37084	0	-1.37084	0	1.37084	0.000186176	1	0.000294867	1	1	0.000294867	0.000294867
AT5G52760:E002	0	0	0.142857	0.2	0	0	0	0	0	0.171429	0	0	#DIV/0!	#DIV/0!	#DIV/0!	#NUM!	#NUM!	#DIV/0!	0.00236292	0.00367605	1	1	0.00367605	0.00367605	1
AT5G53020:E005	0	0	1	1	0	1	0	0.130435	0	1	0.5	0.0652174	#DIV/0!	#DIV/0!	#DIV/0!	-1	-3.9386	-2.9386	0.135829	0.149022	0.558502	0.997473	0.177005	0.558502	0.648336
AT5G53850:E016	0.130435	0.117647	0.0666667	0.0140845	0	0	0.025641	0.0555556	0.124041	0.0403756	0	0.0405983	-1.61926	#NUM!	-1.61133	#NUM!	0.00793576	#DIV/0!	0.0198925	0.0608045	0.0161942	0.0613131	1	0.372703	0.369112
AT5G55040:E002	1	1	1	1	1	1	0.746835	0.811765	1	1	1	0.7793	0	0	-0.359749	0	-0.359749	-0.359749	0.00146052	1	1	0.00228287	0.00228287	1	0.00228287
AT5G55100:E008	0.151515	0.466667	0.1875	0.173913	1	1	0.148936	0.3	0.309091	0.180707	1	0.224468	-0.774383	1.6939	-0.461521	2.46828	0.312862	-2.15542	0.00761944	0.739602	0.0171029	0.898132	0.982738	0.00925183	0.0113017
AT5G55550:E014	1	0.428571	0	0.217391	0.125	0.0666667	1	1	0.714286	0.108696	0.0958333	1	-2.71621	-2.8979	0.485427	-0.181695	3.20163	3.38333	0.0320064	0.151224	0.143107	0.600368	0.0486837	0.999912	0.0464824
AT5G55600:E005	1	1	1	1	1	1	0.825	0.815789	1	1	1	0.820395	0	0	-0.28561	0	-0.28561	-0.28561	1.43791e-06	1	1	9.85512e-08	9.85512e-08	1	9.85512e-08
AT5G57170:E003	0	0.0052356	0	0	0.0208333	0.0152284	0	0	0.0026178	0	0.0180309	0	#NUM!	2.78404	#NUM!	#DIV/0!	#DIV/0!	#NUM!	0.00689047	0.775529	0.0160943	0.775529	1	0.00913168	0.00913168
AT5G57565:E007	1	1	1	1	1	1	0.2	0.304348	1	1	1	0.252174	0	0	-1.98751	0	-1.98751	-1.98751	7.77921e-05	1	1	0.000142252	0.000142252	1	0.000142252
AT5G60410:E024	1	1	1	1	0.798561	0.755102	0.866667	0.84127	1	1	0.776832	0.853968	0	-0.364326	-0.227746	-0.364326	-0.227746	0.136581	0.000526732	1	0.000812548	0.00417275	0.00417275	0.000812548	0.0407807
AT5G61670:E010	1	1	1	1	1	1	0.853211	0.861538	1	1	1	0.857375	0	0	-0.222002	0	-0.222002	-0.222002	2.41474e-06	1	1	6.7725e-07	6.7725e-07	1	6.7725e-07
AT5G62950:E005	0	0.0204082	0.111111	0.142857	0.111111	0.113924	0.0816327	0	0.0102041	0.126984	0.112518	0.0408163	3.63743	3.46293	2	-0.174498	-1.63743	-1.46293	0.0547503	0.069181	0.102408	0.777031	0.163054	0.965178	0.251905
AT5G62950:E009	1	1	1	1	0	0	1	1	1	1	0	1	0	#NUM!	0	#NUM!	0	#DIV/0!	2.02572e-63	0.0528882	9.37028e-14	0.0528882	1	9.37028e-14	9.37028e-14
AT5G63160:E003	0.0652174	0.15	0.0454545	0.0545455	0.0961538	0.0695187	0.203704	0.150442	0.107609	0.05	0.0828363	0.177073	-1.10579	-0.37746	0.71855	0.728335	1.82434	1.09601	0.096426	0.483483	0.902024	0.358026	0.0830338	0.810038	0.187208
AT5G63370:E015	1	1	1	1	0.612903	0.583333	0.8	0.697674	1	1	0.598118	0.748837	0	-0.741497	-0.417276	-0.741497	-0.417276	0.324221	0.00102528	1	0.0015262	0.00903013	0.00903013	0.0015262	0.0527903
AT5G64170:E002	1	1	1	1	1	1	0.969388	0.956803	1	1	1	0.963096	0	0	-0.0542491	0	-0.0542491	-0.0542491	0.00257785	1	1	0.00400633	0.00400633	1	0.00400633
AT1G01020:E003	0	0	0	0	0.0175439	0.027027	0	0	0	0	0.0222854	0	#DIV/0!	#DIV/0!	#DIV/0!	#DIV/0!	#DIV/0!	#NUM!	0.00595895	1	0.00914421	1	1	0.00914421	0.00914421
AT1G05630:E009	0	0	0	0	0.259259	0.133333	0	0	0	0	0.196296	0	#DIV/0!	#DIV/0!	#DIV/0!	#DIV/0!	#DIV/0!	#NUM!	0.0261612	1	0.0385487	1	1	0.0385487	0.0385487
AT1G06410:E008	0	0	0	0	0.0110701	0.0228013	0	0	0	0	0.0169357	0	#DIV/0!	#DIV/0!	#DIV/0!	#DIV/0!	#DIV/0!	#NUM!	0.0339653	1	0.0495141	1	1	0.0495141	0.0495141
AT1G08900:E005	0	0	0	0	0.047619	0.0295858	0	0	0	0	0.0386024	0	#DIV/0!	#DIV/0!	#DIV/0!	#DIV/0!	#DIV/0!	#NUM!	0.00842449	1	0.012837	1	1	0.012837	0.012837
AT1G13570:E005	0	0	0	0	0.157895	0.212121	0	0	0	0	0.185008	0	#DIV/0!	#DIV/0!	#DIV/0!	#DIV/0!	#DIV/0!	#NUM!	0.00143962	1	0.00225047	1	1	0.00225047	0.00225047
AT1G15790:E012	0	0	0	0	0.222222	0.3125	1	1	0	0	0.267361	1	#DIV/0!	#DIV/0!	#DIV/0!	#DIV/0!	#DIV/0!	1.90314	1.72214e-05	1	0.00386014	2.91888e-05	2.91888e-05	0.00386014	9.90642e-05
AT1G16825:E004	0	0	0	0	0.047619	0.05	0	0	0	0	0.0488095	0	#DIV/0!	#DIV/0!	#DIV/0!	#DIV/0!	#DIV/0!	#NUM!	1.17744e-06	1	4.06671e-08	1	1	4.06671e-08	4.06671e-08
AT1G18150:E015	0	0	0	0	0.142857	0.272727	1	1	0	0	0.207792	1	#DIV/0!	#DIV/0!	#DIV/0!	#DIV/0!	#DIV/0!	2.26679	7.13769e-05	1	0.0353499	0.000115535	0.000115535	0.0353499	0.000238149
AT1G18270:E005	0	0	0	0	0.030303	0.0416667	0	0	0	0	0.0359848	0	#DIV/0!	#DIV/0!	#DIV/0!	#DIV/0!	#DIV/0!	#NUM!	0.00191971	1	0.00299319	1	1	0.00299319	0.00299319
AT1G18335:E004	0	0	0	0	1	1	0	0	0	0	1	0	#DIV/0!	#DIV/0!	#DIV/0!	#DIV/0!	#DIV/0!	#NUM!	5.71712e-64	0.0986381	9.37028e-14	0.157728	0.951303	9.37028e-14	9.37028e-14
AT1G19800:E008	0	0	0	0	0.0526316	0.107143	0	0	0	0	0.0798872	0	#DIV/0!	#DIV/0!	#DIV/0!	#DIV/0!	#DIV/0!	#NUM!	0.0322878	1	0.0471718	1	1	0.0471718	0.0471718
AT1G20840:E007	0	0	0	0	1	1	0	0	0	0	1	0	#DIV/0!	#DIV/0!	#DIV/0!	#DIV/0!	#DIV/0!	#NUM!	5.71712e-64	0.0986381	9.37028e-14	0.157728	0.951303	9.37028e-14	9.37028e-14
AT1G20920:E004	0	0	0	0	0.0384615	0.0704225	0	0	0	0	0.054442	0	#DIV/0!	#DIV/0!	#DIV/0!	#DIV/0!	#DIV/0!	#NUM!	0.0192112	1	0.0286223	1	1	0.0286223	0.0286223
AT1G25380:E011	0	0	0	0	1	1	0	0	0	0	1	0	#DIV/0!	#DIV/0!	#DIV/0!	#DIV/0!	#DIV/0!	#NUM!	5.71712e-64	0.0986381	9.37028e-14	0.157728	0.951303	9.37028e-14	9.37028e-14
AT1G28520:E005	0	0	0	0	1	1	0	0	0	0	1	0	#DIV/0!	#DIV/0!	#DIV/0!	#DIV/0!	#DIV/0!	#NUM!	5.71712e-64	0.0986381	9.37028e-14	0.157728	0.951303	9.37028e-14	9.37028e-14
AT1G31860:E003	0	0	0	0	0.045045	0.0519481	0.00444444	0.0135135	0	0	0.0484965	0.00897898	#DIV/0!	#DIV/0!	#DIV/0!	#DIV/0!	#DIV/0!	-2.43326	0.000731087	1	0.00095502	0.258222	0.258222	0.00095502	0.00211518
AT1G48970:E005	0	0	0	0	0.2	0.104478	0	0	0	0	0.152239	0	#DIV/0!	#DIV/0!	#DIV/0!	#DIV/0!	#DIV/0!	#NUM!	0.0242353	1	0.0358144	1	1	0.0358144	0.0358144
AT1G54610:E010	0	0	0	0	1	1	0	0	0	0	1	0	#DIV/0!	#DIV/0!	#DIV/0!	#DIV/0!	#DIV/0!	#NUM!	5.71712e-64	0.0986381	9.37028e-14	0.157728	0.951303	9.37028e-14	9.37028e-14
AT1G60850:E013	0	0	0	0	0.3125	0.272727	1	1	0	0	0.292614	1	#DIV/0!	#DIV/0!	#DIV/0!	#DIV/0!	#DIV/0!	1.77293	6.56427e-07	1	0.000131776	3.83753e-10	3.83753e-10	0.000131776	4.06551e-07
AT1G63810:E027	0	0	0	0	1	1	0.222222	0.263158	0	0	1	0.24269	#DIV/0!	#DIV/0!	#DIV/0!	#DIV/0!	#DIV/0!	-2.04281	7.25854e-07	1	8.33895e-10	0.000263602	0.000263602	8.33895e-10	2.28775e-07
AT1G65540:E017	0	0	0	0	1	1	0	0	0	0	1	0	#DIV/0!	#DIV/0!	#DIV/0!	#DIV/0!	#DIV/0!	#NUM!	5.71712e-64	0.0986381	9.37028e-14	0.157728	0.951303	9.37028e-14	9.37028e-14
AT1G67360:E004	0	0	0	0	0.0482759	0.0238095	0	0	0	0	0.0360427	0	#DIV/0!	#DIV/0!	#DIV/0!	#DIV/0!	#DIV/0!	#NUM!	0.0317256	1	0.046385	1	1	0.046385	0.046385
AT1G70180:E013	0	0	0	0	0.12	0.111111	0	0	0	0	0.115556	0	#DIV/0!	#DIV/0!	#DIV/0!	#DIV/0!	#DIV/0!	#NUM!	7.26087e-06	1	1.06272e-05	1	1	1.06272e-05	1.06272e-05
AT1G70490:E008	0	0	0	0	0	0	1	1	0	0	0	1	#DIV/0!	#DIV/0!	#DIV/0!	#DIV/0!	#DIV/0!	#DIV/0!	8.33541e-63	0.856121	0.968436	9.37028e-14	9.37028e-14	0.983129	9.37028e-14
AT1G72340:E007	0	0	0	0	0.0508475	0.025974	0	0	0	0	0.0384107	0	#DIV/0!	#DIV/0!	#DIV/0!	#DIV/0!	#DIV/0!	#NUM!	0.0270193	1	0.0397632	1	1	0.0397632	0.0397632
AT1G76630:E006	0	0	0	0	1	1	0	0	0	0	1	0	#DIV/0!	#DIV/0!	#DIV/0!	#DIV/0!	#DIV/0!	#NUM!	5.71712e-64	0.0986381	9.37028e-14	0.157728	0.951303	9.37028e-14	9.37028e-14
AT1G80040:E004	0	0	0	0	1	1	0	0	0	0	1	0	#DIV/0!	#DIV/0!	#DIV/0!	#DIV/0!	#DIV/0!	#NUM!	5.71712e-64	0.0986381	9.37028e-14	0.157728	0.951303	9.37028e-14	9.37028e-14
AT2G02170:E011	0	0	0	0	1	1	0	0.272727	0	0	1	0.136364	#DIV/0!	#DIV/0!	#DIV/0!	#DIV/0!	#DIV/0!	-2.87447	0.00125938	1	0.00170497	0.552867	0.552867	0.00170497	0.00299319
AT2G04780:E003	0	0	0	0	0.00970874	0.0142857	0	0	0	0	0.0119972	0	#DIV/0!	#DIV/0!	#DIV/0!	#DIV/0!	#DIV/0!	#NUM!	0.00395176	1	0.00610616	1	1	0.00610616	0.00610616
AT2G17970:E015	0	0	0	0	1	1	0	0	0	0	1	0	#DIV/0!	#DIV/0!	#DIV/0!	#DIV/0!	#DIV/0!	#NUM!	5.71712e-64	0.0986381	9.37028e-14	0.157728	0.951303	9.37028e-14	9.37028e-14
AT2G21250:E003	0	0	0	0	0.00817439	0.0052356	0	0	0	0	0.00670499	0	#DIV/0!	#DIV/0!	#DIV/0!	#DIV/0!	#DIV/0!	#NUM!	0.00665305	1	0.0101878	1	1	0.0101878	0.0101878
AT2G21590:E007	0	0	0	0	1	1	0	0	0	0	1	0	#DIV/0!	#DIV/0!	#DIV/0!	#DIV/0!	#DIV/0!	#NUM!	5.71712e-64	0.0986381	9.37028e-14	0.157728	0.951303	9.37028e-14	9.37028e-14
AT2G22240:E002	0	0	0	0	0.00580271	0.00732601	0	0	0	0	0.00656436	0	#DIV/0!	#DIV/0!	#DIV/0!	#DIV/0!	#DIV/0!	#NUM!	0.000579574	1	0.0009087	1	1	0.0009087	0.0009087
AT2G32970:E014	0	0	0	0	1	1	0	0	0	0	1	0	#DIV/0!	#DIV/0!	#DIV/0!	#DIV/0!	#DIV/0!	#NUM!	5.71712e-64	0.0986381	9.37028e-14	0.157728	0.951303	9.37028e-14	9.37028e-14
AT2G34040:E019	0	0	0	0	0.0322581	0.0526316	0	0	0	0	0.0424448	0	#DIV/0!	#DIV/0!	#DIV/0!	#DIV/0!	#DIV/0!	#NUM!	0.00930804	1	0.0141513	1	1	0.0141513	0.0141513
AT2G35900:E004	0	0	0	0	1	1	0	0	0	0	1	0	#DIV/0!	#DIV/0!	#DIV/0!	#DIV/0!	#DIV/0!	#NUM!	5.71712e-64	0.0986381	9.37028e-14	0.157728	0.951303	9.37028e-14	9.37028e-14
AT2G38020:E003	0	0	0	0	0.0769231	0.0642202	0	0	0	0	0.0705716	0	#DIV/0!	#DIV/0!	#DIV/0!	#DIV/0!	#DIV/0!	#NUM!	0.000213288	1	0.000335588	1	1	0.000335588	0.000335588
AT2G39630:E006	0	0	0	0	1	1	0	0	0	0	1	0	#DIV/0!	#DIV/0!	#DIV/0!	#DIV/0!	#DIV/0!	#NUM!	5.71712e-64	0.0986381	9.37028e-14	0.157728	0.951303	9.37028e-14	9.37028e-14
AT2G45850:E002	0	0	0	0	0.181818	0.193548	0.0243902	0.08	0	0	0.187683	0.0521951	#DIV/0!	#DIV/0!	#DIV/0!	#DIV/0!	#DIV/0!	-1.84631	0.00203555	1	0.00255003	0.181112	0.181112	0.00255003	0.00867532
AT3G02830:E003	0	0	0	0	0.0465116	0.056962	0.0190114	0.0166113	0	0	0.0517368	0.0178114	#DIV/0!	#DIV/0!	#DIV/0!	#DIV/0!	#DIV/0!	-1.53839	0.000468535	1	0.000581795	0.0311683	0.0311683	0.000581795	0.00300296
AT3G03780:E004	0	0	0	0	1	1	0	0	0	0	1	0	#DIV/0!	#DIV/0!	#DIV/0!	#DIV/0!	#DIV/0!	#NUM!	5.71712e-64	0.0986381	9.37028e-14	0.157728	0.951303	9.37028e-14	9.37028e-14
AT3G07280:E007	0	0	0	0	1	1	0	0	0	0	1	0	#DIV/0!	#DIV/0!	#DIV/0!	#DIV/0!	#DIV/0!	#NUM!	5.71712e-64	0.0986381	9.37028e-14	0.157728	0.951303	9.37028e-14	9.37028e-14
AT3G07760:E014	0	0	0	0	1	1	0	0	0	0	1	0	#DIV/0!	#DIV/0!	#DIV/0!	#DIV/0!	#DIV/0!	#NUM!	5.71712e-64	0.0986381	9.37028e-14	0.157728	0.951303	9.37028e-14	9.37028e-14
AT3G10390:E007	0	0	0	0	1	1	0	0	0	0	1	0	#DIV/0!	#DIV/0!	#DIV/0!	#DIV/0!	#DIV/0!	#NUM!	5.71712e-64	0.0986381	9.37028e-14	0.157728	0.951303	9.37028e-14	9.37028e-14
AT3G10420:E009	0	0	0	0	0.0107527	0.0130548	0	0	0	0	0.0119038	0	#DIV/0!	#DIV/0!	#DIV/0!	#DIV/0!	#DIV/0!	#NUM!	0.000283138	1	0.000443003	1	1	0.000443003	0.000443003
AT3G11230:E004	0	0	0	0	0.0526316	0.0909091	0	0	0	0	0.0717703	0	#DIV/0!	#DIV/0!	#DIV/0!	#DIV/0!	#DIV/0!	#NUM!	0.01365	1	0.0205503	1	1	0.0205503	0.0205503
AT3G12990:E012	0	0	0	0	0.0526316	0.0714286	0	0	0	0	0.0620301	0	#DIV/0!	#DIV/0!	#DIV/0!	#DIV/0!	#DIV/0!	#NUM!	0.00163746	1	0.00255695	1	1	0.00255695	0.00255695
AT3G13080:E012	0	0	0	0	0	0	0.0030581	0.00560748	0	0	0	0.00433279	#DIV/0!	#DIV/0!	#DIV/0!	#DIV/0!	#DIV/0!	#DIV/0!	0.0193644	1	1	0.0288429	0.0288429	1	0.0288429
AT3G14720:E011	0	0	0	0	0.00558659	0.0107527	0	0	0	0	0.00816964	0	#DIV/0!	#DIV/0!	#DIV/0!	#DIV/0!	#DIV/0!	#NUM!	0.0248963	1	0.0367542	1	1	0.0367542	0.0367542
AT3G15790:E004	0	0	0	0	0.029703	0.0549451	0	0	0	0	0.042324	0	#DIV/0!	#DIV/0!	#DIV/0!	#DIV/0!	#DIV/0!	#NUM!	0.0203066	1	0.030198	1	1	0.030198	0.030198
AT3G19150:E003	0	0	0	0	0.024735	0.027027	0.0114943	0.0183486	0	0	0.025881	0.0149214	#DIV/0!	#DIV/0!	#DIV/0!	#DIV/0!	#DIV/0!	-0.794507	0.0013235	1	0.00186806	0.0146174	0.0146174	0.00186806	0.0422149
AT3G22104:E006	0	0	0	0	1	1	0	0	0	0	1	0	#DIV/0!	#DIV/0!	#DIV/0!	#DIV/0!	#DIV/0!	#NUM!	5.71712e-64	0.0986381	9.37028e-14	0.157728	0.951303	9.37028e-14	9.37028e-14
AT3G23560:E003	0	0	0	0	0.166667	0.181818	0	0	0	0	0.174242	0	#DIV/0!	#DIV/0!	#DIV/0!	#DIV/0!	#DIV/0!	#NUM!	1.18418e-05	1	2.37332e-05	1	1	2.37332e-05	2.37332e-05
AT3G24200:E010	0	0	0	0	1	1	0	0	0	0	1	0	#DIV/0!	#DIV/0!	#DIV/0!	#DIV/0!	#DIV/0!	#NUM!	5.71712e-64	0.0986381	9.37028e-14	0.157728	0.951303	9.37028e-14	9.37028e-14
AT3G26730:E011	0	0	0	0	0.047619	0.0419162	0	0	0	0	0.0447676	0	#DIV/0!	#DIV/0!	#DIV/0!	#DIV/0!	#DIV/0!	#NUM!	5.41769e-05	1	0.000109249	1	1	0.000109249	0.000109249
AT3G27610:E012	0	0	0	0	1	1	0	0	0	0	1	0	#DIV/0!	#DIV/0!	#DIV/0!	#DIV/0!	#DIV/0!	#NUM!	5.71712e-64	0.0986381	9.37028e-14	0.157728	0.951303	9.37028e-14	9.37028e-14
AT3G46060:E004	0	0	0	0	1	1	0	0	0	0	1	0	#DIV/0!	#DIV/0!	#DIV/0!	#DIV/0!	#DIV/0!	#NUM!	5.71712e-64	0.0986381	9.37028e-14	0.157728	0.951303	9.37028e-14	9.37028e-14
AT3G52340:E004	0	0	0	0	1	1	0	0	0	0	1	0	#DIV/0!	#DIV/0!	#DIV/0!	#DIV/0!	#DIV/0!	#NUM!	5.71712e-64	0.0986381	9.37028e-14	0.157728	0.951303	9.37028e-14	9.37028e-14
AT3G54910:E007	0	0	0	0	1	1	0	0	0	0	1	0	#DIV/0!	#DIV/0!	#DIV/0!	#DIV/0!	#DIV/0!	#NUM!	5.71712e-64	0.0986381	9.37028e-14	0.157728	0.951303	9.37028e-14	9.37028e-14
AT4G01995:E003	0	0	0	0	0.0526316	0.045977	0.06	0.057971	0	0	0.0493043	0.0589855	#DIV/0!	#DIV/0!	#DIV/0!	#DIV/0!	#DIV/0!	0.258647	3.06521e-05	1	0.000147022	8.66619e-05	8.66619e-05	0.000147022	0.0556695
AT4G13020:E006	0	0	0	0	0.00564972	0.00980392	0	0	0	0	0.00772682	0	#DIV/0!	#DIV/0!	#DIV/0!	#DIV/0!	#DIV/0!	#NUM!	0.0140499	1	0.021135	1	1	0.021135	0.021135
AT4G14720:E002	0	0	0	0	1	1	0	0	0	0	1	0	#DIV/0!	#DIV/0!	#DIV/0!	#DIV/0!	#DIV/0!	#NUM!	5.71712e-64	0.0986381	9.37028e-14	0.157728	0.951303	9.37028e-14	9.37028e-14
AT4G15540:E003	0	0	0	0	0.0857143	0.0684932	0.142857	0.15625	0	0	0.0771037	0.149554	#DIV/0!	#DIV/0!	#DIV/0!	#DIV/0!	#DIV/0!	0.95579	0.000108982	1	0.00196492	0.000162477	0.000162477	0.00196492	0.00249573
AT4G19120:E010	0	0	0	0	0.0243902	0.0491803	0.0769231	0.08	0	0	0.0367853	0.0784615	#DIV/0!	#DIV/0!	#DIV/0!	#DIV/0!	#DIV/0!	1.09286	0.00238806	1	0.0464445	0.00308769	0.00308769	0.0464445	0.0307134
AT4G20380:E019	0	0	0	0	0.035461	0.0283019	0	0	0	0	0.0318814	0	#DIV/0!	#DIV/0!	#DIV/0!	#DIV/0!	#DIV/0!	#NUM!	0.000509515	1	0.000798496	1	1	0.000798496	0.000798496
AT4G21940:E008	0	0	0	0	0.3	0.181818	0	0	0	0	0.240909	0	#DIV/0!	#DIV/0!	#DIV/0!	#DIV/0!	#DIV/0!	#NUM!	0.0100805	1	0.0152967	1	1	0.0152967	0.0152967
AT4G22160:E003	0	0	0	0	0.0526316	0.1	0	0	0	0	0.0763158	0	#DIV/0!	#DIV/0!	#DIV/0!	#DIV/0!	#DIV/0!	#NUM!	0.023342	1	0.0345419	1	1	0.0345419	0.0345419
AT4G24100:E004	0	0	0	0	0.454545	0.25	0	0	0	0	0.352273	0	#DIV/0!	#DIV/0!	#DIV/0!	#DIV/0!	#DIV/0!	#NUM!	0.0184806	1	0.027569	1	1	0.027569	0.027569
AT4G27040:E015	0	0	0	0	0.181818	0.142857	1	1	0	0	0.162338	1	#DIV/0!	#DIV/0!	#DIV/0!	#DIV/0!	#DIV/0!	2.62293	5.68743e-07	1	0.00103693	2.14314e-10	2.14314e-10	0.00103693	1.60814e-08
AT4G27050:E008	0	0	0	0	0.107692	0.0649351	0	0	0	0	0.0863137	0	#DIV/0!	#DIV/0!	#DIV/0!	#DIV/0!	#DIV/0!	#NUM!	0.0104457	1	0.0158371	1	1	0.0158371	0.0158371
AT4G28980:E006	0	0	0	0	1	1	0	0	0	0	1	0	#DIV/0!	#DIV/0!	#DIV/0!	#DIV/0!	#DIV/0!	#NUM!	5.71712e-64	0.0986381	9.37028e-14	0.157728	0.951303	9.37028e-14	9.37028e-14
AT4G31860:E005	0	0	0	0	0.0243902	0.0306748	0	0	0	0	0.0275325	0	#DIV/0!	#DIV/0!	#DIV/0!	#DIV/0!	#DIV/0!	#NUM!	0.000543303	1	0.000851662	1	1	0.000851662	0.000851662
AT4G33050:E006	0	0	0	0	0.038961	0.0454545	0.153846	0.154639	0	0	0.0422078	0.154243	#DIV/0!	#DIV/0!	#DIV/0!	#DIV/0!	#DIV/0!	1.86962	8.4502e-07	1	0.00019683	2.04349e-09	2.04349e-09	0.00019683	6.77758e-07
AT4G34265:E006	0	0	0	0	1	1	0	0	0	0	1	0	#DIV/0!	#DIV/0!	#DIV/0!	#DIV/0!	#DIV/0!	#NUM!	5.71712e-64	0.0986381	9.37028e-14	0.157728	0.951303	9.37028e-14	9.37028e-14
AT4G38090:E002	0	0	0	0	0.027027	0.026087	0	0	0	0	0.026557	0	#DIV/0!	#DIV/0!	#DIV/0!	#DIV/0!	#DIV/0!	#NUM!	3.26784e-07	1	1.0332e-11	1	1	1.0332e-11	1.0332e-11
AT5G02600:E005	0	0	0	0	0.0697674	0.0869565	0.12	0.157895	0	0	0.078362	0.138947	#DIV/0!	#DIV/0!	#DIV/0!	#DIV/0!	#DIV/0!	0.826313	0.0017554	1	0.0202388	0.00244391	0.00244391	0.0202388	0.0481752
AT5G06350:E003	0	0	0	0	1	1	0	0.333333	0	0	1	0.166667	#DIV/0!	#DIV/0!	#DIV/0!	#DIV/0!	#DIV/0!	-2.58496	0.00279091	1	0.00367605	0.552867	0.552867	0.00367605	0.00728032
AT5G08630:E003	0	0	0	0	1	1	0	0	0	0	1	0	#DIV/0!	#DIV/0!	#DIV/0!	#DIV/0!	#DIV/0!	#NUM!	5.71712e-64	0.0986381	9.37028e-14	0.157728	0.951303	9.37028e-14	9.37028e-14
AT5G09380:E004	0	0	0	0	0.1	0.1	0	0	0	0	0.1	0	#DIV/0!	#DIV/0!	#DIV/0!	#DIV/0!	#DIV/0!	#NUM!	1.27534e-63	0.0268022	9.37028e-14	0.0392422	0.948272	9.37028e-14	9.37028e-14
AT5G13320:E004	0	0	0	0	1	1	0	0	0	0	1	0	#DIV/0!	#DIV/0!	#DIV/0!	#DIV/0!	#DIV/0!	#NUM!	5.71712e-64	0.0986381	9.37028e-14	0.157728	0.951303	9.37028e-14	9.37028e-14
AT5G17010:E004	0	0	0	0	1	1	0	0	0	0	1	0	#DIV/0!	#DIV/0!	#DIV/0!	#DIV/0!	#DIV/0!	#NUM!	5.71712e-64	0.0986381	9.37028e-14	0.157728	0.951303	9.37028e-14	9.37028e-14
AT5G23250:E007	0	0	0	0	0.00740741	0.00621118	0	0	0	0	0.00680929	0	#DIV/0!	#DIV/0!	#DIV/0!	#DIV/0!	#DIV/0!	#NUM!	0.000193747	1	0.000306163	1	1	0.000306163	0.000306163
AT5G26180:E016	0	0	0	0	1	1	0.368421	0.238095	0	0	1	0.303258	#DIV/0!	#DIV/0!	#DIV/0!	#DIV/0!	#DIV/0!	-1.72138	7.47955e-05	1	0.00011671	0.00948075	0.00948075	0.00011671	0.000388973
AT5G37475:E009	0	0	0	0	1	1	0	0	0	0	1	0	#DIV/0!	#DIV/0!	#DIV/0!	#DIV/0!	#DIV/0!	#NUM!	5.71712e-64	0.0986381	9.37028e-14	0.157728	0.951303	9.37028e-14	9.37028e-14
AT5G45350:E004	0	0	0	0	0	0	0.0042735	0.00512821	0	0	0	0.00470085	#DIV/0!	#DIV/0!	#DIV/0!	#DIV/0!	#DIV/0!	#DIV/0!	0.000221925	1	1	0.000348703	0.000348703	1	0.000348703
AT5G53160:E004	0	0	0	0	0.0140845	0.020202	0	0	0	0	0.0171433	0	#DIV/0!	#DIV/0!	#DIV/0!	#DIV/0!	#DIV/0!	#NUM!	0.00306617	1	0.00475482	1	1	0.00475482	0.00475482
AT5G53486:E006	0	0	0	0	1	1	0.157895	0.2	0	0	1	0.178947	#DIV/0!	#DIV/0!	#DIV/0!	#DIV/0!	#DIV/0!	-2.48239	7.84819e-07	1	1.70916e-09	0.0009595	0.0009595	1.70916e-09	9.85512e-08
AT5G53550:E006	0	0	0	0	1	1	0	0	0	0	1	0	#DIV/0!	#DIV/0!	#DIV/0!	#DIV/0!	#DIV/0!	#NUM!	5.71712e-64	0.0986381	9.37028e-14	0.157728	0.951303	9.37028e-14	9.37028e-14
AT5G55550:E016	0	0	0	0	1	1	0	0	0	0	1	0	#DIV/0!	#DIV/0!	#DIV/0!	#DIV/0!	#DIV/0!	#NUM!	5.71712e-64	0.0986381	9.37028e-14	0.157728	0.951303	9.37028e-14	9.37028e-14
AT5G60600:E005	0	0	0	0	1	1	0	0	0	0	1	0	#DIV/0!	#DIV/0!	#DIV/0!	#DIV/0!	#DIV/0!	#NUM!	5.71712e-64	0.0986381	9.37028e-14	0.157728	0.951303	9.37028e-14	9.37028e-14
AT5G65050:E003	0	0	0	0	0.0288462	0.0138249	0	0	0	0	0.0213355	0	#DIV/0!	#DIV/0!	#DIV/0!	#DIV/0!	#DIV/0!	#NUM!	0.0358685	1	0.0521624	1	1	0.0521624	0.0521624
AT5G65110:E003	0	0	0	0	0.0344828	0.0169492	0	0	0	0	0.025716	0	#DIV/0!	#DIV/0!	#DIV/0!	#DIV/0!	#DIV/0!	#NUM!	0.0322024	1	0.0470524	1	1	0.0470524	0.0470524
AT1G01220:E007	0	0	0	0	0	0	1	1	0	0	0	1	#DIV/0!	#DIV/0!	#DIV/0!	#DIV/0!	#DIV/0!	#DIV/0!	8.33541e-63	0.856121	0.968436	9.37028e-14	9.37028e-14	0.983129	9.37028e-14
AT1G02260:E004	0	0	0	0	0	0	0.166667	0.15	0	0	0	0.158333	#DIV/0!	#DIV/0!	#DIV/0!	#DIV/0!	#DIV/0!	#DIV/0!	2.53588e-05	1	1	5.84843e-05	5.84843e-05	1	5.84843e-05
AT1G04550:E004	0	0	0	0	0	0	0.011236	0.0138889	0	0	0	0.0125624	#DIV/0!	#DIV/0!	#DIV/0!	#DIV/0!	#DIV/0!	#DIV/0!	0.000400334	1	1	0.000626628	0.000626628	1	0.000626628
AT1G04990:E012	0	0	0	0	0	0	0.04	0.0517241	0	0	0	0.0458621	#DIV/0!	#DIV/0!	#DIV/0!	#DIV/0!	#DIV/0!	#DIV/0!	0.000846136	1	1	0.00132661	0.00132661	1	0.00132661
AT1G05087:E003	0	0	0	0	0	0	0.2	0.111111	0	0	0	0.155556	#DIV/0!	#DIV/0!	#DIV/0!	#DIV/0!	#DIV/0!	#DIV/0!	0.0174637	1	1	0.0260993	0.0260993	1	0.0260993
AT1G07780:E009	0	0	0	0	0	0	1	1	0	0	0	1	#DIV/0!	#DIV/0!	#DIV/0!	#DIV/0!	#DIV/0!	#DIV/0!	8.33541e-63	0.856121	0.968436	9.37028e-14	9.37028e-14	0.983129	9.37028e-14
AT1G08230:E010	0	0	0	0	0	0	0.114286	0.0588235	0	0	0	0.0865546	#DIV/0!	#DIV/0!	#DIV/0!	#DIV/0!	#DIV/0!	#DIV/0!	0.0260585	1	1	0.0384032	0.0384032	1	0.0384032
AT1G08530:E005	0	0	0	0	0	0	0.0294118	0.0322581	0	0	0	0.0308349	#DIV/0!	#DIV/0!	#DIV/0!	#DIV/0!	#DIV/0!	#DIV/0!	1.50258e-05	1	1	3.27516e-05	3.27516e-05	1	3.27516e-05
AT1G13000:E005	0	0	0	0	0	0	0.0549451	0.0684932	0	0	0	0.0617191	#DIV/0!	#DIV/0!	#DIV/0!	#DIV/0!	#DIV/0!	#DIV/0!	0.000466071	1	1	0.000730106	0.000730106	1	0.000730106
AT1G17280:E016	0	0	0	0	0	0	1	1	0	0	0	1	#DIV/0!	#DIV/0!	#DIV/0!	#DIV/0!	#DIV/0!	#DIV/0!	8.33541e-63	0.856121	0.968436	9.37028e-14	9.37028e-14	0.983129	9.37028e-14
AT1G18900:E003	0	0	0	0	0	0	1	1	0	0	0	1	#DIV/0!	#DIV/0!	#DIV/0!	#DIV/0!	#DIV/0!	#DIV/0!	8.33541e-63	0.856121	0.968436	9.37028e-14	9.37028e-14	0.983129	9.37028e-14
AT1G20510:E004	0	0	0	0	0	0	0.0322581	0.016129	0	0	0	0.0241935	#DIV/0!	#DIV/0!	#DIV/0!	#DIV/0!	#DIV/0!	#DIV/0!	0.0298405	1	1	0.0437405	0.0437405	1	0.0437405
AT1G25682:E002	0	0	0	0	0	0	1	1	0	0	0	1	#DIV/0!	#DIV/0!	#DIV/0!	#DIV/0!	#DIV/0!	#DIV/0!	8.33541e-63	0.856121	0.968436	9.37028e-14	9.37028e-14	0.983129	9.37028e-14
AT1G28150:E004	0	0	0	0	0	0	1	1	0	0	0	1	#DIV/0!	#DIV/0!	#DIV/0!	#DIV/0!	#DIV/0!	#DIV/0!	8.33541e-63	0.856121	0.968436	9.37028e-14	9.37028e-14	0.983129	9.37028e-14
AT1G28330:E008	0	0	0	0	0	0	0.285714	0.333333	0	0	0	0.309524	#DIV/0!	#DIV/0!	#DIV/0!	#DIV/0!	#DIV/0!	#DIV/0!	0.000114589	1	1	0.000192127	0.000192127	1	0.000192127
AT1G29950:E004	0	0	0	0	0	0	0.0119048	0.00584795	0	0	0	0.00887636	#DIV/0!	#DIV/0!	#DIV/0!	#DIV/0!	#DIV/0!	#DIV/0!	0.0322878	1	1	0.0471718	0.0471718	1	0.0471718
AT1G30270:E018	0	0	0	0	0	0	0.0333333	0.037037	0	0	0	0.0351852	#DIV/0!	#DIV/0!	#DIV/0!	#DIV/0!	#DIV/0!	#DIV/0!	2.53588e-05	1	1	5.84843e-05	5.84843e-05	1	5.84843e-05
AT1G30280:E006	0	0	0	0	0	0	1	1	0	0	0	1	#DIV/0!	#DIV/0!	#DIV/0!	#DIV/0!	#DIV/0!	#DIV/0!	8.33541e-63	0.856121	0.968436	9.37028e-14	9.37028e-14	0.983129	9.37028e-14
AT1G30460:E003	0	0	0	0	0	0	0.137255	0.0714286	0	0	0	0.104342	#DIV/0!	#DIV/0!	#DIV/0!	#DIV/0!	#DIV/0!	#DIV/0!	0.0246955	1	1	0.0364688	0.0364688	1	0.0364688
AT1G49730:E009	0	0	0	0	0	0	1	1	0	0	0	1	#DIV/0!	#DIV/0!	#DIV/0!	#DIV/0!	#DIV/0!	#DIV/0!	8.33541e-63	0.856121	0.968436	9.37028e-14	9.37028e-14	0.983129	9.37028e-14
AT1G55350:E006	0	0	0	0	0	0	1	1	0	0	0	1	#DIV/0!	#DIV/0!	#DIV/0!	#DIV/0!	#DIV/0!	#DIV/0!	8.33541e-63	0.856121	0.968436	9.37028e-14	9.37028e-14	0.983129	9.37028e-14
AT1G60640:E017	0	0	0	0	0	0	1	1	0	0	0	1	#DIV/0!	#DIV/0!	#DIV/0!	#DIV/0!	#DIV/0!	#DIV/0!	8.33541e-63	0.856121	0.968436	9.37028e-14	9.37028e-14	0.983129	9.37028e-14
AT1G65960:E004	0	0	0	0	0	0	0.555556	0.428571	0	0	0	0.492063	#DIV/0!	#DIV/0!	#DIV/0!	#DIV/0!	#DIV/0!	#DIV/0!	0.000877875	1	1	0.00137622	0.00137622	1	0.00137622
AT1G70530:E006	0	0	0	0	0	0	0.037037	0.0361446	0	0	0	0.0365908	#DIV/0!	#DIV/0!	#DIV/0!	#DIV/0!	#DIV/0!	#DIV/0!	7.36924e-08	1	1	9.37028e-14	9.37028e-14	1	9.37028e-14
AT1G77000:E007	0	0	0	0	0	0	1	1	0	0	0	1	#DIV/0!	#DIV/0!	#DIV/0!	#DIV/0!	#DIV/0!	#DIV/0!	8.33541e-63	0.856121	0.968436	9.37028e-14	9.37028e-14	0.983129	9.37028e-14
AT1G80325:E005	0	0	0	0	0	0	1	1	0	0	0	1	#DIV/0!	#DIV/0!	#DIV/0!	#DIV/0!	#DIV/0!	#DIV/0!	8.33541e-63	0.856121	0.968436	9.37028e-14	9.37028e-14	0.983129	9.37028e-14
AT2G01350:E011	0	0	0	0	0	0	0.0784314	0.0410959	0	0	0	0.0597636	#DIV/0!	#DIV/0!	#DIV/0!	#DIV/0!	#DIV/0!	#DIV/0!	0.0238718	1	1	0.0352969	0.0352969	1	0.0352969
AT2G04845:E005	0	0	0	0	0	0	1	1	0	0	0	1	#DIV/0!	#DIV/0!	#DIV/0!	#DIV/0!	#DIV/0!	#DIV/0!	8.33541e-63	0.856121	0.968436	9.37028e-14	9.37028e-14	0.983129	9.37028e-14
AT2G15000:E004	0	0	0	0	0	0	1	1	0	0	0	1	#DIV/0!	#DIV/0!	#DIV/0!	#DIV/0!	#DIV/0!	#DIV/0!	8.33541e-63	0.856121	0.968436	9.37028e-14	9.37028e-14	0.983129	9.37028e-14
AT2G17970:E007	0	0	0	0	0	0	0.162791	0.235294	0	0	0	0.199042	#DIV/0!	#DIV/0!	#DIV/0!	#DIV/0!	#DIV/0!	#DIV/0!	0.00331584	1	1	0.00513656	0.00513656	1	0.00513656
AT2G28290:E037	0	0	0	0	0	0	0.0909091	0.142857	0	0	0	0.116883	#DIV/0!	#DIV/0!	#DIV/0!	#DIV/0!	#DIV/0!	#DIV/0!	0.00700643	1	1	0.0107179	0.0107179	1	0.0107179
AT2G28350:E005	0	0	0	0	0	0	0.0625	0.0612245	0	0	0	0.0618622	#DIV/0!	#DIV/0!	#DIV/0!	#DIV/0!	#DIV/0!	#DIV/0!	3.76399e-08	1	1	9.37028e-14	9.37028e-14	1	9.37028e-14
AT2G30520:E005	0	0	0	0	0	0	0.0114943	0.0191749	0	0	0	0.0153346	#DIV/0!	#DIV/0!	#DIV/0!	#DIV/0!	#DIV/0!	#DIV/0!	0.0108747	1	1	0.016471	0.016471	1	0.016471
AT2G31865:E005	0	0	0	0	0	0	1	1	0	0	0	1	#DIV/0!	#DIV/0!	#DIV/0!	#DIV/0!	#DIV/0!	#DIV/0!	8.33541e-63	0.856121	0.968436	9.37028e-14	9.37028e-14	0.983129	9.37028e-14
AT2G38580:E016	0	0	0	0	0	0	0.15	0.111111	0	0	0	0.130556	#DIV/0!	#DIV/0!	#DIV/0!	#DIV/0!	#DIV/0!	#DIV/0!	0.00153236	1	1	0.00239422	0.00239422	1	0.00239422
AT2G39760:E008	0	0	0	0	0	0	1	1	0	0	0	1	#DIV/0!	#DIV/0!	#DIV/0!	#DIV/0!	#DIV/0!	#DIV/0!	8.33541e-63	0.856121	0.968436	9.37028e-14	9.37028e-14	0.983129	9.37028e-14
AT2G40540:E008	0	0	0	0	0	0	1	1	0	0	0	1	#DIV/0!	#DIV/0!	#DIV/0!	#DIV/0!	#DIV/0!	#DIV/0!	8.33541e-63	0.856121	0.968436	9.37028e-14	9.37028e-14	0.983129	9.37028e-14
AT2G41100:E012	0	0	0	0	0	0	0.0240964	0.0334572	0	0	0	0.0287768	#DIV/0!	#DIV/0!	#DIV/0!	#DIV/0!	#DIV/0!	#DIV/0!	0.00215154	1	1	0.00335069	0.00335069	1	0.00335069
AT2G47210:E005	0	0	0	0	0	0	1	1	0	0	0	1	#DIV/0!	#DIV/0!	#DIV/0!	#DIV/0!	#DIV/0!	#DIV/0!	8.33541e-63	0.856121	0.968436	9.37028e-14	9.37028e-14	0.983129	9.37028e-14
AT3G02170:E004	0	0	0	0	0	0	0.0434783	0.0606061	0	0	0	0.0520422	#DIV/0!	#DIV/0!	#DIV/0!	#DIV/0!	#DIV/0!	#DIV/0!	0.00225024	1	1	0.00350267	0.00350267	1	0.00350267
AT3G04970:E002	0	0	0	0	0	0	0.166667	0.125	0	0	0	0.145833	#DIV/0!	#DIV/0!	#DIV/0!	#DIV/0!	#DIV/0!	#DIV/0!	0.00130406	1	1	0.00204007	0.00204007	1	0.00204007
AT3G06190:E007	0	0	0	0	0	0	0.2	0.157895	0	0	0	0.178947	#DIV/0!	#DIV/0!	#DIV/0!	#DIV/0!	#DIV/0!	#DIV/0!	0.000611899	1	1	0.0009595	0.0009595	1	0.0009595
AT3G07760:E009	0	0	0	0	0	0	1	1	0	0	0	1	#DIV/0!	#DIV/0!	#DIV/0!	#DIV/0!	#DIV/0!	#DIV/0!	8.33541e-63	0.856121	0.968436	9.37028e-14	9.37028e-14	0.983129	9.37028e-14
AT3G15430:E008	0	0	0	0	0	0	1	1	0	0	0	1	#DIV/0!	#DIV/0!	#DIV/0!	#DIV/0!	#DIV/0!	#DIV/0!	8.33541e-63	0.856121	0.968436	9.37028e-14	9.37028e-14	0.983129	9.37028e-14
AT3G23900:E004	0	0	0	0	0	0	0.0344828	0.056	0	0	0	0.0452414	#DIV/0!	#DIV/0!	#DIV/0!	#DIV/0!	#DIV/0!	#DIV/0!	0.00899931	1	1	0.0136925	0.0136925	1	0.0136925
AT3G25290:E005	0	0	0	0	0	0	1	1	0	0	0	1	#DIV/0!	#DIV/0!	#DIV/0!	#DIV/0!	#DIV/0!	#DIV/0!	8.33541e-63	0.856121	0.968436	9.37028e-14	9.37028e-14	0.983129	9.37028e-14
AT3G26920:E003	0	0	0	0	0	0	0.0952381	0.0909091	0	0	0	0.0930736	#DIV/0!	#DIV/0!	#DIV/0!	#DIV/0!	#DIV/0!	#DIV/0!	9.73362e-07	1	1	1.60814e-08	1.60814e-08	1	1.60814e-08
AT3G28670:E004	0	0	0	0	0	0	1	1	0	0	0	1	#DIV/0!	#DIV/0!	#DIV/0!	#DIV/0!	#DIV/0!	#DIV/0!	8.33541e-63	0.856121	0.968436	9.37028e-14	9.37028e-14	0.983129	9.37028e-14
AT3G42150:E005	0	0	0	0	0	0	1	1	0	0	0	1	#DIV/0!	#DIV/0!	#DIV/0!	#DIV/0!	#DIV/0!	#DIV/0!	8.33541e-63	0.856121	0.968436	9.37028e-14	9.37028e-14	0.983129	9.37028e-14
AT3G45590:E002	0	0	0	0	0	0	1	1	0	0	0	1	#DIV/0!	#DIV/0!	#DIV/0!	#DIV/0!	#DIV/0!	#DIV/0!	8.33541e-63	0.856121	0.968436	9.37028e-14	9.37028e-14	0.983129	9.37028e-14
AT3G47550:E011	0	0	0	0	0	0	0.0578512	0.0327869	0	0	0	0.0453191	#DIV/0!	#DIV/0!	#DIV/0!	#DIV/0!	#DIV/0!	#DIV/0!	0.015548	1	1	0.0233196	0.0233196	1	0.0233196
AT3G53340:E007	0	0	0	0	0	0	1	1	0	0	0	1	#DIV/0!	#DIV/0!	#DIV/0!	#DIV/0!	#DIV/0!	#DIV/0!	8.33541e-63	0.856121	0.968436	9.37028e-14	9.37028e-14	0.983129	9.37028e-14
AT3G57810:E005	0	0	0	0	0	0	1	1	0	0	0	1	#DIV/0!	#DIV/0!	#DIV/0!	#DIV/0!	#DIV/0!	#DIV/0!	8.33541e-63	0.856121	0.968436	9.37028e-14	9.37028e-14	0.983129	9.37028e-14
AT4G00050:E003	0	0	0	0	0	0	0.0272727	0.0204082	0	0	0	0.0238404	#DIV/0!	#DIV/0!	#DIV/0!	#DIV/0!	#DIV/0!	#DIV/0!	0.00134383	1	1	0.00210183	0.00210183	1	0.00210183
AT4G00180:E008	0	0	0	0	0	0	0.027027	0.0363636	0	0	0	0.0316953	#DIV/0!	#DIV/0!	#DIV/0!	#DIV/0!	#DIV/0!	#DIV/0!	0.00146777	1	1	0.00229411	0.00229411	1	0.00229411
AT4G02075:E004	0	0	0	0	0	0	0.0645161	0.0769231	0	0	0	0.0707196	#DIV/0!	#DIV/0!	#DIV/0!	#DIV/0!	#DIV/0!	#DIV/0!	0.000192716	1	1	0.00030462	0.00030462	1	0.00030462
AT4G03450:E003	0	0	0	0	0	0	1	1	0	0	0	1	#DIV/0!	#DIV/0!	#DIV/0!	#DIV/0!	#DIV/0!	#DIV/0!	8.33541e-63	0.856121	0.968436	9.37028e-14	9.37028e-14	0.983129	9.37028e-14
AT4G09680:E021	0	0	0	0	0	0	0.0588235	0.030303	0	0	0	0.0445633	#DIV/0!	#DIV/0!	#DIV/0!	#DIV/0!	#DIV/0!	#DIV/0!	0.0259499	1	1	0.0382493	0.0382493	1	0.0382493
AT4G10970:E018	0	0	0	0	0	0	0.1	0.169811	0	0	0	0.134906	#DIV/0!	#DIV/0!	#DIV/0!	#DIV/0!	#DIV/0!	#DIV/0!	0.0122421	1	1	0.0184854	0.0184854	1	0.0184854
AT4G11680:E003	0	0	0	0	0	0	0.0566038	0.0285714	0	0	0	0.0425876	#DIV/0!	#DIV/0!	#DIV/0!	#DIV/0!	#DIV/0!	#DIV/0!	0.0285727	1	1	0.0419562	0.0419562	1	0.0419562
AT4G19006:E002	0	0	0	0	0	0	0.0193548	0.027027	0	0	0	0.0231909	#DIV/0!	#DIV/0!	#DIV/0!	#DIV/0!	#DIV/0!	#DIV/0!	0.00229551	1	1	0.00357235	0.00357235	1	0.00357235
AT4G19710:E019	0	0	0	0	0	0	0.0469799	0.0232558	0	0	0	0.0351178	#DIV/0!	#DIV/0!	#DIV/0!	#DIV/0!	#DIV/0!	#DIV/0!	0.0312128	1	1	0.0456666	0.0456666	1	0.0456666
AT4G19850:E007	0	0	0	0	0	0	1	1	0	0	0	1	#DIV/0!	#DIV/0!	#DIV/0!	#DIV/0!	#DIV/0!	#DIV/0!	8.33541e-63	0.856121	0.968436	9.37028e-14	9.37028e-14	0.983129	9.37028e-14
AT4G20720:E002	0	0	0	0	0	0	0.157895	0.12	0	0	0	0.138947	#DIV/0!	#DIV/0!	#DIV/0!	#DIV/0!	#DIV/0!	#DIV/0!	0.0010886	1	1	0.00170497	0.00170497	1	0.00170497
AT4G27410:E006	0	0	0	0	0	0	1	1	0	0	0	1	#DIV/0!	#DIV/0!	#DIV/0!	#DIV/0!	#DIV/0!	#DIV/0!	8.33541e-63	0.856121	0.968436	9.37028e-14	9.37028e-14	0.983129	9.37028e-14
AT4G33000:E008	0	0	0	0	0	0	0.153846	0.189189	0	0	0	0.171518	#DIV/0!	#DIV/0!	#DIV/0!	#DIV/0!	#DIV/0!	#DIV/0!	0.000363497	1	1	0.000568712	0.000568712	1	0.000568712
AT4G33050:E008	0	0	0	0	0	0	0.0654206	0.0408163	0	0	0	0.0531184	#DIV/0!	#DIV/0!	#DIV/0!	#DIV/0!	#DIV/0!	#DIV/0!	0.00816433	1	1	0.0124491	0.0124491	1	0.0124491
AT4G33240:E023	0	0	0	0	0	0	1	1	0	0	0	1	#DIV/0!	#DIV/0!	#DIV/0!	#DIV/0!	#DIV/0!	#DIV/0!	8.33541e-63	0.856121	0.968436	9.37028e-14	9.37028e-14	0.983129	9.37028e-14
AT4G34840:E012	0	0	0	0	0	0	1	1	0	0	0	1	#DIV/0!	#DIV/0!	#DIV/0!	#DIV/0!	#DIV/0!	#DIV/0!	8.33541e-63	0.856121	0.968436	9.37028e-14	9.37028e-14	0.983129	9.37028e-14
AT4G36480:E012	0	0	0	0	0	0	0.0534351	0.0392157	0	0	0	0.0463254	#DIV/0!	#DIV/0!	#DIV/0!	#DIV/0!	#DIV/0!	#DIV/0!	0.00172066	1	1	0.00268567	0.00268567	1	0.00268567
AT4G36870:E008	0	0	0	0	0	0	1	1	0	0	0	1	#DIV/0!	#DIV/0!	#DIV/0!	#DIV/0!	#DIV/0!	#DIV/0!	8.33541e-63	0.856121	0.968436	9.37028e-14	9.37028e-14	0.983129	9.37028e-14
AT4G39860:E005	0	0	0	0	0	0	1	1	0	0	0	1	#DIV/0!	#DIV/0!	#DIV/0!	#DIV/0!	#DIV/0!	#DIV/0!	8.33541e-63	0.856121	0.968436	9.37028e-14	9.37028e-14	0.983129	9.37028e-14
AT5G03300:E004	0	0	0	0	0	0	0.00767263	0.00917431	0	0	0	0.00842347	#DIV/0!	#DIV/0!	#DIV/0!	#DIV/0!	#DIV/0!	#DIV/0!	0.000205317	1	1	0.000323541	0.000323541	1	0.000323541
AT5G03690:E006	0	0	0	0	0	0	1	1	0	0	0	1	#DIV/0!	#DIV/0!	#DIV/0!	#DIV/0!	#DIV/0!	#DIV/0!	8.33541e-63	0.856121	0.968436	9.37028e-14	9.37028e-14	0.983129	9.37028e-14
AT5G04130:E010	0	0	0	0	0	0	0.0487805	0.0909091	0	0	0	0.0698448	#DIV/0!	#DIV/0!	#DIV/0!	#DIV/0!	#DIV/0!	#DIV/0!	0.021126	1	1	0.0313738	0.0313738	1	0.0313738
AT5G06130:E007	0	0	0	0	0	0	0.0297872	0.025	0	0	0	0.0273936	#DIV/0!	#DIV/0!	#DIV/0!	#DIV/0!	#DIV/0!	#DIV/0!	0.000189775	1	1	0.000300228	0.000300228	1	0.000300228
AT5G08660:E005	0	0	0	0	0	0	1	1	0	0	0	1	#DIV/0!	#DIV/0!	#DIV/0!	#DIV/0!	#DIV/0!	#DIV/0!	8.33541e-63	0.856121	0.968436	9.37028e-14	9.37028e-14	0.983129	9.37028e-14
AT5G09680:E006	0	0	0	0	0	0	0.00925926	0.0131579	0	0	0	0.0112086	#DIV/0!	#DIV/0!	#DIV/0!	#DIV/0!	#DIV/0!	#DIV/0!	0.00278085	1	1	0.0043178	0.0043178	1	0.0043178
AT5G14200:E011	0	0	0	0	0	0	0.0231425	0.0191083	0	0	0	0.0211254	#DIV/0!	#DIV/0!	#DIV/0!	#DIV/0!	#DIV/0!	#DIV/0!	0.000269365	1	1	0.000421625	0.000421625	1	0.000421625
AT5G19030:E005	0	0	0	0	0	0	0.0416667	0.0746269	0	0	0	0.0581468	#DIV/0!	#DIV/0!	#DIV/0!	#DIV/0!	#DIV/0!	#DIV/0!	0.0169719	1	1	0.0253871	0.0253871	1	0.0253871
AT5G44290:E013	0	0	0	0	0	0	0.030303	0.03125	0	0	0	0.0307765	#DIV/0!	#DIV/0!	#DIV/0!	#DIV/0!	#DIV/0!	#DIV/0!	1.86598e-07	1	1	1.3145e-13	1.3145e-13	1	1.3145e-13
AT5G48240:E012	0	0	0	0	0	0	1	1	0	0	0	1	#DIV/0!	#DIV/0!	#DIV/0!	#DIV/0!	#DIV/0!	#DIV/0!	8.33541e-63	0.856121	0.968436	9.37028e-14	9.37028e-14	0.983129	9.37028e-14
AT5G51170:E009	0	0	0	0	0	0	0.142857	0.121951	0	0	0	0.132404	#DIV/0!	#DIV/0!	#DIV/0!	#DIV/0!	#DIV/0!	#DIV/0!	0.000127012	1	1	0.000209348	0.000209348	1	0.000209348
AT5G56190:E008	0	0	0	0	0	0	1	1	0	0	0	1	#DIV/0!	#DIV/0!	#DIV/0!	#DIV/0!	#DIV/0!	#DIV/0!	8.33541e-63	0.856121	0.968436	9.37028e-14	9.37028e-14	0.983129	9.37028e-14
AT5G61530:E005	0	0	0	0	0	0	1	1	0	0	0	1	#DIV/0!	#DIV/0!	#DIV/0!	#DIV/0!	#DIV/0!	#DIV/0!	8.33541e-63	0.856121	0.968436	9.37028e-14	9.37028e-14	0.983129	9.37028e-14
AT5G62570:E010	0	0	0	0	0	0	0.0588235	0.0947368	0	0	0	0.0767802	#DIV/0!	#DIV/0!	#DIV/0!	#DIV/0!	#DIV/0!	#DIV/0!	0.00846366	1	1	0.0128953	0.0128953	1	0.0128953
AT5G62720:E005	0	0	0	0	0	0	0.00719425	0.00763359	0	0	0	0.00741392	#DIV/0!	#DIV/0!	#DIV/0!	#DIV/0!	#DIV/0!	#DIV/0!	2.56211e-06	1	1	8.19198e-07	8.19198e-07	1	8.19198e-07
AT5G64570:E006	0	0	0	0	0	0	0.0392157	0.0291262	0	0	0	0.0341709	#DIV/0!	#DIV/0!	#DIV/0!	#DIV/0!	#DIV/0!	#DIV/0!	0.00148113	1	1	0.00231482	0.00231482	1	0.00231482
AT5G66070:E009	0	0	0	0	0	0	0.00900901	0.0178571	0	0	0	0.0134331	#DIV/0!	#DIV/0!	#DIV/0!	#DIV/0!	#DIV/0!	#DIV/0!	0.0286402	1	1	0.0420513	0.0420513	1	0.0420513
AT5G66210:E008	0	0	0	0	0	0	0.0724638	0.0869565	0	0	0	0.0797101	#DIV/0!	#DIV/0!	#DIV/0!	#DIV/0!	#DIV/0!	#DIV/0!	0.000221924	1	1	0.000348703	0.000348703	1	0.000348703
AT5G66930:E009	0	0	0	0	0	0	0.1	0.060241	0	0	0	0.0801205	#DIV/0!	#DIV/0!	#DIV/0!	#DIV/0!	#DIV/0!	#DIV/0!	0.0105128	1	1	0.0159363	0.0159363	1	0.0159363
AT5G67385:E006	0	0	0	0	0	0	0.0207469	0.0263158	0	0	0	0.0235313	#DIV/0!	#DIV/0!	#DIV/0!	#DIV/0!	#DIV/0!	#DIV/0!	0.000625912	1	1	0.000981512	0.000981512	1	0.000981512
AT1G07170:E006	0	0	0	0	0	0	0.04	0.0612245	0	0	0	0.0506122	#DIV/0!	#DIV/0!	#DIV/0!	#DIV/0!	#DIV/0!	#DIV/0!	0.00564193	1	1	0.00866644	0.00866644	1	0.00866644
AT1G08110:E005	0.416667	0.469388	0.459016	0.514286	0.543624	0.651786	0.43128	0.405622	0.443027	0.486651	0.597705	0.418451	0.135492	0.432038	-0.0823364	0.296546	-0.217829	-0.514375	0.0658649	0.799786	0.0999372	0.951079	0.545332	0.23431	0.0642986
AT1G10600:E006	0	0	0	0	0	0	0.0857143	0.0769231	0	0	0	0.0813187	#DIV/0!	#DIV/0!	#DIV/0!	#DIV/0!	#DIV/0!	#DIV/0!	2.82002e-05	1	1	6.46152e-05	6.46152e-05	1	6.46152e-05
AT1G16020:E007	0	0	0	0	0	0	0.15942	0.117647	0	0	0	0.138534	#DIV/0!	#DIV/0!	#DIV/0!	#DIV/0!	#DIV/0!	#DIV/0!	0.00160654	1	1	0.0025091	0.0025091	1	0.0025091
AT1G26130:E004	0	0	0	0	0	0	1	1	0	0	0	1	#DIV/0!	#DIV/0!	#DIV/0!	#DIV/0!	#DIV/0!	#DIV/0!	8.33541e-63	0.856121	0.968436	9.37028e-14	9.37028e-14	0.983129	9.37028e-14
AT1G49360:E005	1	1	1	1	0.621622	0.692308	1	1	1	1	0.656965	1	0	-0.606112	0	-0.606112	0	0.606112	0.000363497	1	0.000568712	1	1	0.000568712	0.000568712
AT1G54730:E022	0.894737	0.852941	0.76	0.789474	0.851852	0.865854	1	1	0.873839	0.774737	0.858853	1	-0.173661	-0.0249567	0.194561	0.148704	0.368222	0.219517	0.00129489	0.0207826	0.852059	0.00873799	0.00096104	0.0363737	0.00576502
AT1G58230:E005	1	1	1	1	1	1	0	0	1	1	1	0	0	0	#NUM!	0	#NUM!	#NUM!	1.26896e-61	0.888134	1	9.37028e-14	9.37028e-14	0.888134	9.37028e-14
AT1G61150:E012	0	0	0	0	0	0	0.180488	0.315789	0	0	0	0.248139	#DIV/0!	#DIV/0!	#DIV/0!	#DIV/0!	#DIV/0!	#DIV/0!	0.0147783	1	1	0.0221984	0.0221984	1	0.0221984
AT1G68580:E005	0.05	0.125	0.176471	0.2	0.254237	0.305556	0.192661	0.207921	0.0875	0.188235	0.279896	0.200291	1.10518	1.67754	1.19474	0.572356	0.0895581	-0.482798	0.0210343	0.124908	0.015718	0.0906661	0.98209	0.160415	0.225753
AT1G78600:E004	0	0	0	0	0	0	0.0471698	0.0393013	0	0	0	0.0432356	#DIV/0!	#DIV/0!	#DIV/0!	#DIV/0!	#DIV/0!	#DIV/0!	0.000222761	1	1	0.000349976	0.000349976	1	0.000349976
AT2G07340:E006	0	0	0	0	0	0	1	1	0	0	0	1	#DIV/0!	#DIV/0!	#DIV/0!	#DIV/0!	#DIV/0!	#DIV/0!	8.33541e-63	0.856121	0.968436	9.37028e-14	9.37028e-14	0.983129	9.37028e-14
AT2G15530:E004	0	0	0	0	0	0	0.166667	0.333333	0	0	0	0.25	#DIV/0!	#DIV/0!	#DIV/0!	#DIV/0!	#DIV/0!	#DIV/0!	0.0298405	1	1	0.0437405	0.0437405	1	0.0437405
AT2G27730:E006	0	0	0	0	0	0	0.0131004	0.0141988	0	0	0	0.0136496	#DIV/0!	#DIV/0!	#DIV/0!	#DIV/0!	#DIV/0!	#DIV/0!	8.6906e-06	1	1	1.46271e-05	1.46271e-05	1	1.46271e-05
AT2G30695:E008	1	0	1	1	1	1	0	0	0.5	1	1	0	1	1	#NUM!	0	#NUM!	#NUM!	0.120815	0.552867	0.552867	0.552867	0.145761	1	0.145761
AT2G39780:E006	0	0	0	0	0	0	0.245283	0.310345	0	0	0	0.277814	#DIV/0!	#DIV/0!	#DIV/0!	#DIV/0!	#DIV/0!	#DIV/0!	0.000600752	1	1	0.000941986	0.000941986	1	0.000941986
AT2G40430:E010	0.849711	0.810127	0.857143	0.87156	0.908676	0.904437	0.814371	0.821192	0.829919	0.864351	0.906556	0.817782	0.0586475	0.127427	-0.0212545	0.068779	-0.079902	-0.148681	0.014119	0.247807	0.0242868	0.8516	0.116622	0.152	0.0144807
AT2G40430:E011	0.847953	0.8125	0.845161	0.875556	0.909502	0.915408	0.813814	0.839763	0.830227	0.860358	0.912455	0.826788	0.0514326	0.136248	-0.00598735	0.0848157	-0.05742	-0.142236	0.0315766	0.475283	0.0410073	0.997553	0.402108	0.158099	0.0358083
AT2G40430:E012	0.848837	0.781022	0.863636	0.876652	0.903846	0.925134	0.805031	0.854054	0.81493	0.870144	0.91449	0.829543	0.0945791	0.166292	0.025641	0.0717128	-0.0689381	-0.140651	0.0997596	0.393891	0.101614	0.961139	0.600697	0.542407	0.156607
AT2G40430:E013	0.850575	0.79021	0.869565	0.864078	0.908676	0.922865	0.805031	0.849162	0.820392	0.866821	0.91577	0.827097	0.079421	0.158672	0.0117422	0.0792511	-0.0676788	-0.14693	0.070524	0.419654	0.077568	0.993778	0.525698	0.38439	0.096204
AT2G40430:E014	0.845238	0.795918	0.855422	0.835294	0.905213	0.906667	0.793333	0.83125	0.820578	0.845358	0.90594	0.812292	0.0429214	0.142775	-0.014643	0.0998532	-0.0575644	-0.157418	0.0486651	0.722875	0.0679946	0.982112	0.545414	0.177299	0.0508291
AT2G40430:E015	0.825503	0.788732	0.843137	0.842697	0.891892	0.880342	0.84556	0.862069	0.807118	0.842917	0.886117	0.853814	0.0626111	0.134718	0.0811431	0.0721065	0.018532	-0.0535745	0.0264653	0.215705	0.0202088	0.108657	0.878689	0.134655	0.270846
AT2G43970:E004	0.988743	0.987342	0.986364	0.996868	1	1	0.989563	0.986532	0.988042	0.991616	1	0.988047	0.00520813	0.0173552	7.44604e-06	0.0121471	-0.00520068	-0.0173477	0.100075	0.798772	0.116918	1	0.799391	0.278105	0.117057
AT2G44710:E006	1	1	1	1	0.767857	0.808383	1	1	1	1	0.78812	1	0	-0.343512	0	-0.343512	0	0.343512	0.000271056	1	0.000424247	1	1	0.000424247	0.000424247
AT2G44710:E007	1	1	1	1	0.690476	0.77931	1	1	1	1	0.734893	1	0	-0.444393	0	-0.444393	0	0.444393	0.00241095	1	0.00374991	1	1	0.00374991	0.00374991
AT2G45380:E010	1	1	1	1	1	1	0.72549	0.722222	1	1	1	0.723856	0	0	-0.466225	0	-0.466225	-0.466225	4.08587e-09	1	1	9.37028e-14	9.37028e-14	1	9.37028e-14
AT3G02600:E009	0	0	0	0	0	0	0.0952381	0.114754	0	0	0	0.104996	#DIV/0!	#DIV/0!	#DIV/0!	#DIV/0!	#DIV/0!	#DIV/0!	0.000242119	1	1	0.000379584	0.000379584	1	0.000379584
AT3G06190:E008	0	0	0	0	0	0	0.169492	0.191489	0	0	0	0.18049	#DIV/0!	#DIV/0!	#DIV/0!	#DIV/0!	#DIV/0!	#DIV/0!	4.5442e-05	1	1	9.58581e-05	9.58581e-05	1	9.58581e-05
AT3G06500:E002	0	0	0	0	0	0	0.04	0.0555556	0	0	0	0.0477778	#DIV/0!	#DIV/0!	#DIV/0!	#DIV/0!	#DIV/0!	#DIV/0!	0.00215891	1	1	0.00336204	0.00336204	1	0.00336204
AT3G08840:E011	1	1	1	1	1	1	0.793103	0.72	1	1	1	0.756552	0	0	-0.402489	0	-0.402489	-0.402489	0.00158086	1	1	0.00246933	0.00246933	1	0.00246933
AT3G12250:E007	0	0	0	0	1	1	0	0	0	0	1	0	#DIV/0!	#DIV/0!	#DIV/0!	#DIV/0!	#DIV/0!	#NUM!	5.71712e-64	0.0986381	9.37028e-14	0.157728	0.951303	9.37028e-14	9.37028e-14
AT3G26510:E008	0	0	0	0	1	1	0	0	0	0	1	0	#DIV/0!	#DIV/0!	#DIV/0!	#DIV/0!	#DIV/0!	#NUM!	5.71712e-64	0.0986381	9.37028e-14	0.157728	0.951303	9.37028e-14	9.37028e-14
AT3G53270:E013	1	1	1	1	1	1	0.793103	0.826087	1	1	1	0.809595	0	0	-0.304727	0	-0.304727	-0.304727	0.000183295	1	1	0.000290587	0.000290587	1	0.000290587
AT3G53270:E016	0	0	0	0	1	1	0.6	0.657143	0	0	1	0.628571	#DIV/0!	#DIV/0!	#DIV/0!	#DIV/0!	#DIV/0!	-0.669851	2.32557e-06	1	5.08491e-07	3.02794e-05	3.02794e-05	5.08491e-07	0.000192127
AT3G60286:E006	0	0	0	0	1	1	0	0	0	0	1	0	#DIV/0!	#DIV/0!	#DIV/0!	#DIV/0!	#DIV/0!	#NUM!	5.71712e-64	0.0986381	9.37028e-14	0.157728	0.951303	9.37028e-14	9.37028e-14
AT4G00560:E007	1	1	1	1	1	1	0.842105	0.744681	1	1	1	0.793393	0	0	-0.333892	0	-0.333892	-0.333892	0.00871975	1	1	0.0132767	0.0132767	1	0.0132767
AT4G04223:E003	0.417989	0.274725	0.714286	0.59799	0.515152	0.656051	0.286957	0.454545	0.346357	0.656138	0.585601	0.370751	0.921738	0.757657	0.0981893	-0.16408	-0.823548	-0.659468	0.0856765	0.117823	0.22667	0.994314	0.147038	0.89351	0.286087
AT4G05400:E005	0	0	0	0	0	0	0.210526	0.166667	0	0	0	0.188596	#DIV/0!	#DIV/0!	#DIV/0!	#DIV/0!	#DIV/0!	#DIV/0!	0.000584502	1	1	0.000916446	0.000916446	1	0.000916446
AT4G07990:E008	0.08	0.0869565	0.122807	0.102804	0.157025	0.140625	0.0957447	0.0949721	0.0834783	0.112805	0.148825	0.0953584	0.434363	0.834143	0.191959	0.39978	-0.242404	-0.642184	0.00864797	0.114102	0.00798105	0.631033	0.374608	0.0620739	0.0165084
AT4G08170:E014	0	0	0	0	0	0	0.155556	0.241379	0	0	0	0.198467	#DIV/0!	#DIV/0!	#DIV/0!	#DIV/0!	#DIV/0!	#DIV/0!	0.00632754	1	1	0.00969881	0.00969881	1	0.00969881
AT4G10430:E008	0	0	0	0	0.0333333	0.0268199	0	0	0	0	0.0300766	0	#DIV/0!	#DIV/0!	#DIV/0!	#DIV/0!	#DIV/0!	#NUM!	0.000441939	1	0.000692112	1	1	0.000692112	0.000692112
AT4G12990:E009	0.307692	0.44	1	0.793103	0.875	0.74359	0.507692	0.577465	0.373846	0.896552	0.809295	0.542579	1.26194	1.11422	0.537387	-0.147721	-0.724555	-0.576833	0.0203082	0.0227784	0.0422031	0.443203	0.0808515	0.825454	0.176083
AT4G13040:E006	1	1	1	1	0.706667	0.716981	0.623188	0.588235	1	1	0.711824	0.605712	0	-0.490408	-0.723296	-0.490408	-0.723296	-0.232889	1.37843e-05	1	0.000106946	3.29676e-05	3.29676e-05	0.000106946	0.0041159
AT4G14520:E007	0	0	0	0	0	0	0.0967742	0.153846	0	0	0	0.12531	#DIV/0!	#DIV/0!	#DIV/0!	#DIV/0!	#DIV/0!	#DIV/0!	0.00767094	1	1	0.0117125	0.0117125	1	0.0117125
AT4G18070:E010	0	0	0	0	0	0	0.0617284	0.0757576	0	0	0	0.068743	#DIV/0!	#DIV/0!	#DIV/0!	#DIV/0!	#DIV/0!	#DIV/0!	0.000349951	1	1	0.000547444	0.000547444	1	0.000547444
AT4G19550:E005	1	1	1	1	1	1	0.433962	0.180328	1	1	1	0.307145	0	0	-1.70301	0	-1.70301	-1.70301	0.00337892	1	1	0.00523292	0.00523292	1	0.00523292
AT4G39420:E008	0	0	0	0	1	1	0	0	0	0	1	0	#DIV/0!	#DIV/0!	#DIV/0!	#DIV/0!	#DIV/0!	#NUM!	5.71712e-64	0.0986381	9.37028e-14	0.157728	0.951303	9.37028e-14	9.37028e-14
AT4G39680:E005	1	1	1	1	1	1	0.9375	0.937743	1	1	1	0.937622	0	0	-0.0929223	0	-0.0929223	-0.0929223	4.8129e-11	1	1	9.37028e-14	9.37028e-14	1	9.37028e-14
AT5G03560:E006	0	0	0	0	0.0891089	0.10559	0.136691	0.124088	0	0	0.0973495	0.130389	#DIV/0!	#DIV/0!	#DIV/0!	#DIV/0!	#DIV/0!	0.421578	0.000116756	1	0.00064975	0.000214884	0.000214884	0.00064975	0.0359118
AT5G06120:E005	1	1	1	1	1	1	0.7	0.660377	1	1	1	0.680189	0	0	-0.555993	0	-0.555993	-0.555993	4.85049e-05	1	1	0.000100678	0.000100678	1	0.000100678
AT5G10350:E009	0.00840336	0.00507614	0.0333333	0.0263158	0.0803571	0.0948012	0.0703125	0.0553746	0.00673975	0.0298246	0.0875792	0.0628435	2.14573	3.69982	3.221	1.55409	1.07526	-0.478823	0.00181221	0.131058	0.00174596	0.00697449	0.0448531	0.00626196	0.108263
AT5G14550:E009	0	0	0	0	0	0	1	1	0	0	0	1	#DIV/0!	#DIV/0!	#DIV/0!	#DIV/0!	#DIV/0!	#DIV/0!	8.33541e-63	0.856121	0.968436	9.37028e-14	9.37028e-14	0.983129	9.37028e-14
AT5G17530:E007	0	0	0	0	0	0	0.09375	0.145631	0	0	0	0.119691	#DIV/0!	#DIV/0!	#DIV/0!	#DIV/0!	#DIV/0!	#DIV/0!	0.00638375	1	1	0.00978331	0.00978331	1	0.00978331
AT5G18640:E007	1	1	1	1	1	1	0.529412	0.411765	1	1	1	0.470588	0	0	-1.08746	0	-1.08746	-1.08746	0.000489068	1	1	0.000766312	0.000766312	1	0.000766312
AT5G20680:E009	0	0	0	0	1	1	0	0	0	0	1	0	#DIV/0!	#DIV/0!	#DIV/0!	#DIV/0!	#DIV/0!	#NUM!	5.71712e-64	0.0986381	9.37028e-14	0.157728	0.951303	9.37028e-14	9.37028e-14
AT5G22620:E012	0.657658	0.698925	0.5	0.588652	0.616162	0.654135	0.675676	0.711111	0.678291	0.544326	0.635148	0.693393	-0.317433	-0.0948109	0.0317693	0.222622	0.349203	0.12658	0.0602619	0.0854836	0.707561	0.977967	0.0617692	0.236318	0.51864
AT5G36930:E011	0	0	0	0	0	0	1	1	0	0	0	1	#DIV/0!	#DIV/0!	#DIV/0!	#DIV/0!	#DIV/0!	#DIV/0!	8.33541e-63	0.856121	0.968436	9.37028e-14	9.37028e-14	0.983129	9.37028e-14
AT5G37380:E007	0	0	0	0	1	1	0.5	0.348837	0	0	1	0.424419	#DIV/0!	#DIV/0!	#DIV/0!	#DIV/0!	#DIV/0!	-1.23644	0.000132498	1	0.000181554	0.00472073	0.00472073	0.000181554	0.00147312
AT5G40490:E002	1	1	1	1	1	1	0.902439	0.925466	1	1	1	0.913952	0	0	-0.129809	0	-0.129809	-0.129809	0.00101122	1	1	0.00158438	0.00158438	1	0.00158438
AT5G44290:E015	1	1	1	1	1	1	0.810526	0.669725	1	1	1	0.740126	0	0	-0.434158	0	-0.434158	-0.434158	0.014445	1	1	0.0217121	0.0217121	1	0.0217121
AT5G47455:E010	1	1	1	1	1	1	0.762712	0.790698	1	1	1	0.776705	0	0	-0.364562	0	-0.364562	-0.364562	5.0781e-05	1	1	0.000104167	0.000104167	1	0.000104167
AT5G48220:E005	0	0	0	0	0	0	0.137255	0.102804	0	0	0	0.120029	#DIV/0!	#DIV/0!	#DIV/0!	#DIV/0!	#DIV/0!	#DIV/0!	0.00132736	1	1	0.00207626	0.00207626	1	0.00207626
AT5G53180:E014	0	0	0	0	0.207547	0.264151	0	0	0	0	0.235849	0	#DIV/0!	#DIV/0!	#DIV/0!	#DIV/0!	#DIV/0!	#NUM!	0.00066121	1	0.00103693	1	1	0.00103693	0.00103693
AT5G56260:E005	0	0	0	0	0.0138249	0.0176678	0	0	0	0	0.0157464	0	#DIV/0!	#DIV/0!	#DIV/0!	#DIV/0!	#DIV/0!	#NUM!	0.000705971	1	0.00110715	1	1	0.00110715	0.00110715
AT5G63120:E006	0.0810811	0.142857	0.3	0.3	0.212121	0.176471	0.173913	0.1875	0.111969	0.3	0.194296	0.180707	1.42186	0.795155	0.690548	-0.626707	-0.731314	-0.104607	0.00842966	0.00638759	0.103244	0.167885	0.0323437	0.0481929	0.947444
AT5G65080:E008	0.869565	0.868852	0.956835	0.945578	0.946429	1	0.931034	0.954802	0.869209	0.951206	0.973214	0.942918	0.130056	0.163055	0.11743	0.0329991	-0.0126255	-0.0456246	0.0290116	0.0579627	0.0264793	0.0804093	0.976825	0.737239	0.542724
AT1G08840:E021	0	0	0	0	1	1	0	0	0	0	1	0	#DIV/0!	#DIV/0!	#DIV/0!	#DIV/0!	#DIV/0!	#NUM!	5.71712e-64	0.0986381	9.37028e-14	0.157728	0.951303	9.37028e-14	9.37028e-14
AT1G80040:E005	0	0	0	0	0	0	0.021164	0.0165746	0	0	0	0.0188693	#DIV/0!	#DIV/0!	#DIV/0!	#DIV/0!	#DIV/0!	#DIV/0!	0.000696614	1	1	0.00109247	0.00109247	1	0.00109247
AT2G28910:E003	0	0	0	0	0.00755667	0.0139442	0	0	0	0	0.0107504	0	#DIV/0!	#DIV/0!	#DIV/0!	#DIV/0!	#DIV/0!	#NUM!	0.0200408	1	0.029816	1	1	0.029816	0.029816
AT2G44065:E004	0	0	0	0	0	0	0.0833333	0.0909091	0	0	0	0.0871212	#DIV/0!	#DIV/0!	#DIV/0!	#DIV/0!	#DIV/0!	#DIV/0!	1.18418e-05	1	1	2.37332e-05	2.37332e-05	1	2.37332e-05
AT4G01610:E007	0	0	0	0	1	1	0	0	0	0	1	0	#DIV/0!	#DIV/0!	#DIV/0!	#DIV/0!	#DIV/0!	#NUM!	5.71712e-64	0.0986381	9.37028e-14	0.157728	0.951303	9.37028e-14	9.37028e-14
AT4G27870:E003	0	0	0	0	0	0	0.166667	0.176471	0	0	0	0.171569	#DIV/0!	#DIV/0!	#DIV/0!	#DIV/0!	#DIV/0!	#DIV/0!	2.21567e-06	1	1	5.08491e-07	5.08491e-07	1	5.08491e-07
AT5G53486:E005	0	0	0	0	0	0	0.0487805	0.0519481	0	0	0	0.0503643	#DIV/0!	#DIV/0!	#DIV/0!	#DIV/0!	#DIV/0!	#DIV/0!	3.24964e-06	1	1	1.66501e-06	1.66501e-06	1	1.66501e-06
AT5G03690:E005	0	0	0	0	0	0	0.117647	0.0736842	0	0	0	0.0956656	#DIV/0!	#DIV/0!	#DIV/0!	#DIV/0!	#DIV/0!	#DIV/0!	0.00792941	1	1	0.0120986	0.0120986	1	0.0120986
AT5G37475:E008	0	0	0	0	0	0	0.0273973	0.028754	0	0	0	0.0280756	#DIV/0!	#DIV/0!	#DIV/0!	#DIV/0!	#DIV/0!	#DIV/0!	1.13405e-06	1	1	3.4096e-08	3.4096e-08	1	3.4096e-08
AT1G01040:E015	0	0	0	0	1	1	0	0	0	0	1	0	#DIV/0!	#DIV/0!	#DIV/0!	#DIV/0!	#DIV/0!	#NUM!	5.71712e-64	0.0986381	9.37028e-14	0.157728	0.951303	9.37028e-14	9.37028e-14
AT1G01040:E016	0	0	0	0	1	1	0	0	0	0	1	0	#DIV/0!	#DIV/0!	#DIV/0!	#DIV/0!	#DIV/0!	#NUM!	5.71712e-64	0.0986381	9.37028e-14	0.157728	0.951303	9.37028e-14	9.37028e-14
AT1G01040:I015	1	1	1	1	0.153846	0.181818	1	1	1	1	0.167832	1	0	-2.57491	0	-2.57491	0	2.57491	2.65723e-07	1	1.63602e-12	1	1	1.63602e-12	1.63602e-12
AT1G01140:I004	0	0.0131579	0.0126582	0.0108303	0	0	0.0275229	0.035533	0.00657895	0.0117443	0	0.031528	0.836029	#NUM!	2.2607	#NUM!	1.42467	#DIV/0!	0.0173948	0.786915	0.658328	0.0347417	0.0729796	0.280856	0.0154587
AT1G01650:I003	0.02	0.0188679	0	0.00854701	0.00628931	0	0.00414938	0.00507614	0.019434	0.0042735	0.00314465	0.00461276	-2.18509	-2.62761	-2.07488	-0.442518	0.110211	0.552729	0.0338896	0.0527617	0.0418273	0.0566895	0.999698	0.989448	0.977667
AT1G01860:I001	1	1	1	1	0	0	1	1	1	1	0	1	0	#NUM!	0	#NUM!	0	#DIV/0!	2.02572e-63	0.0528882	9.37028e-14	0.0528882	1	9.37028e-14	9.37028e-14
AT1G01920:E008	0	0	0	0	0	0	1	1	0	0	0	1	#DIV/0!	#DIV/0!	#DIV/0!	#DIV/0!	#DIV/0!	#DIV/0!	8.33541e-63	0.856121	0.968436	9.37028e-14	9.37028e-14	0.983129	9.37028e-14
AT1G01920:E009	0	0	0	0	0	0	1	1	0	0	0	1	#DIV/0!	#DIV/0!	#DIV/0!	#DIV/0!	#DIV/0!	#DIV/0!	8.33541e-63	0.856121	0.968436	9.37028e-14	9.37028e-14	0.983129	9.37028e-14
AT1G02120:I011	0	0	0	0	0	0	0.0167598	0.0188679	0	0	0	0.0178139	#DIV/0!	#DIV/0!	#DIV/0!	#DIV/0!	#DIV/0!	#DIV/0!	4.04215e-05	1	1	8.75828e-05	8.75828e-05	1	8.75828e-05
AT1G02140:I001	0.00295858	0.00136054	0.00426743	0.00392157	0.003861	0.00455581	0.00371747	0.00290416	0.00215956	0.0040945	0.00420841	0.00331082	0.922947	0.962535	0.616449	0.0395878	-0.306499	-0.346087	0.117662	0.149529	0.128376	0.441371	0.691204	0.998141	0.608475
AT1G02145:E004	0	0	0	0	0	0	1	1	0	0	0	1	#DIV/0!	#DIV/0!	#DIV/0!	#DIV/0!	#DIV/0!	#DIV/0!	8.33541e-63	0.856121	0.968436	9.37028e-14	9.37028e-14	0.983129	9.37028e-14
AT1G02145:I025	0	0.0571429	0	0	0.0117647	0	0.0684932	0.0632911	0.0285714	0	0.00588235	0.0658921	#NUM!	-2.28011	1.20553	#DIV/0!	#DIV/0!	3.48564	0.101106	0.569326	0.710806	0.388835	0.105587	0.990819	0.136679
AT1G02170:I004	0	0	0.0588235	0.0679612	0	0	0	0	0	0.0633923	0	0	#DIV/0!	#DIV/0!	#DIV/0!	#NUM!	#NUM!	#DIV/0!	8.85021e-05	0.000156697	1	1	0.000156697	0.000156697	1
AT1G03060:E011	0	0	0	0	1	1	0	0	0	0	1	0	#DIV/0!	#DIV/0!	#DIV/0!	#DIV/0!	#DIV/0!	#NUM!	5.71712e-64	0.0986381	9.37028e-14	0.157728	0.951303	9.37028e-14	9.37028e-14
AT1G03060:E012	0	0	0	0	1	1	0	0	0	0	1	0	#DIV/0!	#DIV/0!	#DIV/0!	#DIV/0!	#DIV/0!	#NUM!	5.71712e-64	0.0986381	9.37028e-14	0.157728	0.951303	9.37028e-14	9.37028e-14
AT1G03060:E015	0	0	0	0	1	1	0	0	0	0	1	0	#DIV/0!	#DIV/0!	#DIV/0!	#DIV/0!	#DIV/0!	#NUM!	5.71712e-64	0.0986381	9.37028e-14	0.157728	0.951303	9.37028e-14	9.37028e-14
AT1G03060:E016	0	0	0	0	1	1	0	0	0	0	1	0	#DIV/0!	#DIV/0!	#DIV/0!	#DIV/0!	#DIV/0!	#NUM!	5.71712e-64	0.0986381	9.37028e-14	0.157728	0.951303	9.37028e-14	9.37028e-14
AT1G03060:E019	0	0	0	0	1	1	0	0	0	0	1	0	#DIV/0!	#DIV/0!	#DIV/0!	#DIV/0!	#DIV/0!	#NUM!	5.71712e-64	0.0986381	9.37028e-14	0.157728	0.951303	9.37028e-14	9.37028e-14
AT1G03060:E020	0	0	0	0	1	1	0	0	0	0	1	0	#DIV/0!	#DIV/0!	#DIV/0!	#DIV/0!	#DIV/0!	#NUM!	5.71712e-64	0.0986381	9.37028e-14	0.157728	0.951303	9.37028e-14	9.37028e-14
AT1G03060:E021	0	0	0	0	1	1	0	0	0	0	1	0	#DIV/0!	#DIV/0!	#DIV/0!	#DIV/0!	#DIV/0!	#NUM!	5.71712e-64	0.0986381	9.37028e-14	0.157728	0.951303	9.37028e-14	9.37028e-14
AT1G03090:I007	0	0	0.0625	0.0416667	0.047619	0.0952381	0.05	0.0322581	0	0.0520833	0.0714286	0.041129	#DIV/0!	#DIV/0!	#DIV/0!	0.455679	-0.340665	-0.796344	0.0812322	0.167159	0.0687431	0.287243	0.937808	0.760412	0.486221
AT1G03090:Io016	0	0	1	1	1	1	1	1	0	1	1	1	#DIV/0!	#DIV/0!	#DIV/0!	0	0	0	5.71712e-64	9.37028e-14	9.37028e-14	9.37028e-14	0.157728	1	0.157728
AT1G03160:Io013	0	0	1	1	1	1	1	1	0	1	1	1	#DIV/0!	#DIV/0!	#DIV/0!	0	0	0	5.71712e-64	9.37028e-14	9.37028e-14	9.37028e-14	0.157728	1	0.157728
AT1G03400:I002	0	0	0	0	0	0	0.0322581	0.027027	0	0	0	0.0296425	#DIV/0!	#DIV/0!	#DIV/0!	#DIV/0!	#DIV/0!	#DIV/0!	0.000197236	1	1	0.000311388	0.000311388	1	0.000311388
AT1G04170:I002	0	0	0	0	1	1	0	0	0	0	1	0	#DIV/0!	#DIV/0!	#DIV/0!	#DIV/0!	#DIV/0!	#NUM!	5.71712e-64	0.0986381	9.37028e-14	0.157728	0.951303	9.37028e-14	9.37028e-14
AT1G04300:Io013	0	0	1	1	0	1	0	0	0	1	0.5	0	#DIV/0!	#DIV/0!	#DIV/0!	-1	#NUM!	#NUM!	0.120815	0.145761	0.552867	1	0.145761	0.552867	0.552867
AT1G04440:I007	0.00699301	0	0.0117647	0.0153846	0.00680272	0.00862069	0	0	0.0034965	0.0135747	0.00771171	0	1.95693	1.14114	#NUM!	-0.815794	#NUM!	#NUM!	0.0337799	0.0781029	0.524399	0.646171	0.0300161	0.306195	0.164541
AT1G04760:E003	0	0	0	0	0	0	1	1	0	0	0	1	#DIV/0!	#DIV/0!	#DIV/0!	#DIV/0!	#DIV/0!	#DIV/0!	8.33541e-63	0.856121	0.968436	9.37028e-14	9.37028e-14	0.983129	9.37028e-14
AT1G04910:I002	1	0	1	1	1	1	0	0	0.5	1	1	0	1	1	#NUM!	0	#NUM!	#NUM!	0.120815	0.552867	0.552867	0.552867	0.145761	1	0.145761
AT1G04950:Io013	1	1	1	1	0.4	0.361702	0.297297	0.25	1	1	0.380851	0.273649	0	-1.3927	-1.8696	-1.3927	-1.8696	-0.476902	7.61638e-06	1	4.40966e-05	1.90107e-05	1.90107e-05	4.40966e-05	0.0255186
AT1G05230:Io002	0	0	0	0	1	1	0	0	0	0	1	0	#DIV/0!	#DIV/0!	#DIV/0!	#DIV/0!	#DIV/0!	#NUM!	5.71712e-64	0.0986381	9.37028e-14	0.157728	0.951303	9.37028e-14	9.37028e-14
AT1G05570:E039	0	0	0	0	1	1	0	0	0	0	1	0	#DIV/0!	#DIV/0!	#DIV/0!	#DIV/0!	#DIV/0!	#NUM!	5.71712e-64	0.0986381	9.37028e-14	0.157728	0.951303	9.37028e-14	9.37028e-14
AT1G05570:E040	1	1	1	1	1	1	0	0	1	1	1	0	0	0	#NUM!	0	#NUM!	#NUM!	1.26896e-61	0.888134	1	9.37028e-14	9.37028e-14	0.888134	9.37028e-14
AT1G05570:E041	1	1	1	1	1	1	0	0	1	1	1	0	0	0	#NUM!	0	#NUM!	#NUM!	1.26896e-61	0.888134	1	9.37028e-14	9.37028e-14	0.888134	9.37028e-14
AT1G05600:E003	0	0	0	0	0	0	1	1	0	0	0	1	#DIV/0!	#DIV/0!	#DIV/0!	#DIV/0!	#DIV/0!	#DIV/0!	8.33541e-63	0.856121	0.968436	9.37028e-14	9.37028e-14	0.983129	9.37028e-14
AT1G05805:I005	0.0140845	0	0.037037	0.05	0	0	0	0	0.00704225	0.0435185	0	0	2.62752	#NUM!	#NUM!	#NUM!	#NUM!	#DIV/0!	0.0078949	0.0194181	0.738441	0.738441	0.0103205	0.0103205	1
AT1G05840:I002	0	0	0.0204082	0.00990099	0.0333333	0.0103093	0	0	0	0.0151546	0.0218213	0	#DIV/0!	#DIV/0!	#DIV/0!	0.525984	#NUM!	#NUM!	0.156	0.430443	0.210797	1	0.430443	0.874688	0.210797
AT1G05870:Io003	1	1	1	1	1	1	0.594595	0.5	1	1	1	0.547297	0	0	-0.869603	0	-0.869603	-0.869603	0.000384002	1	1	0.00060094	0.00060094	1	0.00060094
AT1G05890:I017	0.0243902	0.0217391	0.010989	0.00591716	0.0107527	0.0149254	0.0135747	0.00952381	0.0230647	0.00845309	0.012839	0.0115492	-1.44814	-0.845149	-0.997888	0.602986	0.450247	-0.152739	0.02655	0.0241079	0.0769447	0.0532316	0.72205	0.503925	0.966764
AT1G05900:E006	1	1	1	1	1	1	0.706422	0.850746	1	1	1	0.778584	0	0	-0.361075	0	-0.361075	-0.361075	0.0276334	1	1	0.040631	0.040631	1	0.040631
AT1G06190:Io002	1	1	1	1	1	1	0	0	1	1	1	0	0	0	#NUM!	0	#NUM!	#NUM!	1.26896e-61	0.888134	1	9.37028e-14	9.37028e-14	0.888134	9.37028e-14
AT1G06230:Io006	0.575758	0.363636	0.52381	0.789474	0.806452	0.813953	0.454545	0.454545	0.469697	0.656642	0.810203	0.454545	0.483376	0.786552	-0.0473057	0.303176	-0.530682	-0.833858	0.109072	0.488599	0.14524	0.999164	0.435521	0.619404	0.129277
AT1G06460:I001	0.0114943	0.0196078	0.0199005	0.0139721	0	0	0.0162602	0.020794	0.015551	0.0169363	0	0.0185271	0.123105	#NUM!	0.252622	#NUM!	0.129517	#DIV/0!	0.0261974	0.982529	0.0533168	0.867156	0.974196	0.0404458	0.0299634
AT1G06470:E014	0	0	0	0	0	0	1	1	0	0	0	1	#DIV/0!	#DIV/0!	#DIV/0!	#DIV/0!	#DIV/0!	#DIV/0!	8.33541e-63	0.856121	0.968436	9.37028e-14	9.37028e-14	0.983129	9.37028e-14
AT1G06570:Io001	1	1	0	0	1	1	1	1	1	0	1	1	#NUM!	0	0	#DIV/0!	#DIV/0!	0	9.90592e-64	9.37028e-14	0.220552	0.220552	9.37028e-14	9.37028e-14	1
AT1G06690:I008	0	0	0.00584795	0.00934579	0	0	0	0	0	0.00759687	0	0	#DIV/0!	#DIV/0!	#DIV/0!	#NUM!	#NUM!	#DIV/0!	0.00798594	0.0121829	1	1	0.0121829	0.0121829	1
AT1G06780:E004	1	1	1	1	1	1	0	0	1	1	1	0	0	0	#NUM!	0	#NUM!	#NUM!	1.26896e-61	0.888134	1	9.37028e-14	9.37028e-14	0.888134	9.37028e-14
AT1G06780:E005	1	1	1	1	1	1	0	0	1	1	1	0	0	0	#NUM!	0	#NUM!	#NUM!	1.26896e-61	0.888134	1	9.37028e-14	9.37028e-14	0.888134	9.37028e-14
AT1G06840:E016	0	0	0	0	1	1	0	0	0	0	1	0	#DIV/0!	#DIV/0!	#DIV/0!	#DIV/0!	#DIV/0!	#NUM!	5.71712e-64	0.0986381	9.37028e-14	0.157728	0.951303	9.37028e-14	9.37028e-14
AT1G06840:E017	0	0	0	0	1	1	0	0	0	0	1	0	#DIV/0!	#DIV/0!	#DIV/0!	#DIV/0!	#DIV/0!	#NUM!	5.71712e-64	0.0986381	9.37028e-14	0.157728	0.951303	9.37028e-14	9.37028e-14
AT1G06840:E018	0	0	0	0	1	1	0	0	0	0	1	0	#DIV/0!	#DIV/0!	#DIV/0!	#DIV/0!	#DIV/0!	#NUM!	5.71712e-64	0.0986381	9.37028e-14	0.157728	0.951303	9.37028e-14	9.37028e-14
AT1G07110:I004	0.00307692	0	0.0105263	0.00288184	0.00677201	0.0134933	0	0	0.00153846	0.00670408	0.0101326	0	2.12355	2.71945	#NUM!	0.595898	#NUM!	#NUM!	0.151976	0.57208	0.244237	0.974008	0.395876	0.801151	0.165148
AT1G07200:E004	1	1	1	1	1	1	0	0	1	1	1	0	0	0	#NUM!	0	#NUM!	#NUM!	1.26896e-61	0.888134	1	9.37028e-14	9.37028e-14	0.888134	9.37028e-14
AT1G07220:E006	1	1	1	1	1	1	0	0	1	1	1	0	0	0	#NUM!	0	#NUM!	#NUM!	1.26896e-61	0.888134	1	9.37028e-14	9.37028e-14	0.888134	9.37028e-14
AT1G07280:Io002	0.0177515	0.0201729	0.00568182	0.00689655	0.00817439	0.0101523	0.0217391	0.0193237	0.0189622	0.00628919	0.00916334	0.0205314	-1.59218	-1.04918	0.114706	0.543	1.70689	1.16389	0.00142668	0.00338487	0.00885578	0.72181	0.00216676	0.332383	0.00510179
AT1G07902:E002	0	0	0	0	0	0	1	1	0	0	0	1	#DIV/0!	#DIV/0!	#DIV/0!	#DIV/0!	#DIV/0!	#DIV/0!	8.33541e-63	0.856121	0.968436	9.37028e-14	9.37028e-14	0.983129	9.37028e-14
AT1G07910:E003	0	0	0	0	1	1	0	0	0	0	1	0	#DIV/0!	#DIV/0!	#DIV/0!	#DIV/0!	#DIV/0!	#NUM!	5.71712e-64	0.0986381	9.37028e-14	0.157728	0.951303	9.37028e-14	9.37028e-14
AT1G07910:E004	1	1	1	1	0	0	1	1	1	1	0	1	0	#NUM!	0	#NUM!	0	#DIV/0!	2.02572e-63	0.0528882	9.37028e-14	0.0528882	1	9.37028e-14	9.37028e-14
AT1G07910:E010	1	1	1	1	1	1	0	0	1	1	1	0	0	0	#NUM!	0	#NUM!	#NUM!	1.26896e-61	0.888134	1	9.37028e-14	9.37028e-14	0.888134	9.37028e-14
AT1G07910:E011	1	1	1	1	1	1	0	0	1	1	1	0	0	0	#NUM!	0	#NUM!	#NUM!	1.26896e-61	0.888134	1	9.37028e-14	9.37028e-14	0.888134	9.37028e-14
AT1G07960:Io005	1	1	1	1	1	1	0.2	0.2	1	1	1	0.2	0	0	-2.32193	0	-2.32193	-2.32193	1.57363e-63	0.0531252	0.170238	9.37028e-14	9.37028e-14	0.592699	9.37028e-14
AT1G08350:E005	1	1	1	1	1	1	0	0	1	1	1	0	0	0	#NUM!	0	#NUM!	#NUM!	1.26896e-61	0.888134	1	9.37028e-14	9.37028e-14	0.888134	9.37028e-14
AT1G08350:E010	1	1	1	1	0	0	1	1	1	1	0	1	0	#NUM!	0	#NUM!	0	#DIV/0!	2.02572e-63	0.0528882	9.37028e-14	0.0528882	1	9.37028e-14	9.37028e-14
AT1G08360:I001	0	0	0	0	1	1	0.0031348	0	0	0	1	0.0015674	#DIV/0!	#DIV/0!	#DIV/0!	#DIV/0!	#DIV/0!	-9.31741	2.01604e-11	1	9.37028e-14	0.552867	0.552867	9.37028e-14	9.37028e-14
AT1G08490:I001	0	0	0.00653595	0.00826446	0	0	0	0	0	0.00740021	0	0	#DIV/0!	#DIV/0!	#DIV/0!	#NUM!	#NUM!	#DIV/0!	0.000594593	0.000932307	1	1	0.000932307	0.000932307	1
AT1G08520:E006	1	1	1	1	1	1	0.862275	0.933993	1	1	1	0.898134	0	0	-0.154997	0	-0.154997	-0.154997	0.0358677	1	1	0.0521612	0.0521612	1	0.0521612
AT1G08840:E039	0	0	0	0	1	1	0	0	0	0	1	0	#DIV/0!	#DIV/0!	#DIV/0!	#DIV/0!	#DIV/0!	#NUM!	5.71712e-64	0.0986381	9.37028e-14	0.157728	0.951303	9.37028e-14	9.37028e-14
AT1G08890:I017	0.037037	0	0.0666667	0.0491803	0.0416667	0.0454545	0	0	0.0185185	0.0579235	0.0435606	0	1.64518	1.23406	#NUM!	-0.411125	#NUM!	#NUM!	0.0538911	0.162899	0.419242	0.621335	0.0536075	0.764647	0.124959
AT1G08910:E015	0	0	0	0	1	1	0	0	0	0	1	0	#DIV/0!	#DIV/0!	#DIV/0!	#DIV/0!	#DIV/0!	#NUM!	5.71712e-64	0.0986381	9.37028e-14	0.157728	0.951303	9.37028e-14	9.37028e-14
AT1G09210:E009	1	1	0.913793	0.892761	1	1	1	1	1	0.903277	1	1	-0.146759	0	0	0.146759	0.146759	0	0.000449057	0.000703319	1	1	0.000703319	0.000703319	1
AT1G09280:I001	0	0	0.037037	0.025641	0	0	0	0	0	0.031339	0	0	#DIV/0!	#DIV/0!	#DIV/0!	#NUM!	#NUM!	#DIV/0!	0.00329426	0.00510359	1	1	0.00510359	0.00510359	1
AT1G09340:I007	0	0	0	0.00016675	0.000458716	0.000357654	0	0	0	0.83375	0.000408185	0	#DIV/0!	#DIV/0!	#DIV/0!	-10.9962	#NUM!	#NUM!	0.0109627	0.653362	0.0139084	1	0.653362	0.0308722	0.0139084
AT1G09783:I001	0	1	1	1	1	1	0	0	0.5	1	1	0	1	1	#NUM!	0	#NUM!	#NUM!	0.120815	0.552867	0.552867	0.552867	0.145761	1	0.145761
AT1G10210:E006	1	1	1	1	1	1	0	0	1	1	1	0	0	0	#NUM!	0	#NUM!	#NUM!	1.26896e-61	0.888134	1	9.37028e-14	9.37028e-14	0.888134	9.37028e-14
AT1G10395:I001	0	0	1	1	1	1	1	0	0	1	1	0.5	#DIV/0!	#DIV/0!	#DIV/0!	0	-1	-1	0.120815	0.145761	0.145761	0.552867	0.552867	1	0.552867
AT1G10570:Io001	1	1	1	1	0.354839	0.217391	1	1	1	1	0.286115	1	0	-1.80533	0	-1.80533	0	1.80533	0.000278196	1	0.000435324	1	1	0.000435324	0.000435324
AT1G10640:E003	1	1	1	1	1	1	0	0	1	1	1	0	0	0	#NUM!	0	#NUM!	#NUM!	1.26896e-61	0.888134	1	9.37028e-14	9.37028e-14	0.888134	9.37028e-14
AT1G10950:I011	0	0	0.0105263	0.00869565	0.00653595	0.00239808	0.00546448	0.00804289	0	0.00961098	0.00446702	0.00675369	#DIV/0!	#DIV/0!	#DIV/0!	-1.10537	-0.509009	0.596364	0.0261428	0.02172	0.213373	0.0693503	0.489983	0.15055	0.637052
AT1G10970:E004	1	1	1	1	1	1	0	0	1	1	1	0	0	0	#NUM!	0	#NUM!	#NUM!	1.26896e-61	0.888134	1	9.37028e-14	9.37028e-14	0.888134	9.37028e-14
AT1G11060:E004	0	0	0	0	1	1	0	0	0	0	1	0	#DIV/0!	#DIV/0!	#DIV/0!	#DIV/0!	#DIV/0!	#NUM!	5.71712e-64	0.0986381	9.37028e-14	0.157728	0.951303	9.37028e-14	9.37028e-14
AT1G11480:I001	0.0408163	0.0277778	0	0	0	0	0	0	0.0342971	0	0	0	#NUM!	#NUM!	#NUM!	#DIV/0!	#DIV/0!	#DIV/0!	0.00389957	0.00602672	0.00602672	0.00602672	1	1	1
AT1G11820:I002	0	0	1	1	0	1	0	0	0	1	0.5	0	#DIV/0!	#DIV/0!	#DIV/0!	-1	#NUM!	#NUM!	0.120815	0.145761	0.552867	1	0.145761	0.552867	0.552867
AT1G11840:Io010	1	1	1	1	0.377778	0.466667	1	1	1	1	0.422222	1	0	-1.24393	0	-1.24393	0	1.24393	0.000114589	1	0.000192127	1	1	0.000192127	0.000192127
AT1G11905:Io003	1	1	1	1	0	0	1	1	1	1	0	1	0	#NUM!	0	#NUM!	0	#DIV/0!	2.02572e-63	0.0528882	9.37028e-14	0.0528882	1	9.37028e-14	9.37028e-14
AT1G11960:E013	1	1	1	1	0	0	1	1	1	1	0	1	0	#NUM!	0	#NUM!	0	#DIV/0!	2.02572e-63	0.0528882	9.37028e-14	0.0528882	1	9.37028e-14	9.37028e-14
AT1G12240:I001	1	1	0	1	0	0	1	1	1	0.5	0	1	-1	#NUM!	0	#NUM!	1	#DIV/0!	0.120815	0.552867	0.145761	1	0.552867	0.552867	0.145761
AT1G12250:I005	0	0.00478469	0	0.0025974	0	0	0.00746269	0.00917431	0.00239234	0.0012987	0	0.0083185	-0.881355	#NUM!	1.7979	#NUM!	2.67925	#DIV/0!	0.049409	0.944039	0.665335	0.131824	0.0813872	0.912621	0.0480036
AT1G12730:E005	1	1	1	1	0	0	1	1	1	1	0	1	0	#NUM!	0	#NUM!	0	#DIV/0!	2.02572e-63	0.0528882	9.37028e-14	0.0528882	1	9.37028e-14	9.37028e-14
AT1G12730:E007	0	0	0	0	1	1	0	0	0	0	1	0	#DIV/0!	#DIV/0!	#DIV/0!	#DIV/0!	#DIV/0!	#NUM!	5.71712e-64	0.0986381	9.37028e-14	0.157728	0.951303	9.37028e-14	9.37028e-14
AT1G12730:E008	0	0	0	0	1	1	0	0	0	0	1	0	#DIV/0!	#DIV/0!	#DIV/0!	#DIV/0!	#DIV/0!	#NUM!	5.71712e-64	0.0986381	9.37028e-14	0.157728	0.951303	9.37028e-14	9.37028e-14
AT1G13000:Io014	0	0	1	1	0	0	0.0746269	0.0769231	0	1	0	0.075775	#DIV/0!	#DIV/0!	#DIV/0!	#NUM!	-3.72213	#DIV/0!	6.34735e-12	9.37028e-14	1	1.12355e-13	9.37028e-14	9.37028e-14	1.12355e-13
AT1G13030:E008	1	1	1	1	1	1	0	0	1	1	1	0	0	0	#NUM!	0	#NUM!	#NUM!	1.26896e-61	0.888134	1	9.37028e-14	9.37028e-14	0.888134	9.37028e-14
AT1G13030:E009	1	1	1	1	1	1	0	0	1	1	1	0	0	0	#NUM!	0	#NUM!	#NUM!	1.26896e-61	0.888134	1	9.37028e-14	9.37028e-14	0.888134	9.37028e-14
AT1G13448:I001	0.142857	0.2	0.377778	0.404255	0.375	0.307692	0.294118	0.272727	0.171429	0.391017	0.341346	0.283422	1.18962	0.993628	0.725347	-0.195994	-0.464276	-0.268281	0.010883	0.00957609	0.0238837	0.0912098	0.102422	0.520094	0.415595
AT1G13910:E006	1	1	1	1	1	1	0	0	1	1	1	0	0	0	#NUM!	0	#NUM!	#NUM!	1.26896e-61	0.888134	1	9.37028e-14	9.37028e-14	0.888134	9.37028e-14
AT1G13910:E007	1	1	1	1	1	1	0	0	1	1	1	0	0	0	#NUM!	0	#NUM!	#NUM!	1.26896e-61	0.888134	1	9.37028e-14	9.37028e-14	0.888134	9.37028e-14
AT1G14140:I001	0	0	0	1	1	1	0	0.142857	0	0.5	1	0.0714286	#DIV/0!	#DIV/0!	#DIV/0!	1	-2.80735	-3.80735	0.137598	0.559613	0.149673	0.996711	0.65811	0.559613	0.180698
AT1G14350:Io011	0	0	0	0	1	1	0	0	0	0	1	0	#DIV/0!	#DIV/0!	#DIV/0!	#DIV/0!	#DIV/0!	#NUM!	5.71712e-64	0.0986381	9.37028e-14	0.157728	0.951303	9.37028e-14	9.37028e-14
AT1G14700:Io008	1	1	0	1	0	0	1	1	1	0.5	0	1	-1	#NUM!	0	#NUM!	1	#DIV/0!	0.120815	0.552867	0.145761	1	0.552867	0.552867	0.145761
AT1G14880:I002	0.00383142	0	0.017341	0.014245	0	0	0	0	0.00191571	0.015793	0	0	3.04334	#NUM!	#NUM!	#NUM!	#NUM!	#DIV/0!	0.00208806	0.00466123	0.708617	0.708617	0.00285527	0.00285527	1
AT1G15165:E003	0	0	0	0	0	0	1	1	0	0	0	1	#DIV/0!	#DIV/0!	#DIV/0!	#DIV/0!	#DIV/0!	#DIV/0!	8.33541e-63	0.856121	0.968436	9.37028e-14	9.37028e-14	0.983129	9.37028e-14
AT1G15165:E006	1	1	1	1	0	0	1	1	1	1	0	1	0	#NUM!	0	#NUM!	0	#DIV/0!	2.02572e-63	0.0528882	9.37028e-14	0.0528882	1	9.37028e-14	9.37028e-14
AT1G15175:I001	1	1	1	1	1	1	0	0	1	1	1	0	0	0	#NUM!	0	#NUM!	#NUM!	1.26896e-61	0.888134	1	9.37028e-14	9.37028e-14	0.888134	9.37028e-14
AT1G15240:Io015	0	0	0.0232558	0	0.05	0.0285714	0	0	0	0.0116279	0.0392857	0	#DIV/0!	#DIV/0!	#DIV/0!	1.75641	#NUM!	#NUM!	0.0666325	0.738714	0.0790036	1	0.738714	0.20383	0.0790036
AT1G15270:E002	0.967842	0.975641	1	0.986951	1	1	1	1	0.971741	0.993476	1	1	0.0319123	0.0413557	0.0413557	0.00944344	0.00944344	0	0.0170147	0.0510784	0.0211789	0.0211789	0.651112	0.651112	1
AT1G15790:Io006	0.030303	0	0.111111	0.173913	0.0666667	0.0291262	0.032967	0.0408163	0.0151515	0.142512	0.0478964	0.0368917	3.23355	1.66046	1.28383	-1.57309	-1.94972	-0.376623	0.0363994	0.0353223	0.676382	0.863371	0.064575	0.0900063	0.977099
AT1G15830:I001	1	1	1	1	1	1	0	0	1	1	1	0	0	0	#NUM!	0	#NUM!	#NUM!	1.26896e-61	0.888134	1	9.37028e-14	9.37028e-14	0.888134	9.37028e-14
AT1G15960:E006	0	0	0	0	1	1	0	0	0	0	1	0	#DIV/0!	#DIV/0!	#DIV/0!	#DIV/0!	#DIV/0!	#NUM!	5.71712e-64	0.0986381	9.37028e-14	0.157728	0.951303	9.37028e-14	9.37028e-14
AT1G15960:E007	0	0	0	0	1	1	0	0	0	0	1	0	#DIV/0!	#DIV/0!	#DIV/0!	#DIV/0!	#DIV/0!	#NUM!	5.71712e-64	0.0986381	9.37028e-14	0.157728	0.951303	9.37028e-14	9.37028e-14
AT1G15960:I007	1	1	1	1	0	0	1	1	1	1	0	1	0	#NUM!	0	#NUM!	0	#DIV/0!	2.02572e-63	0.0528882	9.37028e-14	0.0528882	1	9.37028e-14	9.37028e-14
AT1G16460:Io012	0	0	1	1	1	1	1	0	0	1	1	0.5	#DIV/0!	#DIV/0!	#DIV/0!	0	-1	-1	0.120815	0.145761	0.145761	0.552867	0.552867	1	0.552867
AT1G16560:Io009	0.027027	0.0285714	0.0285714	0.0232558	0.130435	0.118644	0.0491803	0	0.0277992	0.0259136	0.124539	0.0245902	-0.101334	2.16349	-0.176963	2.26482	-0.0756293	-2.34045	0.0121706	0.999517	0.0195648	0.997653	0.999832	0.0182806	0.0174401
AT1G16710:E017	0	0	0	0	1	1	0	0	0	0	1	0	#DIV/0!	#DIV/0!	#DIV/0!	#DIV/0!	#DIV/0!	#NUM!	5.71712e-64	0.0986381	9.37028e-14	0.157728	0.951303	9.37028e-14	9.37028e-14
AT1G16710:Io021	0	0	0	0	0	0	1	1	0	0	0	1	#DIV/0!	#DIV/0!	#DIV/0!	#DIV/0!	#DIV/0!	#DIV/0!	8.33541e-63	0.856121	0.968436	9.37028e-14	9.37028e-14	0.983129	9.37028e-14
AT1G17220:I007	0	0	0	0	0.00147711	0.00198807	0	0	0	0	0.00173259	0	#DIV/0!	#DIV/0!	#DIV/0!	#DIV/0!	#DIV/0!	#NUM!	0.00147436	1	0.00230434	1	1	0.00230434	0.00230434
AT1G17330:I002	0	0	1	1	1	1	1	1	0	1	1	1	#DIV/0!	#DIV/0!	#DIV/0!	0	0	0	5.71712e-64	9.37028e-14	9.37028e-14	9.37028e-14	0.157728	1	0.157728
AT1G17490:I001	0.00826446	0	0.0196078	0.0206897	0	0	0	0	0.00413223	0.0201487	0	0	2.2857	#NUM!	#NUM!	#NUM!	#NUM!	#DIV/0!	0.00645543	0.0188547	0.558542	0.558542	0.00824219	0.00824219	1
AT1G17780:Io006	0	0	1	1	1	1	1	1	0	1	1	1	#DIV/0!	#DIV/0!	#DIV/0!	0	0	0	5.71712e-64	9.37028e-14	9.37028e-14	9.37028e-14	0.157728	1	0.157728
AT1G17840:I007	0	0	0.0117647	0.0194175	0	0.00458716	0	0	0	0.0155911	0.00229358	0	#DIV/0!	#DIV/0!	#DIV/0!	-2.76505	#NUM!	#NUM!	0.0201963	0.026231	0.881848	1	0.026231	0.0446676	0.881848
AT1G17850:I002	0.105263	0.0869565	0.148148	0.162162	0.151515	0.125	0.0714286	0.127273	0.0961098	0.155155	0.138258	0.0993506	0.690956	0.524602	0.0478452	-0.166353	-0.64311	-0.476757	0.15022	0.192932	0.387131	0.998883	0.220422	0.882907	0.44083
AT1G17940:Io014	0	0	1	1	1	1	1	1	0	1	1	1	#DIV/0!	#DIV/0!	#DIV/0!	0	0	0	5.71712e-64	9.37028e-14	9.37028e-14	9.37028e-14	0.157728	1	0.157728
AT1G18270:E031	0	0	0	0	1	1	0	0	0	0	1	0	#DIV/0!	#DIV/0!	#DIV/0!	#DIV/0!	#DIV/0!	#NUM!	5.71712e-64	0.0986381	9.37028e-14	0.157728	0.951303	9.37028e-14	9.37028e-14
AT1G18335:E006	1	1	1	1	0	0	1	1	1	1	0	1	0	#NUM!	0	#NUM!	0	#DIV/0!	2.02572e-63	0.0528882	9.37028e-14	0.0528882	1	9.37028e-14	9.37028e-14
AT1G18335:Io002	1	0	1	1	1	1	0.0666667	0.027027	0.5	1	1	0.0468468	1	1	-3.4159	0	-4.4159	-4.4159	0.136248	0.553392	0.553392	0.617712	0.165348	1	0.165348
AT1G18730:I005	0	0	0	0	0.00175747	0.00137931	0	0	0	0	0.00156839	0	#DIV/0!	#DIV/0!	#DIV/0!	#DIV/0!	#DIV/0!	#NUM!	0.000673285	1	0.00105588	1	1	0.00105588	0.00105588
AT1G18773:E002	1	1	1	1	0	0	1	1	1	1	0	1	0	#NUM!	0	#NUM!	0	#DIV/0!	2.02572e-63	0.0528882	9.37028e-14	0.0528882	1	9.37028e-14	9.37028e-14
AT1G18773:Io004	1	1	1	1	0	0	1	1	1	1	0	1	0	#NUM!	0	#NUM!	0	#DIV/0!	2.02572e-63	0.0528882	9.37028e-14	0.0528882	1	9.37028e-14	9.37028e-14
AT1G19080:Io001	0	0.25	0	0.135135	1	1	0.2	0.0434783	0.125	0.0675676	1	0.121739	-0.887525	3	-0.0381351	3.88753	0.84939	-3.03814	0.00323081	0.954741	0.00548986	0.99999	0.961381	0.00432355	0.00541396
AT1G19100:E003	0	0	0	0	1	1	0	0	0	0	1	0	#DIV/0!	#DIV/0!	#DIV/0!	#DIV/0!	#DIV/0!	#NUM!	5.71712e-64	0.0986381	9.37028e-14	0.157728	0.951303	9.37028e-14	9.37028e-14
AT1G19100:E004	0	0	0	0	1	1	0	0	0	0	1	0	#DIV/0!	#DIV/0!	#DIV/0!	#DIV/0!	#DIV/0!	#NUM!	5.71712e-64	0.0986381	9.37028e-14	0.157728	0.951303	9.37028e-14	9.37028e-14
AT1G19100:I019	0	0	0	0	0	0	0.0434783	0.0212766	0	0	0	0.0323774	#DIV/0!	#DIV/0!	#DIV/0!	#DIV/0!	#DIV/0!	#DIV/0!	0.0328276	1	1	0.0479264	0.0479264	1	0.0479264
AT1G19330:I001	0.0666667	0	0.138889	0.122449	0	0	0	0	0.0333333	0.130669	0	0	1.97088	#NUM!	#NUM!	#NUM!	#NUM!	#DIV/0!	0.0157882	0.0524902	0.572503	0.572503	0.0195095	0.0195095	1
AT1G19660:I004	0.00715991	0	0.00262467	0.00410397	0	0	0.0128617	0.0113452	0.00357995	0.00336432	0	0.0121035	-0.0896257	#NUM!	1.75741	#NUM!	1.84703	#DIV/0!	0.0392377	0.999771	0.580707	0.101271	0.0942244	0.620837	0.0338425
AT1G19690:E004	0	0	0	0	1	1	0	0	0	0	1	0	#DIV/0!	#DIV/0!	#DIV/0!	#DIV/0!	#DIV/0!	#NUM!	5.71712e-64	0.0986381	9.37028e-14	0.157728	0.951303	9.37028e-14	9.37028e-14
AT1G19715:I001	0.0214286	0.015873	0.0218341	0.0223325	0.027972	0.0218069	0	0.00444444	0.0186508	0.0220833	0.0248894	0.00222222	0.243718	0.416297	-3.06916	0.172579	-3.31288	-3.48546	0.00823726	0.743796	0.364002	0.0264789	0.0135952	0.833396	0.008407
AT1G20020:I010	0.00972862	0.00785855	0.0084788	0.0058862	0.0114389	0.00865801	0.0169656	0.0156682	0.00879358	0.0071825	0.0100485	0.0163169	-0.291965	0.19245	0.891843	0.484415	1.18381	0.699393	0.0156732	0.744527	0.851374	0.0289434	0.0146977	0.378969	0.0528393
AT1G20220:E004	0.851351	0.846154	0.919463	0.974359	0.905759	0.947761	0.88	0.905512	0.848753	0.946911	0.92676	0.892756	0.157885	0.126852	0.0729217	-0.0310328	-0.0849631	-0.0539303	0.0682038	0.0643118	0.125903	0.433899	0.299813	0.863799	0.607104
AT1G20220:I002	0.00389105	0	0	0	0	0.002079	0.0116009	0.00621118	0.00194553	0	0.0010395	0.00890605	#NUM!	-0.904269	2.19463	#DIV/0!	#DIV/0!	3.0989	0.0690886	0.85605	0.980726	0.14601	0.0724035	0.971654	0.104402
AT1G20910:I007	0	0	0	0	0.0322581	0.0625	0	0	0	0	0.047379	0	#DIV/0!	#DIV/0!	#DIV/0!	#DIV/0!	#DIV/0!	#NUM!	0.025713	1	0.0379135	1	1	0.0379135	0.0379135
AT1G21080:Io011	0	0	0	0	0.0117647	0.008	0	0	0	0	0.00988235	0	#DIV/0!	#DIV/0!	#DIV/0!	#DIV/0!	#DIV/0!	#NUM!	0.00393022	1	0.00607338	1	1	0.00607338	0.00607338
AT1G21170:Io021	0	0	1	1	1	1	1	1	0	1	1	1	#DIV/0!	#DIV/0!	#DIV/0!	0	0	0	5.71712e-64	9.37028e-14	9.37028e-14	9.37028e-14	0.157728	1	0.157728
AT1G21650:E005	0	1	1	1	1	1	0	0	0.5	1	1	0	1	1	#NUM!	0	#NUM!	#NUM!	0.120815	0.552867	0.552867	0.552867	0.145761	1	0.145761
AT1G21690:I004	0	0	0.0212766	0.0136986	0	0	0	0	0	0.0174876	0	0	#DIV/0!	#DIV/0!	#DIV/0!	#NUM!	#NUM!	#DIV/0!	0.0063768	0.00977286	1	1	0.00977286	0.00977286	1
AT1G21690:Io013	0	0	1	1	1	1	1	0	0	1	1	0.5	#DIV/0!	#DIV/0!	#DIV/0!	0	-1	-1	0.120815	0.145761	0.145761	0.552867	0.552867	1	0.552867
AT1G21730:E013	1	1	1	1	0	0	1	1	1	1	0	1	0	#NUM!	0	#NUM!	0	#DIV/0!	2.02572e-63	0.0528882	9.37028e-14	0.0528882	1	9.37028e-14	9.37028e-14
AT1G22660:E008	0	0	0	0	0	0	1	1	0	0	0	1	#DIV/0!	#DIV/0!	#DIV/0!	#DIV/0!	#DIV/0!	#DIV/0!	8.33541e-63	0.856121	0.968436	9.37028e-14	9.37028e-14	0.983129	9.37028e-14
AT1G22870:E012	1	1	1	1	1	1	0	0	1	1	1	0	0	0	#NUM!	0	#NUM!	#NUM!	1.26896e-61	0.888134	1	9.37028e-14	9.37028e-14	0.888134	9.37028e-14
AT1G22870:E013	1	1	1	1	1	1	0	0	1	1	1	0	0	0	#NUM!	0	#NUM!	#NUM!	1.26896e-61	0.888134	1	9.37028e-14	9.37028e-14	0.888134	9.37028e-14
AT1G23310:I004	0.00377358	0.00587084	0.00176902	0.00393343	0.00224831	0.00283688	0.00565806	0.00688765	0.00482221	0.00285123	0.0025426	0.00627285	-0.758113	-0.923393	0.379426	-0.16528	1.13754	1.30282	0.0902293	0.433772	0.338	0.637805	0.133201	0.992586	0.104854
AT1G23730:E007	1	1	1	1	1	1	0	0	1	1	1	0	0	0	#NUM!	0	#NUM!	#NUM!	1.26896e-61	0.888134	1	9.37028e-14	9.37028e-14	0.888134	9.37028e-14
AT1G23730:E008	0	0	0	0	1	1	0	0	0	0	1	0	#DIV/0!	#DIV/0!	#DIV/0!	#DIV/0!	#DIV/0!	#NUM!	5.71712e-64	0.0986381	9.37028e-14	0.157728	0.951303	9.37028e-14	9.37028e-14
AT1G23800:E007	1	1	1	1	0	0	1	1	1	1	0	1	0	#NUM!	0	#NUM!	0	#DIV/0!	2.02572e-63	0.0528882	9.37028e-14	0.0528882	1	9.37028e-14	9.37028e-14
AT1G24360:I005	0	0	0	0	1	1	0	0	0	0	1	0	#DIV/0!	#DIV/0!	#DIV/0!	#DIV/0!	#DIV/0!	#NUM!	5.71712e-64	0.0986381	9.37028e-14	0.157728	0.951303	9.37028e-14	9.37028e-14
AT1G25275:Io001	0.00843486	0.00756939	0.00570125	0.00843882	0.00136799	0.011041	0.0280811	0.0238683	0.00800213	0.00707004	0.0062045	0.0259747	-0.178666	-0.367068	1.69865	-0.188403	1.87732	2.06572	0.0181102	0.994304	0.962982	0.0322972	0.0272047	0.995415	0.0233201
AT1G25275:Io002	0.0112945	0.0142977	0.00440529	0.00577201	0.00840336	0.0145817	0.0230548	0.0230769	0.0127961	0.00508865	0.0114925	0.0230658	-1.33035	-0.155009	0.85005	1.17534	2.1804	1.00506	0.00865261	0.112376	0.948228	0.0471003	0.00660388	0.183121	0.0317326
AT1G25290:Io005	0	0	0	0	0	0	0.037037	0.0588235	0	0	0	0.0479303	#DIV/0!	#DIV/0!	#DIV/0!	#DIV/0!	#DIV/0!	#DIV/0!	0.00761501	1	1	0.0116288	0.0116288	1	0.0116288
AT1G25550:I002	0.0666667	0.0518519	0.02	0.0285714	0.0108696	0.00787402	0.0429448	0.0909091	0.0592593	0.0242857	0.00937179	0.0669269	-1.28693	-2.66064	0.175546	-1.37371	1.46248	2.83619	0.0852069	0.341323	0.154516	0.971092	0.226469	0.840082	0.104725
AT1G26170:I004	0	0	0.05	0.037037	0	0	0	0	0	0.0435185	0	0	#DIV/0!	#DIV/0!	#DIV/0!	#NUM!	#NUM!	#DIV/0!	0.00153236	0.00239422	1	1	0.00239422	0.00239422	1
AT1G26190:E012	1	1	1	1	0	0	1	1	1	1	0	1	0	#NUM!	0	#NUM!	0	#DIV/0!	2.02572e-63	0.0528882	9.37028e-14	0.0528882	1	9.37028e-14	9.37028e-14
AT1G26190:E018	1	1	1	1	1	1	0	0	1	1	1	0	0	0	#NUM!	0	#NUM!	#NUM!	1.26896e-61	0.888134	1	9.37028e-14	9.37028e-14	0.888134	9.37028e-14
AT1G26560:I008	0.00653595	0.008	0.0196078	0.030303	0.0535714	0.0333333	0	0	0.00726797	0.0249554	0.0434524	0	1.77973	2.57981	#NUM!	0.800081	#NUM!	#NUM!	0.019598	0.270279	0.0370528	0.808526	0.115992	0.245417	0.0198223
AT1G27330:I002	0.00674157	0.0092081	0.0139276	0.0161943	0.00930233	0.0167224	0.00837521	0.00660502	0.00797484	0.015061	0.0130124	0.00749011	0.917286	0.706356	-0.0904674	-0.21093	-1.00775	-0.796824	0.143871	0.217606	0.423885	0.998152	0.185891	0.893995	0.362964
AT1G27450:I004	0.00315457	0.00197239	0	0	0	0	0.000903342	0	0.00256348	0	0	0.000451671	#NUM!	#NUM!	-2.50476	#DIV/0!	#DIV/0!	#DIV/0!	0.0216252	0.0275274	0.0275274	0.0522739	0.825845	1	0.825845
AT1G27520:I008	1	1	1	1	0.617021	0.666667	1	1	1	1	0.641844	1	0	-0.639705	0	-0.639705	0	0.639705	7.57734e-05	1	0.000139517	1	1	0.000139517	0.000139517
AT1G27520:I009	0.0434783	0	0.111111	0.0638298	0.12	0.105263	0	0	0.0217391	0.0874704	0.112632	0	2.0085	2.37325	#NUM!	0.364744	#NUM!	#NUM!	0.0230982	0.146757	0.0572617	0.791132	0.0645616	0.718736	0.028299
AT1G27920:I009	0	0	1	1	1	1	1	1	0	1	1	1	#DIV/0!	#DIV/0!	#DIV/0!	0	0	0	5.71712e-64	9.37028e-14	9.37028e-14	9.37028e-14	0.157728	1	0.157728
AT1G27921:I007	0	0	1	1	1	1	1	0	0	1	1	0.5	#DIV/0!	#DIV/0!	#DIV/0!	0	-1	-1	0.120815	0.145761	0.145761	0.552867	0.552867	1	0.552867
AT1G28240:I004	0.030303	0.0212766	0	0.0136986	0.0126582	0.0178571	0.0232558	0.0285714	0.0257898	0.00684931	0.0152577	0.0259136	-1.91277	-0.757265	0.00690934	1.1555	1.91968	0.764175	0.100326	0.127393	0.446552	0.999997	0.125148	0.598115	0.438616
AT1G28350:E009	1	1	1	1	1	1	0.862595	0.82	1	1	1	0.841298	0	0	-0.249312	0	-0.249312	-0.249312	0.00102293	1	1	0.00160263	0.00160263	1	0.00160263
AT1G28350:E010	1	1	1	1	1	1	0.826923	0.828571	1	1	1	0.827747	0	0	-0.272738	0	-0.272738	-0.272738	1.74688e-09	1	1	9.37028e-14	9.37028e-14	1	9.37028e-14
AT1G28350:E011	1	1	1	1	1	1	0.76	0.828571	1	1	1	0.794286	0	0	-0.33227	0	-0.33227	-0.33227	0.00236292	1	1	0.00367605	0.00367605	1	0.00367605
AT1G28350:E012	1	1	1	1	1	1	0.746479	0.785714	1	1	1	0.766097	0	0	-0.384402	0	-0.384402	-0.384402	0.000161386	1	1	0.000258385	0.000258385	1	0.000258385
AT1G28350:E013	1	1	1	1	1	1	0.694915	0.73913	1	1	1	0.717023	0	0	-0.479909	0	-0.479909	-0.479909	0.00012185	1	1	0.000202161	0.000202161	1	0.000202161
AT1G28350:E014	1	1	1	1	1	1	0.419355	0.538462	1	1	1	0.478908	0	0	-1.06218	0	-1.06218	-1.06218	0.000546207	1	1	0.000856229	0.000856229	1	0.000856229
AT1G28350:E016	1	1	1	1	1	1	0.526316	0.333333	1	1	1	0.429825	0	0	-1.21818	0	-1.21818	-1.21818	0.00250525	1	1	0.00389483	0.00389483	1	0.00389483
AT1G28350:E017	1	1	1	1	1	1	0.735294	0.6	1	1	1	0.667647	0	0	-0.582842	0	-0.582842	-0.582842	0.00504723	1	1	0.00776817	0.00776817	1	0.00776817
AT1G28530:I005	0	0	0	0	0.04	0.0833333	0	0	0	0	0.0616667	0	#DIV/0!	#DIV/0!	#DIV/0!	#DIV/0!	#DIV/0!	#NUM!	0.0356395	1	0.0518443	1	1	0.0518443	0.0518443
AT1G28680:I002	0	1	1	1	1	1	0	0	0.5	1	1	0	1	1	#NUM!	0	#NUM!	#NUM!	0.120815	0.552867	0.552867	0.552867	0.145761	1	0.145761
AT1G29170:E010	1	1	1	1	1	1	0	0	1	1	1	0	0	0	#NUM!	0	#NUM!	#NUM!	1.26896e-61	0.888134	1	9.37028e-14	9.37028e-14	0.888134	9.37028e-14
AT1G29400:I001	0.0393701	0.035461	0.037037	0.0233918	0.0157068	0.016835	0.0497738	0.0471204	0.0374155	0.0302144	0.0162709	0.0484471	-0.3084	-1.20134	0.372772	-0.892942	0.681172	1.57411	0.0139866	0.556651	0.0477647	0.277387	0.0759254	0.160884	0.011226
AT1G29700:I003	0.0229008	0.0253165	0	0.00625	0.00606061	0.00534759	0.00323625	0.00571429	0.0241086	0.003125	0.0057041	0.00447527	-2.94762	-2.07948	-2.4295	0.868143	0.518117	-0.350026	0.00326756	0.00405796	0.00663426	0.00521229	0.946763	0.750644	0.958687
AT1G29850:I007	0	0	0	0.00192678	0	0	0.00416667	0.00443459	0	0.000963391	0	0.00430063	#DIV/0!	#DIV/0!	#DIV/0!	#NUM!	2.15835	#DIV/0!	0.00906689	0.559262	1	0.0114251	0.0279384	0.559262	0.0114251
AT1G29880:I002	0	0	0.00421941	0	0.00831025	0.0129199	0	0.00420168	0	0.0021097	0.0106151	0.00210084	#DIV/0!	#DIV/0!	#DIV/0!	2.331	-0.00607431	-2.33708	0.0542618	0.855046	0.0534371	0.856463	1	0.10439	0.104081
AT1G30400:I024	0	0	0.0186335	0.0153846	0.00497512	0.0118577	0	0	0	0.0170091	0.00841642	0	#DIV/0!	#DIV/0!	#DIV/0!	-1.01503	#NUM!	#NUM!	0.0084669	0.0109846	0.11083	1	0.0109846	0.104517	0.11083
AT1G30410:E005	0	0	0	0	0	0	1	1	0	0	0	1	#DIV/0!	#DIV/0!	#DIV/0!	#DIV/0!	#DIV/0!	#DIV/0!	8.33541e-63	0.856121	0.968436	9.37028e-14	9.37028e-14	0.983129	9.37028e-14
AT1G30410:E008	0	0	0	0	1	1	0	0	0	0	1	0	#DIV/0!	#DIV/0!	#DIV/0!	#DIV/0!	#DIV/0!	#NUM!	5.71712e-64	0.0986381	9.37028e-14	0.157728	0.951303	9.37028e-14	9.37028e-14
AT1G30410:E013	0	0	0	0	1	1	0	0	0	0	1	0	#DIV/0!	#DIV/0!	#DIV/0!	#DIV/0!	#DIV/0!	#NUM!	5.71712e-64	0.0986381	9.37028e-14	0.157728	0.951303	9.37028e-14	9.37028e-14
AT1G30520:I011	0.047619	0.0555556	0.015625	0.0326797	0	0	0	0	0.0515873	0.0241524	0	0	-1.09485	#NUM!	#NUM!	#NUM!	#NUM!	#DIV/0!	0.00400545	0.0479135	0.0051568	0.0051568	0.0715007	0.0715007	1
AT1G30590:E014	1	1	1	1	0	0	1	1	1	1	0	1	0	#NUM!	0	#NUM!	0	#DIV/0!	2.02572e-63	0.0528882	9.37028e-14	0.0528882	1	9.37028e-14	9.37028e-14
AT1G30590:I011	0.575758	0.583333	0.631579	0.568627	1	1	0.371429	0.288889	0.579545	0.600103	1	0.330159	0.0502888	0.787006	-0.811762	0.736717	-0.862051	-1.59877	0.000252498	0.939385	0.00117033	0.00851527	0.00635206	0.00142253	0.000198479
AT1G30590:Io016	0.142857	0.142857	0	0	0	0.037037	0	0	0.142857	0	0.0185185	0	#NUM!	-2.94753	#NUM!	#DIV/0!	#DIV/0!	#NUM!	0.00102865	0.00140115	0.00239422	0.00140115	1	0.552867	0.552867
AT1G31180:I007	1	1	0	0	1	1	1	1	1	0	1	1	#NUM!	0	0	#DIV/0!	#DIV/0!	0	9.90592e-64	9.37028e-14	0.220552	0.220552	9.37028e-14	9.37028e-14	1
AT1G31330:I001	0.00482679	0.00466827	0.00433128	0.0039292	0	0	0.00831025	0.00967118	0.00474753	0.00413024	0	0.00899071	-0.200951	#NUM!	0.921259	#NUM!	1.12221	#DIV/0!	0.000286931	0.646671	0.00248467	0.00381087	0.00227047	0.00422002	0.000213513
AT1G31360:E005	1	1	1	1	0	0	1	1	1	1	0	1	0	#NUM!	0	#NUM!	0	#DIV/0!	2.02572e-63	0.0528882	9.37028e-14	0.0528882	1	9.37028e-14	9.37028e-14
AT1G31360:E007	1	1	1	1	0	0	1	1	1	1	0	1	0	#NUM!	0	#NUM!	0	#DIV/0!	2.02572e-63	0.0528882	9.37028e-14	0.0528882	1	9.37028e-14	9.37028e-14
AT1G31360:E008	1	1	1	1	0	0	1	1	1	1	0	1	0	#NUM!	0	#NUM!	0	#DIV/0!	2.02572e-63	0.0528882	9.37028e-14	0.0528882	1	9.37028e-14	9.37028e-14
AT1G31360:E009	1	1	1	1	0	0	1	1	1	1	0	1	0	#NUM!	0	#NUM!	0	#DIV/0!	2.02572e-63	0.0528882	9.37028e-14	0.0528882	1	9.37028e-14	9.37028e-14
AT1G31360:E010	1	1	1	1	0	0	1	1	1	1	0	1	0	#NUM!	0	#NUM!	0	#DIV/0!	2.02572e-63	0.0528882	9.37028e-14	0.0528882	1	9.37028e-14	9.37028e-14
AT1G31360:E011	1	1	1	1	0	0	1	1	1	1	0	1	0	#NUM!	0	#NUM!	0	#DIV/0!	2.02572e-63	0.0528882	9.37028e-14	0.0528882	1	9.37028e-14	9.37028e-14
AT1G31360:E012	1	1	1	1	0	0	1	1	1	1	0	1	0	#NUM!	0	#NUM!	0	#DIV/0!	2.02572e-63	0.0528882	9.37028e-14	0.0528882	1	9.37028e-14	9.37028e-14
AT1G31360:E013	0	0	0	0	0	0	1	1	0	0	0	1	#DIV/0!	#DIV/0!	#DIV/0!	#DIV/0!	#DIV/0!	#DIV/0!	8.33541e-63	0.856121	0.968436	9.37028e-14	9.37028e-14	0.983129	9.37028e-14
AT1G31360:E014	1	1	1	1	0	0	1	1	1	1	0	1	0	#NUM!	0	#NUM!	0	#DIV/0!	2.02572e-63	0.0528882	9.37028e-14	0.0528882	1	9.37028e-14	9.37028e-14
AT1G31360:E015	1	1	1	1	0	0	1	1	1	1	0	1	0	#NUM!	0	#NUM!	0	#DIV/0!	2.02572e-63	0.0528882	9.37028e-14	0.0528882	1	9.37028e-14	9.37028e-14
AT1G31360:E016	1	1	1	1	0	0	1	1	1	1	0	1	0	#NUM!	0	#NUM!	0	#DIV/0!	2.02572e-63	0.0528882	9.37028e-14	0.0528882	1	9.37028e-14	9.37028e-14
AT1G31360:E017	1	1	1	1	0	0	1	1	1	1	0	1	0	#NUM!	0	#NUM!	0	#DIV/0!	2.02572e-63	0.0528882	9.37028e-14	0.0528882	1	9.37028e-14	9.37028e-14
AT1G31360:E018	1	1	1	1	0	0	1	1	1	1	0	1	0	#NUM!	0	#NUM!	0	#DIV/0!	2.02572e-63	0.0528882	9.37028e-14	0.0528882	1	9.37028e-14	9.37028e-14
AT1G31360:Io021	1	1	0	0	0	0	1	1	1	0	0	1	#NUM!	#NUM!	0	#DIV/0!	#DIV/0!	#DIV/0!	1.11276e-62	9.37028e-14	9.37028e-14	0.692766	9.37028e-14	0.692766	9.37028e-14
AT1G31830:Io002	1	1	1	1	1	1	0.151515	0.2	1	1	1	0.175758	0	0	-2.50834	0	-2.50834	-2.50834	2.48768e-06	1	1	7.4571e-07	7.4571e-07	1	7.4571e-07
AT1G32130:I001	0	0.00645161	0.0147059	0.0128755	0.00787402	0.015625	0	0	0.00322581	0.0137907	0.0117495	0	2.09596	1.86487	#NUM!	-0.231096	#NUM!	#NUM!	0.0488191	0.13447	0.2291	0.811342	0.0618812	0.938055	0.100053
AT1G32150:E004	1	1	1	1	0	0	1	1	1	1	0	1	0	#NUM!	0	#NUM!	0	#DIV/0!	2.02572e-63	0.0528882	9.37028e-14	0.0528882	1	9.37028e-14	9.37028e-14
AT1G32230:Io005	0	0	0	0	0.00520833	0.00714286	0.00196464	0.00217865	0	0	0.00617559	0.00207164	#DIV/0!	#DIV/0!	#DIV/0!	#DIV/0!	#DIV/0!	-1.5758	0.00238878	1	0.00297066	0.123245	0.123245	0.00297066	0.0135531
AT1G32900:I009	0	0	0	0	0	0	0.00283286	0.00135685	0	0	0	0.00209486	#DIV/0!	#DIV/0!	#DIV/0!	#DIV/0!	#DIV/0!	#DIV/0!	0.0359601	1	1	0.0522895	0.0522895	1	0.0522895
AT1G33470:Io006	1	0	1	1	1	1	0	0	0.5	1	1	0	1	1	#NUM!	0	#NUM!	#NUM!	0.120815	0.552867	0.552867	0.552867	0.145761	1	0.145761
AT1G33970:I004	0.00361011	0	0.015625	0.0216718	0.012987	0.00647948	0.00952381	0.0131926	0.00180505	0.0186484	0.00973325	0.0113582	3.36894	2.43088	2.65362	-0.93806	-0.715317	0.222742	0.0428357	0.0325038	0.26947	0.175319	0.319318	0.207315	0.966649
AT1G33970:Io005	1	1	1	1	0.533333	0.567568	1	1	1	1	0.55045	1	0	-0.861315	0	-0.861315	0	0.861315	6.97484e-06	1	9.85325e-06	1	1	9.85325e-06	9.85325e-06
AT1G33990:I004	0.0192308	0.025641	0.0434783	0.0309278	0.0367647	0.0182927	0	0.0116959	0.0224359	0.037203	0.0275287	0.00584795	0.729612	0.295127	-1.93981	-0.434485	-2.66942	-2.23493	0.104253	0.466689	0.940772	0.388274	0.0864261	0.732752	0.227934
AT1G34065:E012	0	0	0	0	0	0	1	1	0	0	0	1	#DIV/0!	#DIV/0!	#DIV/0!	#DIV/0!	#DIV/0!	#DIV/0!	8.33541e-63	0.856121	0.968436	9.37028e-14	9.37028e-14	0.983129	9.37028e-14
AT1G34220:I001	0.0169492	0.0333333	0.0344828	0.0724638	0.0333333	0.0487805	0	0	0.0251412	0.0534733	0.0410569	0	1.08876	0.707569	#NUM!	-0.381193	#NUM!	#NUM!	0.0941573	0.384195	0.748918	0.464669	0.0852421	0.853786	0.175626
AT1G34340:I008	0.0153846	0.0232558	0	0.0243902	0	0.0322581	0.0956522	0.148515	0.0193202	0.0121951	0.016129	0.122084	-0.663807	-0.260451	2.65969	0.403356	3.32349	2.92014	0.0245948	0.989177	0.998981	0.0407067	0.0325694	0.998103	0.0367923
AT1G36070:E018	0	0	0	0	0	0	1	1	0	0	0	1	#DIV/0!	#DIV/0!	#DIV/0!	#DIV/0!	#DIV/0!	#DIV/0!	8.33541e-63	0.856121	0.968436	9.37028e-14	9.37028e-14	0.983129	9.37028e-14
AT1G37130:I002	0.00151286	0	0	0.00254453	0.00198807	0.00250627	0.0145631	0.0203488	0.00075643	0.00127226	0.00224717	0.017456	0.750121	1.57083	4.52837	0.82071	3.77825	2.95754	0.00497393	0.995422	0.911563	0.00665389	0.00747452	0.971503	0.00939445
AT1G42970:E003	0.897363	0.888303	1	1	1	1	1	1	0.892833	1	1	1	0.163538	0.163538	0.163538	0	0	0	1.058e-05	2.00796e-05	2.00796e-05	2.00796e-05	1	1	1
AT1G43560:I002	0	0	0	0	0	0.00169205	0.00634921	0.00952381	0	0	0.000846023	0.00793651	#DIV/0!	#DIV/0!	#DIV/0!	#DIV/0!	#DIV/0!	3.22973	0.00844343	1	0.905082	0.011511	0.011511	0.905082	0.0172391
AT1G44780:Io009	0	0	0	0	0	0	0.153846	0.157895	0	0	0	0.15587	#DIV/0!	#DIV/0!	#DIV/0!	#DIV/0!	#DIV/0!	#DIV/0!	9.47737e-08	1	1	9.37028e-14	9.37028e-14	1	9.37028e-14
AT1G44900:E004	0	0	0	0	1	1	0	0	0	0	1	0	#DIV/0!	#DIV/0!	#DIV/0!	#DIV/0!	#DIV/0!	#NUM!	5.71712e-64	0.0986381	9.37028e-14	0.157728	0.951303	9.37028e-14	9.37028e-14
AT1G44900:E005	0	0	0	0	1	1	0	0	0	0	1	0	#DIV/0!	#DIV/0!	#DIV/0!	#DIV/0!	#DIV/0!	#NUM!	5.71712e-64	0.0986381	9.37028e-14	0.157728	0.951303	9.37028e-14	9.37028e-14
AT1G45207:I008	0	0	1	1	0	0	0	0	0	1	0	0	#DIV/0!	#DIV/0!	#DIV/0!	#NUM!	#NUM!	#DIV/0!	4.00109e-64	9.37028e-14	0.938279	0.938279	9.37028e-14	9.37028e-14	1
AT1G45230:Io003	0	0	1	1	1	1	1	0	0	1	1	0.5	#DIV/0!	#DIV/0!	#DIV/0!	0	-1	-1	0.120815	0.145761	0.145761	0.552867	0.552867	1	0.552867
AT1G45249:Io004	0.0810811	0.0769231	0.142857	0.106383	0.0958904	0.111111	0.0697674	0.0697674	0.0790021	0.12462	0.103501	0.0697674	0.657574	0.389679	-0.179337	-0.267895	-0.83691	-0.569016	0.0549635	0.099669	0.410855	0.907894	0.0571239	0.511712	0.218608
AT1G45249:Io005	0	0	1	1	0.1	0.151515	0.238095	0.172414	0	1	0.125758	0.205255	#DIV/0!	#DIV/0!	#DIV/0!	-2.99128	-2.28451	0.706769	1.49417e-05	1.85722e-05	0.0431225	0.00774033	5.79918e-05	3.86247e-05	0.165368
AT1G45249:Io008	0	0	1	1	1	1	1	1	0	1	1	1	#DIV/0!	#DIV/0!	#DIV/0!	0	0	0	5.71712e-64	9.37028e-14	9.37028e-14	9.37028e-14	0.157728	1	0.157728
AT1G47278:Io001	0.03125	0	0.0204082	0.0886076	0.108108	0.111111	0.04	0.016129	0.015625	0.0545079	0.10961	0.0280645	1.80261	2.81045	0.844891	1.00784	-0.957718	-1.96556	0.0905391	0.561531	0.0891094	0.966868	0.783278	0.328715	0.132972
AT1G48310:E012	0	0	0	0	0	0	1	1	0	0	0	1	#DIV/0!	#DIV/0!	#DIV/0!	#DIV/0!	#DIV/0!	#DIV/0!	8.33541e-63	0.856121	0.968436	9.37028e-14	9.37028e-14	0.983129	9.37028e-14
AT1G48310:E020	0	0	0	0	0	0	1	1	0	0	0	1	#DIV/0!	#DIV/0!	#DIV/0!	#DIV/0!	#DIV/0!	#DIV/0!	8.33541e-63	0.856121	0.968436	9.37028e-14	9.37028e-14	0.983129	9.37028e-14
AT1G48310:E021	0	0	0	0	0	0	1	1	0	0	0	1	#DIV/0!	#DIV/0!	#DIV/0!	#DIV/0!	#DIV/0!	#DIV/0!	8.33541e-63	0.856121	0.968436	9.37028e-14	9.37028e-14	0.983129	9.37028e-14
AT1G48830:Io006	0	0	0	0	1	1	0	0	0	0	1	0	#DIV/0!	#DIV/0!	#DIV/0!	#DIV/0!	#DIV/0!	#NUM!	5.71712e-64	0.0986381	9.37028e-14	0.157728	0.951303	9.37028e-14	9.37028e-14
AT1G49360:E006	0	0	0	0	1	1	0	0	0	0	1	0	#DIV/0!	#DIV/0!	#DIV/0!	#DIV/0!	#DIV/0!	#NUM!	5.71712e-64	0.0986381	9.37028e-14	0.157728	0.951303	9.37028e-14	9.37028e-14
AT1G50360:E006	1	1	1	1	1	1	0	0	1	1	1	0	0	0	#NUM!	0	#NUM!	#NUM!	1.26896e-61	0.888134	1	9.37028e-14	9.37028e-14	0.888134	9.37028e-14
AT1G50360:E007	1	1	1	1	1	1	0	0	1	1	1	0	0	0	#NUM!	0	#NUM!	#NUM!	1.26896e-61	0.888134	1	9.37028e-14	9.37028e-14	0.888134	9.37028e-14
AT1G50360:E008	1	1	1	1	1	1	0	0	1	1	1	0	0	0	#NUM!	0	#NUM!	#NUM!	1.26896e-61	0.888134	1	9.37028e-14	9.37028e-14	0.888134	9.37028e-14
AT1G50360:E010	0	0	0	0	1	1	0	0	0	0	1	0	#DIV/0!	#DIV/0!	#DIV/0!	#DIV/0!	#DIV/0!	#NUM!	5.71712e-64	0.0986381	9.37028e-14	0.157728	0.951303	9.37028e-14	9.37028e-14
AT1G50910:E006	0	0	0	0	1	1	0	0	0	0	1	0	#DIV/0!	#DIV/0!	#DIV/0!	#DIV/0!	#DIV/0!	#NUM!	5.71712e-64	0.0986381	9.37028e-14	0.157728	0.951303	9.37028e-14	9.37028e-14
AT1G50910:E008	0	0	0	0	1	1	0	0	0	0	1	0	#DIV/0!	#DIV/0!	#DIV/0!	#DIV/0!	#DIV/0!	#NUM!	5.71712e-64	0.0986381	9.37028e-14	0.157728	0.951303	9.37028e-14	9.37028e-14
AT1G50910:E010	0	0	0	0	1	1	0	0	0	0	1	0	#DIV/0!	#DIV/0!	#DIV/0!	#DIV/0!	#DIV/0!	#NUM!	5.71712e-64	0.0986381	9.37028e-14	0.157728	0.951303	9.37028e-14	9.37028e-14
AT1G50970:E014	0	0	0	0	1	1	0	0	0	0	1	0	#DIV/0!	#DIV/0!	#DIV/0!	#DIV/0!	#DIV/0!	#NUM!	5.71712e-64	0.0986381	9.37028e-14	0.157728	0.951303	9.37028e-14	9.37028e-14
AT1G51550:I001	0	0	0	0	0	0	1	1	0	0	0	1	#DIV/0!	#DIV/0!	#DIV/0!	#DIV/0!	#DIV/0!	#DIV/0!	8.33541e-63	0.856121	0.968436	9.37028e-14	9.37028e-14	0.983129	9.37028e-14
AT1G51560:I006	0	0	0.0322581	0.037037	0	0	0	0	0	0.0346476	0	0	#DIV/0!	#DIV/0!	#DIV/0!	#NUM!	#NUM!	#DIV/0!	7.43021e-05	0.000137518	1	1	0.000137518	0.000137518	1
AT1G51710:I001	0	0	0.0227273	0.015625	0	0	0	0	0	0.0191761	0	0	#DIV/0!	#DIV/0!	#DIV/0!	#NUM!	#NUM!	#DIV/0!	0.00353215	0.0054668	1	1	0.0054668	0.0054668	1
AT1G52040:I001	0.0208333	0.0105263	0.03125	0.0215827	0.0175439	0.0146341	0	0	0.0156798	0.0264164	0.016089	0	0.752523	0.0371655	#NUM!	-0.715357	#NUM!	#NUM!	0.0291459	0.290961	0.999783	0.11635	0.0223256	0.31438	0.108241
AT1G52260:E004	0	0	0	0	1	1	0	0	0	0	1	0	#DIV/0!	#DIV/0!	#DIV/0!	#DIV/0!	#DIV/0!	#NUM!	5.71712e-64	0.0986381	9.37028e-14	0.157728	0.951303	9.37028e-14	9.37028e-14
AT1G52410:E010	1	1	1	1	1	1	0.937824	0.925466	1	1	1	0.931645	0	0	-0.102148	0	-0.102148	-0.102148	0.000217014	1	1	0.000341238	0.000341238	1	0.000341238
AT1G52410:E011	1	1	1	1	1	1	0.887059	0.868132	1	1	1	0.877595	0	0	-0.188372	0	-0.188372	-0.188372	0.000116909	1	1	0.000195323	0.000195323	1	0.000195323
AT1G52410:E012	1	1	1	1	1	1	0.867403	0.847134	1	1	1	0.857269	0	0	-0.222181	0	-0.222181	-0.222181	8.34197e-05	1	1	0.00014985	0.00014985	1	0.00014985
AT1G52410:E013	1	1	1	1	1	1	0.780822	0.764706	1	1	1	0.772764	0	0	-0.3719	0	-0.3719	-0.3719	5.25031e-06	1	1	5.50783e-06	5.50783e-06	1	5.50783e-06
AT1G52500:E004	1	1	1	1	1	1	0.607143	0.454545	1	1	1	0.530844	0	0	-0.91364	0	-0.91364	-0.91364	0.00215072	1	1	0.00334943	0.00334943	1	0.00334943
AT1G52500:E005	1	1	1	1	1	1	0.488372	0.411765	1	1	1	0.450068	0	0	-1.15178	0	-1.15178	-1.15178	7.72812e-05	1	1	0.000141561	0.000141561	1	0.000141561
AT1G52500:E006	1	1	1	1	1	1	0.5	0.482759	1	1	1	0.491379	0	0	-1.02509	0	-1.02509	-1.02509	2.74842e-07	1	1	2.222e-12	2.222e-12	1	2.222e-12
AT1G52500:E007	1	1	1	1	1	1	0.488372	0.444444	1	1	1	0.466408	0	0	-1.10033	0	-1.10033	-1.10033	9.51892e-06	1	1	1.70062e-05	1.70062e-05	1	1.70062e-05
AT1G52500:E008	1	1	1	1	1	1	0.3125	0.210526	1	1	1	0.261513	0	0	-1.93504	0	-1.93504	-1.93504	7.46313e-05	1	1	0.000137965	0.000137965	1	0.000137965
AT1G52510:E002	0	0	0	0	0	0	1	1	0	0	0	1	#DIV/0!	#DIV/0!	#DIV/0!	#DIV/0!	#DIV/0!	#DIV/0!	8.33541e-63	0.856121	0.968436	9.37028e-14	9.37028e-14	0.983129	9.37028e-14
AT1G52550:I001	0.0909091	0.0810811	0.027027	0.0175439	0	0	0.0070922	0.00854701	0.0859951	0.0222854	0	0.0078196	-1.94815	#NUM!	-3.45909	#NUM!	-1.51093	#DIV/0!	0.000193837	0.000679815	0.00021761	0.000306244	0.126844	0.0337305	0.464733
AT1G53165:E005	0	0	0	0	0	0	1	1	0	0	0	1	#DIV/0!	#DIV/0!	#DIV/0!	#DIV/0!	#DIV/0!	#DIV/0!	8.33541e-63	0.856121	0.968436	9.37028e-14	9.37028e-14	0.983129	9.37028e-14
AT1G53440:E013	1	1	1	1	1	1	0	0	1	1	1	0	0	0	#NUM!	0	#NUM!	#NUM!	1.26896e-61	0.888134	1	9.37028e-14	9.37028e-14	0.888134	9.37028e-14
AT1G53560:I002	0	0	0.00980392	0.00906344	0	0	0	0	0	0.00943368	0	0	#DIV/0!	#DIV/0!	#DIV/0!	#NUM!	#NUM!	#DIV/0!	7.87052e-06	1.23102e-05	1	1	1.23102e-05	1.23102e-05	1
AT1G53570:E019	0	0	0	0	1	1	0	0	0	0	1	0	#DIV/0!	#DIV/0!	#DIV/0!	#DIV/0!	#DIV/0!	#NUM!	5.71712e-64	0.0986381	9.37028e-14	0.157728	0.951303	9.37028e-14	9.37028e-14
AT1G53650:I002	0	0	0.0526316	0.0933333	0.0625	0.0638298	0	0	0	0.0729825	0.0631649	0	#DIV/0!	#DIV/0!	#DIV/0!	-0.208427	#NUM!	#NUM!	0.0120652	0.0240459	0.0391893	1	0.0240459	0.899041	0.0391893
AT1G53650:Io010	0.111111	0.2	0.0666667	0.0666667	0.294118	0	1	1	0.155556	0.0666667	0.147059	1	-1.22239	-0.0810366	2.6845	1.14136	3.90689	2.76553	0.00281482	0.843872	0.999799	0.00511517	0.00350628	0.876705	0.00492654
AT1G53780:I010	1	1	1	1	0.822222	0.752212	1	1	1	1	0.787217	1	0	-0.345166	0	-0.345166	0	0.345166	0.00224778	1	0.00349889	1	1	0.00349889	0.00349889
AT1G54320:I001	0.0113636	0.00990099	0.0140845	0.0186335	0.012766	0.0155039	0.00746269	0.00833333	0.0106323	0.016359	0.0141349	0.00789801	0.621631	0.410808	-0.428894	-0.210823	-1.05053	-0.839702	0.043274	0.135765	0.398245	0.565783	0.0421124	0.694338	0.107297
AT1G54370:I008	0.0655738	0.0943396	0.212121	0.150685	0.148148	0.113402	0.0505051	0.106383	0.0799567	0.181403	0.130775	0.078444	1.18191	0.709797	-0.0275555	-0.472111	-1.20946	-0.737353	0.0964688	0.120408	0.5037	0.999961	0.115565	0.506256	0.483702
AT1G54410:I001	0.00891307	0.00445765	0.00528282	0.00407458	0.0108725	0.0072967	0.0162418	0.0149129	0.00668536	0.0046787	0.00908461	0.0155774	-0.514897	0.442419	1.22037	0.957317	1.73527	0.777955	0.024874	0.784058	0.691855	0.0452122	0.0227996	0.297752	0.117127
AT1G54730:Io012	0	0	0.0769231	0	0.142857	0.0833333	1	1	0	0.0384615	0.113095	1	#DIV/0!	#DIV/0!	#DIV/0!	1.55605	4.70044	3.14439	2.23182e-05	0.699288	0.0960327	4.20663e-05	4.98763e-05	0.2731	6.80239e-05
AT1G54770:E007	0	0	0	0	1	1	0	0	0	0	1	0	#DIV/0!	#DIV/0!	#DIV/0!	#DIV/0!	#DIV/0!	#NUM!	5.71712e-64	0.0986381	9.37028e-14	0.157728	0.951303	9.37028e-14	9.37028e-14
AT1G55000:Io002	1	1	1	1	1	1	0.898148	0.868545	1	1	1	0.883346	0	0	-0.178949	0	-0.178949	-0.178949	0.000822294	1	1	0.00128932	0.00128932	1	0.00128932
AT1G55120:E007	1	1	1	1	1	1	0	0	1	1	1	0	0	0	#NUM!	0	#NUM!	#NUM!	1.26896e-61	0.888134	1	9.37028e-14	9.37028e-14	0.888134	9.37028e-14
AT1G55120:E008	1	1	1	1	1	1	0	0	1	1	1	0	0	0	#NUM!	0	#NUM!	#NUM!	1.26896e-61	0.888134	1	9.37028e-14	9.37028e-14	0.888134	9.37028e-14
AT1G55120:E009	1	1	1	1	1	1	0	0	1	1	1	0	0	0	#NUM!	0	#NUM!	#NUM!	1.26896e-61	0.888134	1	9.37028e-14	9.37028e-14	0.888134	9.37028e-14
AT1G55120:E010	1	1	1	1	1	1	0	0	1	1	1	0	0	0	#NUM!	0	#NUM!	#NUM!	1.26896e-61	0.888134	1	9.37028e-14	9.37028e-14	0.888134	9.37028e-14
AT1G55350:Io032	0.25	0.0769231	0.272727	0.25	0.181818	0.214286	1	1	0.163462	0.261364	0.198052	1	0.677107	0.276928	2.61298	-0.40018	1.93587	2.33605	0.000495102	0.486595	0.941547	0.000639284	0.00104344	0.754358	0.000755278
AT1G55490:I010	0	0	0.00179211	0.00125313	0	0	0	0	0	0.00152262	0	0	#DIV/0!	#DIV/0!	#DIV/0!	#NUM!	#NUM!	#DIV/0!	0.00297341	0.00461284	1	1	0.00461284	0.00461284	1
AT1G55590:E002	1	1	1	1	1	1	0	0	1	1	1	0	0	0	#NUM!	0	#NUM!	#NUM!	1.26896e-61	0.888134	1	9.37028e-14	9.37028e-14	0.888134	9.37028e-14
AT1G55810:E018	1	1	1	1	0	0	1	1	1	1	0	1	0	#NUM!	0	#NUM!	0	#DIV/0!	2.02572e-63	0.0528882	9.37028e-14	0.0528882	1	9.37028e-14	9.37028e-14
AT1G56170:Io001	0	0	1	1	1	1	1	0	0	1	1	0.5	#DIV/0!	#DIV/0!	#DIV/0!	0	-1	-1	0.120815	0.145761	0.145761	0.552867	0.552867	1	0.552867
AT1G56220:I001	0.0173776	0.0113821	0.00433651	0.0071736	0.00703235	0.00660377	0.0211132	0.015493	0.0143798	0.00575506	0.00681806	0.0183031	-1.32115	-1.07661	0.34804	0.244531	1.66919	1.42465	0.0387946	0.149314	0.207103	0.620625	0.0497424	0.98389	0.065754
AT1G56300:Io001	0.046875	0.0364963	0.0769231	0.0921986	0.0344828	0.0338983	0.0511628	0.0375	0.0416857	0.0845608	0.0341905	0.0443314	1.02044	-0.285955	0.0887771	-1.30639	-0.931661	0.374732	0.0113773	0.0209074	0.796132	0.986388	0.0260664	0.0117845	0.633923
AT1G56340:Io012	1	1	1	1	0	0	1	1	1	1	0	1	0	#NUM!	0	#NUM!	0	#DIV/0!	2.02572e-63	0.0528882	9.37028e-14	0.0528882	1	9.37028e-14	9.37028e-14
AT1G56450:I006	0	0	0	0	0.00363636	0.00357143	0	0	0	0	0.0036039	0	#DIV/0!	#DIV/0!	#DIV/0!	#DIV/0!	#DIV/0!	#NUM!	2.19521e-08	1	9.37028e-14	1	1	9.37028e-14	9.37028e-14
AT1G56500:I017	0	0	0.0149254	0.00662252	0.0333333	0.0316742	0	0	0	0.0107739	0.0325038	0	#DIV/0!	#DIV/0!	#DIV/0!	1.59306	#NUM!	#NUM!	0.00114497	0.0734845	0.00142722	1	0.0734845	0.00660567	0.00142722
AT1G56660:Io002	0	1	0	0	0.0769231	0.0769231	1	1	0.5	0	0.0769231	1	#NUM!	-2.70044	1	#DIV/0!	#DIV/0!	3.70044	0.134904	0.552867	0.659802	0.552867	0.145761	0.995785	0.178845
AT1G56670:E004	1	0	1	1	1	1	0	0	0.5	1	1	0	1	1	#NUM!	0	#NUM!	#NUM!	0.120815	0.552867	0.552867	0.552867	0.145761	1	0.145761
AT1G56720:E012	1	1	1	1	1	1	0	0	1	1	1	0	0	0	#NUM!	0	#NUM!	#NUM!	1.26896e-61	0.888134	1	9.37028e-14	9.37028e-14	0.888134	9.37028e-14
AT1G57590:I001	0.0285714	0	0.133333	0.133333	0	0.0512821	0	0	0.0142857	0.133333	0.025641	0	3.22239	0.843881	#NUM!	-2.37851	#NUM!	#NUM!	0.00943636	0.0155818	0.942636	0.896669	0.0103569	0.0221763	0.64031
AT1G58230:E006	0	0	0	0	1	1	0	0	0	0	1	0	#DIV/0!	#DIV/0!	#DIV/0!	#DIV/0!	#DIV/0!	#NUM!	5.71712e-64	0.0986381	9.37028e-14	0.157728	0.951303	9.37028e-14	9.37028e-14
AT1G58230:E007	0	0	0	0	1	1	0	0	0	0	1	0	#DIV/0!	#DIV/0!	#DIV/0!	#DIV/0!	#DIV/0!	#NUM!	5.71712e-64	0.0986381	9.37028e-14	0.157728	0.951303	9.37028e-14	9.37028e-14
AT1G58230:E008	0	0	0	0	1	1	0	0	0	0	1	0	#DIV/0!	#DIV/0!	#DIV/0!	#DIV/0!	#DIV/0!	#NUM!	5.71712e-64	0.0986381	9.37028e-14	0.157728	0.951303	9.37028e-14	9.37028e-14
AT1G58230:E014	1	1	1	1	0	0	1	1	1	1	0	1	0	#NUM!	0	#NUM!	0	#DIV/0!	2.02572e-63	0.0528882	9.37028e-14	0.0528882	1	9.37028e-14	9.37028e-14
AT1G58602:E004	0	0	0	0	1	1	0	0	0	0	1	0	#DIV/0!	#DIV/0!	#DIV/0!	#DIV/0!	#DIV/0!	#NUM!	5.71712e-64	0.0986381	9.37028e-14	0.157728	0.951303	9.37028e-14	9.37028e-14
AT1G59700:I001	0.025	0.0163934	0.0410959	0.028169	0.0886076	0.0364963	0	0	0.0206967	0.0346325	0.062552	0	0.742722	1.59565	#NUM!	0.852931	#NUM!	#NUM!	0.118082	0.882711	0.27131	0.720408	0.389107	0.535025	0.0990551
AT1G59750:Io016	1	1	1	1	1	1	0.368421	0.333333	1	1	1	0.350877	0	0	-1.51096	0	-1.51096	-1.51096	1.77454e-06	1	1	2.28775e-07	2.28775e-07	1	2.28775e-07
AT1G60270:I004	1	0.777778	0.4375	0.28125	0.5	0.461538	1	1	0.888889	0.359375	0.480769	1	-1.30651	-0.886659	0.169925	0.419855	1.47644	1.05658	0.00688545	0.0185689	0.0449482	0.685654	0.00936217	0.632282	0.0198933
AT1G60710:I002	0	0	0	0	0.00502513	0.00384615	0	0	0	0	0.00443564	0	#DIV/0!	#DIV/0!	#DIV/0!	#DIV/0!	#DIV/0!	#NUM!	0.000984855	1	0.00154325	1	1	0.00154325	0.00154325
AT1G60960:E004	1	1	1	1	1	1	0	0	1	1	1	0	0	0	#NUM!	0	#NUM!	#NUM!	1.26896e-61	0.888134	1	9.37028e-14	9.37028e-14	0.888134	9.37028e-14
AT1G60960:E006	1	1	1	1	1	1	0	0	1	1	1	0	0	0	#NUM!	0	#NUM!	#NUM!	1.26896e-61	0.888134	1	9.37028e-14	9.37028e-14	0.888134	9.37028e-14
AT1G61040:Io001	1	1	1	1	0.0588235	0.105263	0.183673	0.192308	1	1	0.0820433	0.187991	0	-3.60747	-2.41127	-3.60747	-2.41127	1.1962	1.0249e-06	1	1.04356e-07	6.45242e-07	6.45242e-07	1.04356e-07	0.0108407
AT1G61660:Io009	0	1	0	0	0	0	1	1	0.5	0	0	1	#NUM!	#NUM!	1	#DIV/0!	#DIV/0!	#DIV/0!	0.120815	0.552867	0.552867	0.552867	0.145761	1	0.145761
AT1G62290:E004	1	1	1	1	1	1	0	0	1	1	1	0	0	0	#NUM!	0	#NUM!	#NUM!	1.26896e-61	0.888134	1	9.37028e-14	9.37028e-14	0.888134	9.37028e-14
AT1G62290:E006	1	1	1	1	1	1	0	0	1	1	1	0	0	0	#NUM!	0	#NUM!	#NUM!	1.26896e-61	0.888134	1	9.37028e-14	9.37028e-14	0.888134	9.37028e-14
AT1G62290:E008	1	1	1	1	1	1	0	0	1	1	1	0	0	0	#NUM!	0	#NUM!	#NUM!	1.26896e-61	0.888134	1	9.37028e-14	9.37028e-14	0.888134	9.37028e-14
AT1G62290:E009	1	1	1	1	1	1	0	0	1	1	1	0	0	0	#NUM!	0	#NUM!	#NUM!	1.26896e-61	0.888134	1	9.37028e-14	9.37028e-14	0.888134	9.37028e-14
AT1G62290:E010	1	1	1	1	1	1	0	0	1	1	1	0	0	0	#NUM!	0	#NUM!	#NUM!	1.26896e-61	0.888134	1	9.37028e-14	9.37028e-14	0.888134	9.37028e-14
AT1G62290:E011	1	1	1	1	1	1	0	0	1	1	1	0	0	0	#NUM!	0	#NUM!	#NUM!	1.26896e-61	0.888134	1	9.37028e-14	9.37028e-14	0.888134	9.37028e-14
AT1G62290:E012	1	1	1	1	1	1	0	0	1	1	1	0	0	0	#NUM!	0	#NUM!	#NUM!	1.26896e-61	0.888134	1	9.37028e-14	9.37028e-14	0.888134	9.37028e-14
AT1G62290:E013	1	1	1	1	1	1	0	0	1	1	1	0	0	0	#NUM!	0	#NUM!	#NUM!	1.26896e-61	0.888134	1	9.37028e-14	9.37028e-14	0.888134	9.37028e-14
AT1G62290:E014	1	1	1	1	1	1	0	0	1	1	1	0	0	0	#NUM!	0	#NUM!	#NUM!	1.26896e-61	0.888134	1	9.37028e-14	9.37028e-14	0.888134	9.37028e-14
AT1G62290:E015	1	1	1	1	1	1	0	0	1	1	1	0	0	0	#NUM!	0	#NUM!	#NUM!	1.26896e-61	0.888134	1	9.37028e-14	9.37028e-14	0.888134	9.37028e-14
AT1G62290:E016	1	1	1	1	1	1	0	0	1	1	1	0	0	0	#NUM!	0	#NUM!	#NUM!	1.26896e-61	0.888134	1	9.37028e-14	9.37028e-14	0.888134	9.37028e-14
AT1G62660:E005	0	0	0	0	0	0	1	1	0	0	0	1	#DIV/0!	#DIV/0!	#DIV/0!	#DIV/0!	#DIV/0!	#DIV/0!	8.33541e-63	0.856121	0.968436	9.37028e-14	9.37028e-14	0.983129	9.37028e-14
AT1G63010:I015	0.103448	0.0714286	0.015873	0	0	0	0	0	0.0874384	0.00793651	0	0	-3.46169	#NUM!	#NUM!	#NUM!	#NUM!	#DIV/0!	0.00566659	0.0111699	0.00788457	0.00788457	0.917873	0.917873	1
AT1G63010:Io014	0	0	1	0	1	1	0	0	0	0.5	1	0	#DIV/0!	#DIV/0!	#DIV/0!	1	#NUM!	#NUM!	0.120815	0.552867	0.145761	1	0.552867	0.552867	0.145761
AT1G63240:I002	0.371429	0.333333	0.2	0.2	0.15	0.0666667	0.219512	0.238095	0.352381	0.2	0.108333	0.228804	-0.817136	-1.70166	-0.623025	-0.884523	0.19411	1.07863	0.00821724	0.0332283	0.00620165	0.0653984	0.82003	0.153474	0.0707253
AT1G63420:I003	0.263158	0.285714	0.411765	0.384615	0.181818	0.473684	1	1	0.274436	0.39819	0.327751	1	0.536987	0.256131	1.86546	-0.280856	1.32847	1.60933	0.00652743	0.662846	0.9517	0.00763596	0.0150696	0.900577	0.0101058
AT1G63690:I015	0	0	0.0131579	0.0150376	0	0	0	0	0	0.0140977	0	0	#DIV/0!	#DIV/0!	#DIV/0!	#NUM!	#NUM!	#DIV/0!	6.49422e-05	0.00012465	1	1	0.00012465	0.00012465	1
AT1G64050:I004	0	0	0	0	0.0175439	0.03125	0	0.00507614	0	0	0.0243969	0.00253807	#DIV/0!	#DIV/0!	#DIV/0!	#DIV/0!	#DIV/0!	-3.2649	0.022919	1	0.0306613	0.957033	0.957033	0.0306613	0.0441662
AT1G64530:E003	0	0	0	0	1	1	0	0	0	0	1	0	#DIV/0!	#DIV/0!	#DIV/0!	#DIV/0!	#DIV/0!	#NUM!	5.71712e-64	0.0986381	9.37028e-14	0.157728	0.951303	9.37028e-14	9.37028e-14
AT1G64650:I005	0.027027	0.0486486	0.00909091	0.017301	0	0.00625	0.0175439	0.00990099	0.0378378	0.013196	0.003125	0.0137224	-1.51973	-3.5979	-1.46329	-2.07817	0.0564377	2.13461	0.0665897	0.153698	0.0571072	0.16248	0.999913	0.692077	0.662169
AT1G64850:I002	0.00253165	0	0.0110865	0.0122164	0	0	0	0	0.00126582	0.0116514	0	0	3.20236	#NUM!	#NUM!	#NUM!	#NUM!	#DIV/0!	0.000722456	0.00156922	0.612399	0.612399	0.00100252	0.00100252	1
AT1G64860:I007	0.00199601	0	0.0074813	0.0132013	0	0	0	0	0.000998004	0.0103413	0	0	3.37323	#NUM!	#NUM!	#NUM!	#NUM!	#DIV/0!	0.0210615	0.0399342	0.962778	0.962778	0.0284183	0.0284183	1
AT1G65580:I007	0	0	0.0526316	0.0277778	0	0.0232558	0	0	0	0.0402047	0.0116279	0	#DIV/0!	#DIV/0!	#DIV/0!	-1.78977	#NUM!	#NUM!	0.0776848	0.0917393	0.775102	1	0.0917393	0.224193	0.775102
AT1G65930:I009	0.00199601	0.00869565	0.00550459	0.0103093	0.0226087	0.0190337	0.00852273	0	0.00534583	0.00790693	0.0208212	0.00426136	0.564704	1.96157	-0.327099	1.39686	-0.891803	-2.28867	0.0566187	0.931649	0.0776407	0.993839	0.837567	0.13035	0.0631029
AT1G65930:I011	0	0	0.00166945	0.00131752	0	0	0	0	0	0.00149349	0	0	#DIV/0!	#DIV/0!	#DIV/0!	#NUM!	#NUM!	#DIV/0!	0.000615435	0.000965055	1	1	0.000965055	0.000965055	1
AT1G65970:E002	0	0	0	0	0	0	1	1	0	0	0	1	#DIV/0!	#DIV/0!	#DIV/0!	#DIV/0!	#DIV/0!	#DIV/0!	8.33541e-63	0.856121	0.968436	9.37028e-14	9.37028e-14	0.983129	9.37028e-14
AT1G66200:I005	0.00101523	0	0.00334448	0.0059676	0	0	0	0	0.000507614	0.00465604	0	0	3.1973	#NUM!	#NUM!	#NUM!	#NUM!	#DIV/0!	0.0236908	0.0462098	0.952326	0.952326	0.0315372	0.0315372	1
AT1G66200:I012	0	0	0	0	0.00144092	0.000977517	0	0.000397614	0	0	0.00120922	0.000198807	#DIV/0!	#DIV/0!	#DIV/0!	#DIV/0!	#DIV/0!	-2.60464	0.0130927	1	0.0169529	0.796902	0.796902	0.0169529	0.0315744
AT1G66240:I003	1	1	1	1	1	1	0.416667	0.310345	1	1	1	0.363506	0	0	-1.45995	0	-1.45995	-1.45995	0.000158742	1	1	0.000254544	0.000254544	1	0.000254544
AT1G66430:I003	0	0	0.0163934	0.0258065	0	0	0	0	0	0.0210999	0	0	#DIV/0!	#DIV/0!	#DIV/0!	#NUM!	#NUM!	#DIV/0!	0.00710469	0.0108651	1	1	0.0108651	0.0108651	1
AT1G66910:Io001	1	1	0	0	0	1	1	1	1	0	0.5	1	#NUM!	-1	0	#DIV/0!	#DIV/0!	1	0.120815	0.145761	0.552867	1	0.145761	0.552867	0.552867
AT1G67140:E028	0	0	0	0	1	1	0	0	0	0	1	0	#DIV/0!	#DIV/0!	#DIV/0!	#DIV/0!	#DIV/0!	#NUM!	5.71712e-64	0.0986381	9.37028e-14	0.157728	0.951303	9.37028e-14	9.37028e-14
AT1G67140:I001	0	0	0	0	0.037037	0.0232558	0	0	0	0	0.0301464	0	#DIV/0!	#DIV/0!	#DIV/0!	#DIV/0!	#DIV/0!	#NUM!	0.00777719	1	0.0118712	1	1	0.0118712	0.0118712
AT1G67320:E019	0	0	0	0	0	0	1	1	0	0	0	1	#DIV/0!	#DIV/0!	#DIV/0!	#DIV/0!	#DIV/0!	#DIV/0!	8.33541e-63	0.856121	0.968436	9.37028e-14	9.37028e-14	0.983129	9.37028e-14
AT1G67320:E020	1	1	1	1	0	0	1	1	1	1	0	1	0	#NUM!	0	#NUM!	0	#DIV/0!	2.02572e-63	0.0528882	9.37028e-14	0.0528882	1	9.37028e-14	9.37028e-14
AT1G67730:I002	0.0111111	0.00719425	0	0	0.00374532	0.00296736	0.00293255	0.00303951	0.00915268	0	0.00335634	0.00298603	#NUM!	-1.44731	-1.61596	#DIV/0!	#DIV/0!	-0.168658	0.012631	0.0100331	0.048715	0.0398128	0.288337	0.223824	0.992725
AT1G67970:I001	0	0	0.111111	0.0714286	0	0	0	0	0	0.0912698	0	0	#DIV/0!	#DIV/0!	#DIV/0!	#NUM!	#NUM!	#DIV/0!	0.00645661	0.00989279	1	1	0.00989279	0.00989279	1
AT1G68000:I010	0.0217391	0	0.0512821	0.0573248	0	0	0	0	0.0108696	0.0543034	0	0	2.32075	#NUM!	#NUM!	#NUM!	#NUM!	#DIV/0!	0.00654526	0.0187389	0.577582	0.577582	0.00837746	0.00837746	1
AT1G68070:I003	0	0	0.126761	0.0361446	0.0505051	0.129032	0	0	0	0.0814526	0.0897687	0	#DIV/0!	#DIV/0!	#DIV/0!	0.140252	#NUM!	#NUM!	0.178107	0.347164	0.287415	1	0.347164	0.996893	0.287415
AT1G68490:I002	0	0	0	0.00684931	0	0	0.0229508	0.021164	0	0.00342466	0	0.0220574	#DIV/0!	#DIV/0!	#DIV/0!	#NUM!	2.68723	#DIV/0!	0.00239388	0.574751	1	0.00318244	0.00601092	0.574751	0.00318244
AT1G68585:I002	0.0103093	0	0.0574713	0.0363636	0	0	0	0	0.00515464	0.0469174	0	0	3.18618	#NUM!	#NUM!	#NUM!	#NUM!	#DIV/0!	0.0121783	0.0247201	0.920343	0.920343	0.0164489	0.0164489	1
AT1G68660:I002	0.00277008	0.00448431	0.00381194	0.00280899	0.00330033	0.00268096	0.00651466	0.00887372	0.00362719	0.00331047	0.00299065	0.00769419	-0.131819	-0.278396	1.08492	-0.146577	1.21673	1.36331	0.0372991	0.990748	0.935391	0.0699796	0.0553996	0.990484	0.0441814
AT1G68660:I003	0.013986	0.0171821	0.0196078	0.0162162	0.0117647	0.0093985	0.0226757	0.0229148	0.0155841	0.017912	0.0105816	0.0227952	0.200857	-0.558514	0.548661	-0.759371	0.347804	1.10718	0.0120615	0.628771	0.163719	0.057385	0.173996	0.0544835	0.00937024
AT1G68670:I004	0.0273973	0.0212766	0	0	0.00591716	0	0.0222222	0.0141414	0.0243369	0	0.00295858	0.0181818	#NUM!	-3.04017	-0.420651	#DIV/0!	#DIV/0!	2.61952	0.0107468	0.0143958	0.0227378	0.520769	0.039362	0.887358	0.0693318
AT1G68760:I001	0.131313	0.132743	0.0491803	0.0746269	0.04	0.0266667	0.0625	0.0568182	0.132028	0.0619036	0.0333333	0.0596591	-1.09275	-1.98581	-1.14603	-0.893058	-0.0532812	0.839776	0.00275768	0.00857191	0.00236965	0.0076322	0.995845	0.155938	0.19139
AT1G68910:Io005	0	0.0769231	0	0.142857	0	0	1	1	0.0384615	0.0714286	0	1	0.893085	#NUM!	4.70044	#NUM!	3.80735	#DIV/0!	0.000162798	0.934713	0.903184	0.000263975	0.000300064	0.635421	0.000229726
AT1G69080:I001	0	0	0.0666667	0.217391	1	1	0	0	0	0.142029	1	0	#DIV/0!	#DIV/0!	#DIV/0!	2.81574	#NUM!	#NUM!	0.000123168	0.169865	0.000179887	1	0.169865	0.000306163	0.000179887
AT1G69420:I006	0.0149254	0.00990099	0.032967	0.05	0	0	0	0	0.0124132	0.0414835	0	0	1.74067	#NUM!	#NUM!	#NUM!	#NUM!	#DIV/0!	0.00756631	0.0327453	0.329096	0.329096	0.00934699	0.00934699	1
AT1G69440:E002	1	1	1	1	1	1	0	0	1	1	1	0	0	0	#NUM!	0	#NUM!	#NUM!	1.26896e-61	0.888134	1	9.37028e-14	9.37028e-14	0.888134	9.37028e-14
AT1G69510:E006	1	1	1	1	0.923225	0.895072	1	1	1	1	0.909148	1	0	-0.137413	0	-0.137413	0	0.137413	0.00178491	1	0.00278499	1	1	0.00278499	0.00278499
AT1G69700:I001	0.00740741	0	0.0153846	0.0149254	0	0	0	0	0.0037037	0.015155	0	0	2.03275	#NUM!	#NUM!	#NUM!	#NUM!	#DIV/0!	0.0122115	0.0398726	0.55415	0.55415	0.0152023	0.0152023	1
AT1G69840:Io008	0.0588235	0.208333	1	0.578947	0.157895	0.0461538	0.0625	0.122807	0.133578	0.789474	0.102024	0.0926535	2.5632	-0.388774	-0.52777	-2.95198	-3.09097	-0.138995	0.0322524	0.0531478	0.997078	0.993727	0.0437266	0.0456957	0.999922
AT1G70100:I001	0	0	1	1	0	0	0	0	0	1	0	0	#DIV/0!	#DIV/0!	#DIV/0!	#NUM!	#NUM!	#DIV/0!	4.00109e-64	9.37028e-14	0.938279	0.938279	9.37028e-14	9.37028e-14	1
AT1G70100:Io001	0	0	0.0222222	0.0188679	0	0	0	0	0	0.0205451	0	0	#DIV/0!	#DIV/0!	#DIV/0!	#NUM!	#NUM!	#DIV/0!	0.000145001	0.000234763	1	1	0.000234763	0.000234763	1
AT1G70100:Io008	1	1	0	0	0	0	1	0	1	0	0	0.5	#NUM!	#NUM!	-1	#DIV/0!	#DIV/0!	#DIV/0!	0.120815	0.145761	0.145761	0.552867	0.552867	1	0.552867
AT1G70490:I001	0	0	0.00134589	0.00178253	0.00130719	0.00382409	0	0	0	0.00156421	0.00256564	0	#DIV/0!	#DIV/0!	#DIV/0!	0.713882	#NUM!	#NUM!	0.11103	0.415364	0.144097	1	0.415364	0.704157	0.144097
AT1G70580:Io001	1	1	1	1	1	1	0.142857	0	1	1	1	0.0714286	0	0	-3.80735	0	-3.80735	-3.80735	0.000114589	1	1	0.000192127	0.000192127	1	0.000192127
AT1G70710:I003	0.0344828	0	0.0909091	0.0714286	0	0.0322581	0	0	0.0172414	0.0811688	0.016129	0	2.23505	-0.0962153	#NUM!	-2.33127	#NUM!	#NUM!	0.0371433	0.0772678	0.999902	0.780702	0.0361675	0.0733377	0.809982
AT1G70820:I003	0.0193237	0.0184697	0.00692841	0.00527241	0	0.00591716	0.00444444	0.0104167	0.0188967	0.00610041	0.00295858	0.00743056	-1.63115	-2.67515	-1.34659	-1.044	0.284565	1.32857	0.0231015	0.0450955	0.0215009	0.0639231	0.968817	0.74273	0.527341
AT1G70820:I006	0.0162866	0.0194384	0.00682594	0.00469484	0	0.00852273	0.0231579	0.027027	0.0178625	0.00576039	0.00426136	0.0250925	-1.6327	-2.06755	0.490316	-0.434851	2.12302	2.55787	0.0113278	0.0880558	0.0617858	0.314572	0.019141	0.972117	0.0146886
AT1G70830:Io003	0.00165837	0	0.00560224	0.00714286	0	0	0	0	0.000829187	0.00637255	0	0	2.9421	#NUM!	#NUM!	#NUM!	#NUM!	#DIV/0!	0.00345753	0.00785711	0.740666	0.740666	0.00467307	0.00467307	1
AT1G71030:I001	0.0162162	0.0181818	0.0149893	0.0141844	0.004329	0.01875	0.0648464	0.0450161	0.017199	0.0145868	0.0115395	0.0549312	-0.237658	-0.575745	1.6753	-0.338087	1.91296	2.25105	0.0212172	0.989228	0.910285	0.0407211	0.0325921	0.983245	0.0254402
AT1G71040:I002	0.0163934	0	0.047619	0.030303	0.0588235	0.0549451	0	0	0.00819672	0.038961	0.0568843	0	2.24891	2.79491	#NUM!	0.545998	#NUM!	#NUM!	0.00764034	0.0733137	0.015931	0.778304	0.0344262	0.292764	0.00907846
AT1G71720:I004	0.0144928	0.0107527	0	0	0	0	0	0	0.0126227	0	0	0	#NUM!	#NUM!	#NUM!	#DIV/0!	#DIV/0!	#DIV/0!	0.00150125	0.00234601	0.00234601	0.00234601	1	1	1
AT1G71720:I005	0.0185185	0.0243902	0	0	0.0105263	0	0.0105263	0.00787402	0.0214544	0	0.00526316	0.00920017	#NUM!	-2.02727	-1.22154	#DIV/0!	#DIV/0!	0.805731	0.0312547	0.0267024	0.0669272	0.148505	0.289932	0.654987	0.805695
AT1G72160:I002	0.0275862	0.0196078	0.0176678	0.0132626	0.00343643	0.0178117	0.0253521	0.0284238	0.023597	0.0154652	0.0106241	0.0268879	-0.609577	-1.15127	0.188354	-0.541692	0.797932	1.33962	0.160995	0.593505	0.286306	0.945087	0.365305	0.855355	0.170762
AT1G72190:I002	0.0588235	0	0.0588235	0.0909091	0.166667	0.166667	0.0434783	0.103448	0.0294118	0.0748663	0.166667	0.0734633	1.34792	2.5025	1.32063	1.15458	-0.0272936	-1.18187	0.0500246	0.545553	0.0413164	0.566492	0.999964	0.13799	0.132486
AT1G72190:I003	0.0967742	0.0232558	0.166667	0.238095	0.111111	0.137255	0	0	0.060015	0.202381	0.124183	0	1.75368	1.04907	#NUM!	-0.704606	#NUM!	#NUM!	0.0218627	0.0618388	0.421715	0.467145	0.0191499	0.294922	0.0934075
AT1G72370:I003	0	0	0	0	0.00285442	0.00343643	0.00193424	0.00133333	0	0	0.00314542	0.00163378	#DIV/0!	#DIV/0!	#DIV/0!	#DIV/0!	#DIV/0!	-0.945037	0.00115234	1	0.00154689	0.0178076	0.0178076	0.00154689	0.0233691
AT1G72630:I001	0.0149254	0	0.0149254	0.0133333	0.0217391	0.0294118	0	0.0075188	0.00746269	0.0141294	0.0255754	0.0037594	0.920928	1.77699	-0.989193	0.856064	-1.91012	-2.76619	0.0960952	0.747903	0.153138	0.93684	0.473816	0.406902	0.0915741
AT1G72640:I007	0.00689655	0	0	0.0135135	0	0	0.0338983	0.04	0.00344828	0.00675676	0	0.0369492	0.970456	#NUM!	3.42159	#NUM!	2.45114	#DIV/0!	0.00937834	0.935437	0.928096	0.0150268	0.0216853	0.673912	0.0105544
AT1G72690:I001	0	0	0.0344828	0.0625	0	0	0	0	0	0.0484914	0	0	#DIV/0!	#DIV/0!	#DIV/0!	#NUM!	#NUM!	#DIV/0!	0.0181602	0.0271064	1	1	0.0271064	0.0271064	1
AT1G72880:I001	0.015625	0.0232558	0	0.00571429	0	0	0.0238095	0.0120482	0.0194404	0.00285714	0	0.0179289	-2.76641	#NUM!	-0.116775	#NUM!	2.64964	#DIV/0!	0.0448328	0.113833	0.0714813	0.990974	0.147495	0.946272	0.0910535
AT1G72880:I008	0	0	0.010989	0.0107527	0	0	0	0	0	0.0108708	0	0	#DIV/0!	#DIV/0!	#DIV/0!	#NUM!	#NUM!	#DIV/0!	4.65124e-08	9.37028e-14	1	1	9.37028e-14	9.37028e-14	1
AT1G73110:E011	1	1	1	1	0	0	1	1	1	1	0	1	0	#NUM!	0	#NUM!	0	#DIV/0!	2.02572e-63	0.0528882	9.37028e-14	0.0528882	1	9.37028e-14	9.37028e-14
AT1G73170:I002	0.0731707	0.0731707	0.072	0.0292887	0.0358974	0.0246305	0.0839695	0.0828025	0.0731707	0.0506444	0.030264	0.083386	-0.530865	-1.27366	0.188539	-0.742799	0.719404	1.4622	0.0867707	0.539853	0.157366	0.909079	0.293514	0.605923	0.0871134
AT1G73170:I005	0.047619	0.02	0.02	0.0344828	0.0327869	0.00787402	0.0666667	0.0873786	0.0338095	0.0272414	0.0203305	0.0770227	-0.31163	-0.733788	1.18785	-0.422158	1.49948	1.92164	0.0733297	0.973307	0.830753	0.161625	0.110499	0.969254	0.0755828
AT1G73310:E007	0	0	0	0	0	0	1	1	0	0	0	1	#DIV/0!	#DIV/0!	#DIV/0!	#DIV/0!	#DIV/0!	#DIV/0!	8.33541e-63	0.856121	0.968436	9.37028e-14	9.37028e-14	0.983129	9.37028e-14
AT1G73350:I002	0.0571429	0.142857	0.213115	0.245283	0.191489	0.221053	0.142857	0.2	0.1	0.229199	0.206271	0.171429	1.1966	1.04454	0.777608	-0.152059	-0.418992	-0.266933	0.104513	0.0980052	0.166537	0.387619	0.531317	0.933264	0.815738
AT1G73430:I015	0.0833333	0.0714286	0	0	0	0	0	0	0.077381	0	0	0	#NUM!	#NUM!	#NUM!	#DIV/0!	#DIV/0!	#DIV/0!	0.000114589	0.000192127	0.000192127	0.000192127	1	1	1
AT1G73875:Io014	1	1	0	1	0	0	1	1	1	0.5	0	1	-1	#NUM!	0	#NUM!	1	#DIV/0!	0.120815	0.552867	0.145761	1	0.552867	0.552867	0.145761
AT1G74880:I003	0.00206186	0.00413223	0	0	0	0	0	0	0.00309704	0	0	0	#NUM!	#NUM!	#NUM!	#DIV/0!	#DIV/0!	#DIV/0!	0.0301205	0.044134	0.044134	0.044134	1	1	1
AT1G75270:I001	0.0294118	0.029703	0	0	0	0	0.0133333	0	0.0295574	0	0	0.00666667	#NUM!	#NUM!	-2.14848	#DIV/0!	#DIV/0!	#DIV/0!	0.00899036	0.0113223	0.0113223	0.02789	0.553026	1	0.553026
AT1G75290:I004	0	0	1	1	1	1	1	1	0	1	1	1	#DIV/0!	#DIV/0!	#DIV/0!	0	0	0	5.71712e-64	9.37028e-14	9.37028e-14	9.37028e-14	0.157728	1	0.157728
AT1G75295:E003	0	0	0	0	0	0	1	1	0	0	0	1	#DIV/0!	#DIV/0!	#DIV/0!	#DIV/0!	#DIV/0!	#DIV/0!	8.33541e-63	0.856121	0.968436	9.37028e-14	9.37028e-14	0.983129	9.37028e-14
AT1G75295:I001	1	1	1	1	1	1	0.333333	0.363636	1	1	1	0.348485	0	0	-1.52083	0	-1.52083	-1.52083	9.73362e-07	1	1	1.60814e-08	1.60814e-08	1	1.60814e-08
AT1G75340:I004	0	0	0.0769231	0.0549451	0	0	0	0	0	0.0659341	0	0	#DIV/0!	#DIV/0!	#DIV/0!	#NUM!	#NUM!	#DIV/0!	0.00236292	0.00367605	1	1	0.00367605	0.00367605	1
AT1G75340:Io004	0	0	1	1	1	1	0	0	0	1	1	0	#DIV/0!	#DIV/0!	#DIV/0!	0	#NUM!	#NUM!	4.45105e-64	9.37028e-14	9.37028e-14	0.193189	9.37028e-14	1	9.37028e-14
AT1G75370:I009	0.00714286	0.0153846	0.00404858	0.00411523	0.0122449	0.00327869	0.0227273	0.0322581	0.0112637	0.0040819	0.00776179	0.0274927	-1.46437	-0.537223	1.28736	0.927148	2.75173	1.82459	0.0440593	0.601498	0.913703	0.128111	0.0424502	0.902263	0.0728918
AT1G75380:I010	0.0083682	0.0119284	0.00451467	0.00805861	0.0102941	0.0113314	0.0185778	0.0201568	0.0101483	0.00628664	0.0108128	0.0193673	-0.690879	0.0914975	0.932383	0.782377	1.62326	0.840886	0.00977735	0.3112	0.983249	0.0278152	0.0079969	0.221902	0.0358004
AT1G75380:Io012	0	0	0	0	0	0	0.00358423	0.00338983	0	0	0	0.00348703	#DIV/0!	#DIV/0!	#DIV/0!	#DIV/0!	#DIV/0!	#DIV/0!	2.00749e-06	1	1	3.60441e-07	3.60441e-07	1	3.60441e-07
AT1G75680:I004	1	1	1	1	1	1	0	0	1	1	1	0	0	0	#NUM!	0	#NUM!	#NUM!	1.26896e-61	0.888134	1	9.37028e-14	9.37028e-14	0.888134	9.37028e-14
AT1G75770:I002	0.181818	0.259259	0.037037	0.037037	0	0.0909091	0.2	0.0769231	0.220539	0.037037	0.0454545	0.138462	-2.57399	-2.27854	-0.671547	0.295456	1.90244	1.60699	0.1038	0.121466	0.137967	0.581868	0.43884	0.998885	0.497875
AT1G76150:I009	0	0	0	0	0	0	0.00421941	0.00294985	0	0	0	0.00358463	#DIV/0!	#DIV/0!	#DIV/0!	#DIV/0!	#DIV/0!	#DIV/0!	0.00297931	1	1	0.00462188	0.00462188	1	0.00462188
AT1G76160:I001	0.0150754	0.00540541	0.025	0.030303	0	0	0	0	0.0102404	0.0276515	0	0	1.43309	#NUM!	#NUM!	#NUM!	#NUM!	#DIV/0!	0.00581272	0.0369614	0.176248	0.176248	0.00720268	0.00720268	1
AT1G76260:E005	1	1	1	1	0	0	1	1	1	1	0	1	0	#NUM!	0	#NUM!	0	#DIV/0!	2.02572e-63	0.0528882	9.37028e-14	0.0528882	1	9.37028e-14	9.37028e-14
AT1G76270:E007	1	1	1	1	0	0	1	1	1	1	0	1	0	#NUM!	0	#NUM!	0	#DIV/0!	2.02572e-63	0.0528882	9.37028e-14	0.0528882	1	9.37028e-14	9.37028e-14
AT1G76270:E008	1	1	1	1	0	0	1	1	1	1	0	1	0	#NUM!	0	#NUM!	0	#DIV/0!	2.02572e-63	0.0528882	9.37028e-14	0.0528882	1	9.37028e-14	9.37028e-14
AT1G76280:I005	0	0	0.0666667	0.0588235	0	0	0	0	0	0.0627451	0	0	#DIV/0!	#DIV/0!	#DIV/0!	#NUM!	#NUM!	#DIV/0!	5.02499e-05	0.000103359	1	1	0.000103359	0.000103359	1
AT1G76380:E008	0	0	0	0	0	0	1	1	0	0	0	1	#DIV/0!	#DIV/0!	#DIV/0!	#DIV/0!	#DIV/0!	#DIV/0!	8.33541e-63	0.856121	0.968436	9.37028e-14	9.37028e-14	0.983129	9.37028e-14
AT1G76380:E009	0	0	0	0	0	0	1	1	0	0	0	1	#DIV/0!	#DIV/0!	#DIV/0!	#DIV/0!	#DIV/0!	#DIV/0!	8.33541e-63	0.856121	0.968436	9.37028e-14	9.37028e-14	0.983129	9.37028e-14
AT1G76450:I003	0.0154374	0.00860585	0.0056926	0.00392157	0	0.00439239	0.0150376	0.00973574	0.0120216	0.00480708	0.00219619	0.0123867	-1.3224	-2.45255	0.0431567	-1.13016	1.36555	2.49571	0.0948704	0.301008	0.147092	0.999519	0.272035	0.873101	0.133494
AT1G76570:I001	0.133333	0.179487	0.04	0.0291262	0.0185185	0.0869565	0.0731707	0.12069	0.15641	0.0345631	0.0527375	0.0969302	-2.17803	-1.56843	-0.690317	0.609597	1.48771	0.878116	0.0742463	0.0737383	0.117957	0.406533	0.375127	0.945615	0.606253
AT1G76580:E006	0	0	0	0	0	0	1	1	0	0	0	1	#DIV/0!	#DIV/0!	#DIV/0!	#DIV/0!	#DIV/0!	#DIV/0!	8.33541e-63	0.856121	0.968436	9.37028e-14	9.37028e-14	0.983129	9.37028e-14
AT1G76580:E007	1	1	1	1	0	0	1	1	1	1	0	1	0	#NUM!	0	#NUM!	0	#DIV/0!	2.02572e-63	0.0528882	9.37028e-14	0.0528882	1	9.37028e-14	9.37028e-14
AT1G76810:I011	0	0	0	0	0	0.00775194	0.0184502	0.017094	0	0	0.00387597	0.0177721	#DIV/0!	#DIV/0!	#DIV/0!	#DIV/0!	#DIV/0!	2.19699	0.00836142	1	0.562924	0.0105752	0.0105752	0.562924	0.0253064
AT1G76940:Io006	1	1	0	0	1	1	1	1	1	0	1	1	#NUM!	0	0	#DIV/0!	#DIV/0!	0	9.90592e-64	9.37028e-14	0.220552	0.220552	9.37028e-14	9.37028e-14	1
AT1G77460:E006	1	1	1	1	1	1	0	0	1	1	1	0	0	0	#NUM!	0	#NUM!	#NUM!	1.26896e-61	0.888134	1	9.37028e-14	9.37028e-14	0.888134	9.37028e-14
AT1G77460:E007	1	1	1	1	1	1	0	0	1	1	1	0	0	0	#NUM!	0	#NUM!	#NUM!	1.26896e-61	0.888134	1	9.37028e-14	9.37028e-14	0.888134	9.37028e-14
AT1G77460:E008	0	0	0	0	1	1	0	0	0	0	1	0	#DIV/0!	#DIV/0!	#DIV/0!	#DIV/0!	#DIV/0!	#NUM!	5.71712e-64	0.0986381	9.37028e-14	0.157728	0.951303	9.37028e-14	9.37028e-14
AT1G77460:E009	1	1	1	1	1	1	0	0	1	1	1	0	0	0	#NUM!	0	#NUM!	#NUM!	1.26896e-61	0.888134	1	9.37028e-14	9.37028e-14	0.888134	9.37028e-14
AT1G77460:E010	1	1	1	1	1	1	0	0	1	1	1	0	0	0	#NUM!	0	#NUM!	#NUM!	1.26896e-61	0.888134	1	9.37028e-14	9.37028e-14	0.888134	9.37028e-14
AT1G77460:E011	1	1	1	1	1	1	0	0	1	1	1	0	0	0	#NUM!	0	#NUM!	#NUM!	1.26896e-61	0.888134	1	9.37028e-14	9.37028e-14	0.888134	9.37028e-14
AT1G77460:Io008	1	1	1	1	1	1	0	0	1	1	1	0	0	0	#NUM!	0	#NUM!	#NUM!	1.26896e-61	0.888134	1	9.37028e-14	9.37028e-14	0.888134	9.37028e-14
AT1G77490:I001	0	0	0	0	1	1	0	0	0	0	1	0	#DIV/0!	#DIV/0!	#DIV/0!	#DIV/0!	#DIV/0!	#NUM!	5.71712e-64	0.0986381	9.37028e-14	0.157728	0.951303	9.37028e-14	9.37028e-14
AT1G77690:E002	1	1	1	1	0	0	1	1	1	1	0	1	0	#NUM!	0	#NUM!	0	#DIV/0!	2.02572e-63	0.0528882	9.37028e-14	0.0528882	1	9.37028e-14	9.37028e-14
AT1G77690:E003	1	1	1	1	0	0	1	1	1	1	0	1	0	#NUM!	0	#NUM!	0	#DIV/0!	2.02572e-63	0.0528882	9.37028e-14	0.0528882	1	9.37028e-14	9.37028e-14
AT1G77690:E004	1	1	1	1	0	0	1	1	1	1	0	1	0	#NUM!	0	#NUM!	0	#DIV/0!	2.02572e-63	0.0528882	9.37028e-14	0.0528882	1	9.37028e-14	9.37028e-14
AT1G77690:E005	1	1	1	1	0	0	1	1	1	1	0	1	0	#NUM!	0	#NUM!	0	#DIV/0!	2.02572e-63	0.0528882	9.37028e-14	0.0528882	1	9.37028e-14	9.37028e-14
AT1G77690:E006	1	1	1	1	0	0	1	1	1	1	0	1	0	#NUM!	0	#NUM!	0	#DIV/0!	2.02572e-63	0.0528882	9.37028e-14	0.0528882	1	9.37028e-14	9.37028e-14
AT1G77800:Io023	0	0	0	0	0	0	1	1	0	0	0	1	#DIV/0!	#DIV/0!	#DIV/0!	#DIV/0!	#DIV/0!	#DIV/0!	8.33541e-63	0.856121	0.968436	9.37028e-14	9.37028e-14	0.983129	9.37028e-14
AT1G77810:E009	0	0	0	0	0	0	1	1	0	0	0	1	#DIV/0!	#DIV/0!	#DIV/0!	#DIV/0!	#DIV/0!	#DIV/0!	8.33541e-63	0.856121	0.968436	9.37028e-14	9.37028e-14	0.983129	9.37028e-14
AT1G78476:E003	0	0	0	0	0	0	1	1	0	0	0	1	#DIV/0!	#DIV/0!	#DIV/0!	#DIV/0!	#DIV/0!	#DIV/0!	8.33541e-63	0.856121	0.968436	9.37028e-14	9.37028e-14	0.983129	9.37028e-14
AT1G78510:I003	0	0	0	0	0.0172414	0.0147059	0.003367	0.00275482	0	0	0.0159736	0.00306091	#DIV/0!	#DIV/0!	#DIV/0!	#DIV/0!	#DIV/0!	-2.38366	0.000175248	1	0.000234894	0.0935035	0.0935035	0.000234894	0.000525721
AT1G78600:I004	0	0	1	1	0	0	0.230769	0.1	0	1	0	0.165385	#DIV/0!	#DIV/0!	#DIV/0!	#NUM!	-2.5961	#DIV/0!	7.1396e-05	0.00011786	1	0.0748603	0.000204023	0.00011786	0.0748603
AT1G78650:E002	1	1	1	1	0	0	1	1	1	1	0	1	0	#NUM!	0	#NUM!	0	#DIV/0!	2.02572e-63	0.0528882	9.37028e-14	0.0528882	1	9.37028e-14	9.37028e-14
AT1G78650:E003	1	1	1	1	0	0	1	1	1	1	0	1	0	#NUM!	0	#NUM!	0	#DIV/0!	2.02572e-63	0.0528882	9.37028e-14	0.0528882	1	9.37028e-14	9.37028e-14
AT1G78650:E005	1	1	1	1	0	0	1	1	1	1	0	1	0	#NUM!	0	#NUM!	0	#DIV/0!	2.02572e-63	0.0528882	9.37028e-14	0.0528882	1	9.37028e-14	9.37028e-14
AT1G78650:E006	1	1	1	1	0	0	1	1	1	1	0	1	0	#NUM!	0	#NUM!	0	#DIV/0!	2.02572e-63	0.0528882	9.37028e-14	0.0528882	1	9.37028e-14	9.37028e-14
AT1G78650:E007	1	1	1	1	0	0	1	1	1	1	0	1	0	#NUM!	0	#NUM!	0	#DIV/0!	2.02572e-63	0.0528882	9.37028e-14	0.0528882	1	9.37028e-14	9.37028e-14
AT1G78680:I003	0	0.00194932	0.00395257	0.0048	0	0	0	0	0.000974659	0.00437628	0	0	2.16674	#NUM!	#NUM!	#NUM!	#NUM!	#DIV/0!	0.0117496	0.0353243	0.609663	0.609663	0.0147617	0.0147617	1
AT1G78800:I003	0.125	0.117647	0	0.0196078	0.0454545	0	0.0357143	0.0384615	0.121324	0.00980392	0.0227273	0.0370879	-3.62936	-2.41636	-1.70984	1.21299	1.91952	0.706524	0.0106607	0.0111625	0.0173598	0.0299616	0.495349	0.880983	0.847308
AT1G78915:I006	0.010989	0	0	0.0344828	0	0	0.0666667	0.0638298	0.00549451	0.0172414	0	0.0652482	1.64981	#NUM!	3.56988	#NUM!	1.92006	#DIV/0!	0.0220711	0.79959	0.970528	0.0321451	0.0653006	0.586911	0.0238061
AT1G79530:I001	0	0	1	1	1	1	1	1	0	1	1	1	#DIV/0!	#DIV/0!	#DIV/0!	0	0	0	5.71712e-64	9.37028e-14	9.37028e-14	9.37028e-14	0.157728	1	0.157728
AT1G79590:I007	0	0	0.0238095	0.03125	0	0	0.00970874	0.00862069	0	0.0275298	0	0.00916471	#DIV/0!	#DIV/0!	#DIV/0!	#NUM!	-1.58683	#DIV/0!	0.00137622	0.00171508	1	0.0836491	0.00793656	0.00171508	0.0836491
AT1G79730:I006	0.0434783	0.04	0	0	0	0.0172414	0.0117647	0	0.0417391	0	0.00862069	0.00588235	#NUM!	-2.27553	-2.82694	#DIV/0!	#DIV/0!	-0.55141	0.0165448	0.0171935	0.0380395	0.0291361	0.857659	0.682198	0.981008
AT1G79740:I003	1	1	1	1	0.125	0.181818	1	1	1	1	0.153409	1	0	-2.70454	0	-2.70454	0	2.70454	4.21205e-06	1	3.29621e-06	1	1	3.29621e-06	3.29621e-06
AT1G79840:E004	1	1	1	1	0	0	1	1	1	1	0	1	0	#NUM!	0	#NUM!	0	#DIV/0!	2.02572e-63	0.0528882	9.37028e-14	0.0528882	1	9.37028e-14	9.37028e-14
AT1G79840:E011	0	0	0	0	0	0	1	1	0	0	0	1	#DIV/0!	#DIV/0!	#DIV/0!	#DIV/0!	#DIV/0!	#DIV/0!	8.33541e-63	0.856121	0.968436	9.37028e-14	9.37028e-14	0.983129	9.37028e-14
AT1G79840:E013	0	0	0	0	0	0	1	1	0	0	0	1	#DIV/0!	#DIV/0!	#DIV/0!	#DIV/0!	#DIV/0!	#DIV/0!	8.33541e-63	0.856121	0.968436	9.37028e-14	9.37028e-14	0.983129	9.37028e-14
AT1G79880:I004	0	0	0.0666667	0.0689655	0	0	0	0	0	0.0678161	0	0	#DIV/0!	#DIV/0!	#DIV/0!	#NUM!	#NUM!	#DIV/0!	2.74841e-07	2.22178e-12	1	1	2.22178e-12	2.22178e-12	1
AT1G80270:Io001	1	1	0	0	0	0.04	0.0714286	0.047619	1	0	0.02	0.0595238	#NUM!	-5.64386	-4.07039	#DIV/0!	#DIV/0!	1.57347	1.08167e-06	1.63534e-08	2.44815e-08	5.31028e-08	0.072398	0.650447	0.218473
AT1G80270:Io004	1	1	0	0	0	0	0	1	1	0	0	0.5	#NUM!	#NUM!	-1	#DIV/0!	#DIV/0!	#DIV/0!	0.120815	0.145761	0.145761	0.552867	0.552867	1	0.552867
AT1G80270:Io006	1	1	0	0	0	0	0	1	1	0	0	0.5	#NUM!	#NUM!	-1	#DIV/0!	#DIV/0!	#DIV/0!	0.120815	0.145761	0.145761	0.552867	0.552867	1	0.552867
AT1G80360:Io009	1	1	1	1	0.0588235	0.12	1	1	1	1	0.0894118	1	0	-3.48339	0	-3.48339	0	3.48339	4.22946e-06	1	3.32984e-06	1	1	3.32984e-06	3.32984e-06
AT1G80420:Io011	1	1	1	1	0.351351	0.351351	1	1	1	1	0.351351	1	0	-1.50901	0	-1.50901	0	1.50901	1.52972e-61	0.735753	9.37028e-14	1	0.735753	9.37028e-14	9.37028e-14
AT1G80640:Io010	0	0	1	1	1	1	0	0	0	1	1	0	#DIV/0!	#DIV/0!	#DIV/0!	0	#NUM!	#NUM!	4.45105e-64	9.37028e-14	9.37028e-14	0.193189	9.37028e-14	1	9.37028e-14
AT1G80690:I001	0	0	1	1	1	1	1	1	0	1	1	1	#DIV/0!	#DIV/0!	#DIV/0!	0	0	0	5.71712e-64	9.37028e-14	9.37028e-14	9.37028e-14	0.157728	1	0.157728
AT1G80690:Io001	0	0	0.142857	0.142857	1	1	0.0967742	0.0344828	0	0.142857	1	0.0656285	#DIV/0!	#DIV/0!	#DIV/0!	2.80735	-1.12218	-3.92953	4.04144e-06	0.00999765	1.49323e-06	0.126738	0.0794858	6.78868e-06	3.08492e-06
AT1G80770:I013	0.0243902	0.046729	0.0126582	0.00502513	0	0.00653595	0.0138889	0.0128205	0.0355596	0.00884168	0.00326797	0.0133547	-2.00785	-3.44377	-1.41289	-1.43592	0.594956	2.03088	0.0698735	0.115482	0.0661269	0.187428	0.949734	0.912849	0.676475
AT1G80800:I001	0.0576923	0.0377358	0	0.0292887	0.0144928	0.00621118	0.0298507	0.045045	0.0477141	0.0146444	0.010352	0.0374479	-1.70407	-2.20451	-0.34953	-0.500439	1.35454	1.85498	0.138616	0.224863	0.167612	0.878228	0.454236	0.98842	0.339982
AT1G80810:E009	0	0	0	0	1	1	0	0	0	0	1	0	#DIV/0!	#DIV/0!	#DIV/0!	#DIV/0!	#DIV/0!	#NUM!	5.71712e-64	0.0986381	9.37028e-14	0.157728	0.951303	9.37028e-14	9.37028e-14
AT1G80810:E010	0	0	0	0	1	1	0	0	0	0	1	0	#DIV/0!	#DIV/0!	#DIV/0!	#DIV/0!	#DIV/0!	#NUM!	5.71712e-64	0.0986381	9.37028e-14	0.157728	0.951303	9.37028e-14	9.37028e-14
AT1G80850:I002	0.0526316	0.027027	0.259259	0.208333	0.0833333	0.0588235	0.126437	0.104762	0.0398293	0.233796	0.0710784	0.115599	2.55335	0.835582	1.53723	-1.71777	-1.01612	0.701649	0.00414914	0.00391126	0.586186	0.0984368	0.0237582	0.0075471	0.348952
AT1G80890:I001	0	0	1	1	1	1	1	1	0	1	1	1	#DIV/0!	#DIV/0!	#DIV/0!	0	0	0	5.71712e-64	9.37028e-14	9.37028e-14	9.37028e-14	0.157728	1	0.157728
AT1G80900:Io004	1	1	1	1	1	1	0.111111	0.0769231	1	1	1	0.0940171	0	0	-3.41093	0	-3.41093	-3.41093	4.21982e-07	1	1	8.28897e-11	8.28897e-11	1	8.28897e-11
AT1G80920:I001	0.045082	0.0828283	0.0601942	0.0250896	0.0167131	0.0240838	0.2	0.164645	0.0639551	0.0426419	0.0203984	0.182322	-0.584789	-1.6486	1.51136	-1.06381	2.09615	3.15996	0.00651068	0.779211	0.335378	0.0203356	0.011267	0.758777	0.00654613
AT1G80920:I002	0.0132325	0.0306748	0.030888	0.0165531	0.00396301	0.0164234	0.0867052	0.0673487	0.0219537	0.0237205	0.0101932	0.0770269	0.111675	-1.10686	1.8109	-1.21853	1.69923	2.91776	0.0143459	0.998453	0.742897	0.0283585	0.0316736	0.664855	0.0144114
AT1G80940:Io004	1	1	1	1	1	1	0.753425	0.726316	1	1	1	0.73987	0	0	-0.434656	0	-0.434656	-0.434656	2.43659e-05	1	1	5.62539e-05	5.62539e-05	1	5.62539e-05
AT2G01060:I006	0.00787402	0.0181818	0	0	0	0.00414938	0.00534759	0.00869565	0.0130279	0	0.00207469	0.00702162	#NUM!	-2.65064	-0.89173	#DIV/0!	#DIV/0!	1.75891	0.106978	0.106217	0.169175	0.529645	0.42343	0.953522	0.655247
AT2G01100:Io003	1	1	1	1	0.714286	0.606061	0.471698	0.448276	1	1	0.660173	0.459987	0	-0.599084	-1.12034	-0.599084	-1.12034	-0.521251	0.000373636	1	0.00337237	0.000557794	0.000557794	0.00337237	0.0233304
AT2G01170:E007	0	0	0	0	1	1	0	0	0	0	1	0	#DIV/0!	#DIV/0!	#DIV/0!	#DIV/0!	#DIV/0!	#NUM!	5.71712e-64	0.0986381	9.37028e-14	0.157728	0.951303	9.37028e-14	9.37028e-14
AT2G01220:I007	0	0	0	0	0.0117647	0.00952381	0	0	0	0	0.0106443	0	#DIV/0!	#DIV/0!	#DIV/0!	#DIV/0!	#DIV/0!	#NUM!	0.000395482	1	0.000618995	1	1	0.000618995	0.000618995
AT2G01220:Io012	0	0	0	0	1	1	0	0	0	0	1	0	#DIV/0!	#DIV/0!	#DIV/0!	#DIV/0!	#DIV/0!	#NUM!	5.71712e-64	0.0986381	9.37028e-14	0.157728	0.951303	9.37028e-14	9.37028e-14
AT2G01320:Io012	1	1	1	1	1	1	0.565217	0.522727	1	1	1	0.543972	0	0	-0.878395	0	-0.878395	-0.878395	1.55962e-05	1	1	3.43208e-05	3.43208e-05	1	3.43208e-05
AT2G01450:I011	1	1	0	0	0	0	1	1	1	0	0	1	#NUM!	#NUM!	0	#DIV/0!	#DIV/0!	#DIV/0!	1.11276e-62	9.37028e-14	9.37028e-14	0.692766	9.37028e-14	0.692766	9.37028e-14
AT2G01460:E004	1	1	1	1	1	1	0	0	1	1	1	0	0	0	#NUM!	0	#NUM!	#NUM!	1.26896e-61	0.888134	1	9.37028e-14	9.37028e-14	0.888134	9.37028e-14
AT2G01460:E005	1	1	1	1	1	1	0	0	1	1	1	0	0	0	#NUM!	0	#NUM!	#NUM!	1.26896e-61	0.888134	1	9.37028e-14	9.37028e-14	0.888134	9.37028e-14
AT2G01460:E007	0	0	0	0	0	0	1	1	0	0	0	1	#DIV/0!	#DIV/0!	#DIV/0!	#DIV/0!	#DIV/0!	#DIV/0!	8.33541e-63	0.856121	0.968436	9.37028e-14	9.37028e-14	0.983129	9.37028e-14
AT2G01460:E012	0	0	0	0	1	1	0	0	0	0	1	0	#DIV/0!	#DIV/0!	#DIV/0!	#DIV/0!	#DIV/0!	#NUM!	5.71712e-64	0.0986381	9.37028e-14	0.157728	0.951303	9.37028e-14	9.37028e-14
AT2G01460:E024	1	1	1	1	0	0	1	1	1	1	0	1	0	#NUM!	0	#NUM!	0	#DIV/0!	2.02572e-63	0.0528882	9.37028e-14	0.0528882	1	9.37028e-14	9.37028e-14
AT2G01480:E003	0	0	0	0	1	1	0	0	0	0	1	0	#DIV/0!	#DIV/0!	#DIV/0!	#DIV/0!	#DIV/0!	#NUM!	5.71712e-64	0.0986381	9.37028e-14	0.157728	0.951303	9.37028e-14	9.37028e-14
AT2G01850:I001	0	0	0	0	0	0	0.00956023	0.00628931	0	0	0	0.00792477	#DIV/0!	#DIV/0!	#DIV/0!	#DIV/0!	#DIV/0!	#DIV/0!	0.00531603	1	1	0.0081745	0.0081745	1	0.0081745
AT2G01940:E004	1	1	1	1	1	1	0	0	1	1	1	0	0	0	#NUM!	0	#NUM!	#NUM!	1.26896e-61	0.888134	1	9.37028e-14	9.37028e-14	0.888134	9.37028e-14
AT2G02080:Io002	0.037037	0.0337079	0.0392157	0.0482759	0.0232558	0.00900901	0.0485437	0.056	0.0353725	0.0437458	0.0161324	0.0522718	0.306517	-1.13266	0.563408	-1.43918	0.25689	1.69607	0.0215559	0.626621	0.136199	0.189753	0.615169	0.0464677	0.0186711
AT2G02080:Io003	0.1875	0.111111	0.538462	0.466667	0.142857	0.0833333	0.189189	0.257143	0.149306	0.502564	0.113095	0.223166	1.75104	-0.40073	0.57985	-2.15177	-1.17119	0.980579	0.00438869	0.00673833	0.876686	0.508773	0.015829	0.0046787	0.252926
AT2G02410:Io006	0	0	1	1	0	0.0769231	0.0434783	0.047619	0	1	0.0384615	0.0455487	#DIV/0!	#DIV/0!	#DIV/0!	-4.70044	-4.45645	0.243992	8.15178e-06	1.07419e-05	0.553834	0.439009	1.49282e-05	1.41986e-05	0.992884
AT2G02455:I001	0	0	0	0	0	0	1	1	0	0	0	1	#DIV/0!	#DIV/0!	#DIV/0!	#DIV/0!	#DIV/0!	#DIV/0!	8.33541e-63	0.856121	0.968436	9.37028e-14	9.37028e-14	0.983129	9.37028e-14
AT2G02760:I005	0.00526316	0.00617284	0	0	0.00151286	0	0.0010977	0.00315457	0.005718	0	0.00075643	0.00212613	#NUM!	-2.91823	-1.42728	#DIV/0!	#DIV/0!	1.49096	0.0137472	0.0135305	0.022346	0.0648844	0.260647	0.856359	0.545764
AT2G02765:E002	0	0	0	0	1	1	0	0	0	0	1	0	#DIV/0!	#DIV/0!	#DIV/0!	#DIV/0!	#DIV/0!	#NUM!	5.71712e-64	0.0986381	9.37028e-14	0.157728	0.951303	9.37028e-14	9.37028e-14
AT2G02780:E008	1	1	1	1	0	0	1	1	1	1	0	1	0	#NUM!	0	#NUM!	0	#DIV/0!	2.02572e-63	0.0528882	9.37028e-14	0.0528882	1	9.37028e-14	9.37028e-14
AT2G02960:Io008	1	1	1	1	1	1	0.428571	0.142857	1	1	1	0.285714	0	0	-1.80735	0	-1.80735	-1.80735	0.00472501	1	1	0.00728032	0.00728032	1	0.00728032
AT2G03140:E033	0	0	0	0	1	1	0	0	0	0	1	0	#DIV/0!	#DIV/0!	#DIV/0!	#DIV/0!	#DIV/0!	#NUM!	5.71712e-64	0.0986381	9.37028e-14	0.157728	0.951303	9.37028e-14	9.37028e-14
AT2G03150:E006	1	1	1	1	1	1	0.714286	0.54717	1	1	1	0.630728	0	0	-0.664911	0	-0.664911	-0.664911	0.00749229	1	1	0.0114453	0.0114453	1	0.0114453
AT2G03150:E007	1	1	1	1	1	1	0.789474	0.606557	1	1	1	0.698016	0	0	-0.518669	0	-0.518669	-0.518669	0.0214386	1	1	0.0318218	0.0318218	1	0.0318218
AT2G03390:Io008	1	1	1	1	1	1	0.889764	0.80303	1	1	1	0.846397	0	0	-0.240594	0	-0.240594	-0.240594	0.0167407	1	1	0.0250519	0.0250519	1	0.0250519
AT2G03420:I001	0	0	1	1	1	1	1	1	0	1	1	1	#DIV/0!	#DIV/0!	#DIV/0!	0	0	0	5.71712e-64	9.37028e-14	9.37028e-14	9.37028e-14	0.157728	1	0.157728
AT2G04540:I009	1	1	1	1	1	1	0.238095	0.0416667	1	1	1	0.139881	0	0	-2.83773	0	-2.83773	-2.83773	0.000544357	1	1	0.000853319	0.000853319	1	0.000853319
AT2G05518:I002	1	1	1	1	1	1	0.5	0.2	1	1	1	0.35	0	0	-1.51457	0	-1.51457	-1.51457	0.00805705	1	1	0.0122891	0.0122891	1	0.0122891
AT2G05710:I015	0	0	0	0	0	0	0.00469484	0.00420168	0	0	0	0.00444826	#DIV/0!	#DIV/0!	#DIV/0!	#DIV/0!	#DIV/0!	#DIV/0!	3.11738e-05	1	1	7.06668e-05	7.06668e-05	1	7.06668e-05
AT2G06025:E004	1	1	1	1	0	0	1	1	1	1	0	1	0	#NUM!	0	#NUM!	0	#DIV/0!	2.02572e-63	0.0528882	9.37028e-14	0.0528882	1	9.37028e-14	9.37028e-14
AT2G06025:E005	1	1	1	1	0	0	1	1	1	1	0	1	0	#NUM!	0	#NUM!	0	#DIV/0!	2.02572e-63	0.0528882	9.37028e-14	0.0528882	1	9.37028e-14	9.37028e-14
AT2G06050:Io004	0.0344828	0.0243902	0	0.0144928	0	0	0.0163934	0.0175439	0.0294365	0.00724638	0	0.0169687	-2.02227	#NUM!	-0.794734	#NUM!	1.22754	#DIV/0!	0.0342306	0.076843	0.0310333	0.32423	0.48913	0.679267	0.162562
AT2G07050:I006	0	0	0	0	0.00444444	0.00421941	0	0	0	0	0.00433193	0	#DIV/0!	#DIV/0!	#DIV/0!	#DIV/0!	#DIV/0!	#NUM!	1.51399e-06	1	1.22138e-07	1	1	1.22138e-07	1.22138e-07
AT2G07690:E019	0	0	0	0	0	0	1	1	0	0	0	1	#DIV/0!	#DIV/0!	#DIV/0!	#DIV/0!	#DIV/0!	#DIV/0!	8.33541e-63	0.856121	0.968436	9.37028e-14	9.37028e-14	0.983129	9.37028e-14
AT2G13360:I002	0.0063857	0.00463474	0.0060241	0.00805009	0.00878594	0.0106982	0.0186428	0.0253082	0.00551022	0.00703709	0.00974207	0.0219755	0.35287	0.822119	1.99572	0.469249	1.64285	1.1736	0.0105605	0.932833	0.464777	0.0113451	0.0160923	0.744082	0.0321619
AT2G13800:E008	1	1	1	1	0	0	1	1	1	1	0	1	0	#NUM!	0	#NUM!	0	#DIV/0!	2.02572e-63	0.0528882	9.37028e-14	0.0528882	1	9.37028e-14	9.37028e-14
AT2G14260:I003	1	1	0	1	0	0	1	1	1	0.5	0	1	-1	#NUM!	0	#NUM!	1	#DIV/0!	0.120815	0.552867	0.145761	1	0.552867	0.552867	0.145761
AT2G14560:I001	0.0194856	0.0182073	0.00225734	0.0114007	0.0122378	0.0136646	0.0176678	0.0178926	0.0188464	0.00682899	0.0129512	0.0177802	-1.46455	-0.541208	-0.0840163	0.923339	1.38053	0.457192	0.0663178	0.0711474	0.395419	0.986736	0.0938671	0.370526	0.530663
AT2G14680:E010	1	1	1	1	1	1	0	0	1	1	1	0	0	0	#NUM!	0	#NUM!	#NUM!	1.26896e-61	0.888134	1	9.37028e-14	9.37028e-14	0.888134	9.37028e-14
AT2G14835:I007	0	0	0.0588235	0.0823529	0	0	0	0	0	0.0705882	0	0	#DIV/0!	#DIV/0!	#DIV/0!	#NUM!	#NUM!	#DIV/0!	0.00236292	0.00367605	1	1	0.00367605	0.00367605	1
AT2G14900:I001	0.00826446	0	0.015625	0.0163934	0	0	0	0	0.00413223	0.0160092	0	0	1.95391	#NUM!	#NUM!	#NUM!	#NUM!	#DIV/0!	0.0150615	0.0509381	0.555744	0.555744	0.0186085	0.0186085	1
AT2G15000:Io001	0	0	1	1	1	1	1	1	0	1	1	1	#DIV/0!	#DIV/0!	#DIV/0!	0	0	0	5.71712e-64	9.37028e-14	9.37028e-14	9.37028e-14	0.157728	1	0.157728
AT2G15430:Io002	0.0416667	0.0666667	0	0	0	0	0	0	0.0541667	0	0	0	#NUM!	#NUM!	#NUM!	#DIV/0!	#DIV/0!	#DIV/0!	0.00805705	0.0122891	0.0122891	0.0122891	1	1	1
AT2G15620:I003	0.0153846	0.0198676	0.00510204	0.00985222	0	0	0.0107527	0.0163934	0.0176261	0.00747713	0	0.0135731	-1.23716	#NUM!	-0.376965	#NUM!	0.86019	#DIV/0!	0.016463	0.0929282	0.015192	0.594231	0.322574	0.20842	0.037429
AT2G16430:I002	0.0285714	0.0363636	0.0727273	0.0693069	0.023622	0.047619	0.024	0.00854701	0.0324675	0.0710171	0.0356205	0.0162735	1.12917	0.133712	-0.996473	-0.995457	-2.12564	-1.13018	0.0267571	0.0697642	0.989308	0.496141	0.0220278	0.0901078	0.376117
AT2G16440:E014	0	0	0	0	1	1	0	0	0	0	1	0	#DIV/0!	#DIV/0!	#DIV/0!	#DIV/0!	#DIV/0!	#NUM!	5.71712e-64	0.0986381	9.37028e-14	0.157728	0.951303	9.37028e-14	9.37028e-14
AT2G16440:E016	0	0	0	0	0	0	1	1	0	0	0	1	#DIV/0!	#DIV/0!	#DIV/0!	#DIV/0!	#DIV/0!	#DIV/0!	8.33541e-63	0.856121	0.968436	9.37028e-14	9.37028e-14	0.983129	9.37028e-14
AT2G16440:E017	0	0	0	0	0	0	1	1	0	0	0	1	#DIV/0!	#DIV/0!	#DIV/0!	#DIV/0!	#DIV/0!	#DIV/0!	8.33541e-63	0.856121	0.968436	9.37028e-14	9.37028e-14	0.983129	9.37028e-14
AT2G16750:E003	1	1	1	1	1	1	0	0	1	1	1	0	0	0	#NUM!	0	#NUM!	#NUM!	1.26896e-61	0.888134	1	9.37028e-14	9.37028e-14	0.888134	9.37028e-14
AT2G16750:E004	1	1	1	1	1	1	0	0	1	1	1	0	0	0	#NUM!	0	#NUM!	#NUM!	1.26896e-61	0.888134	1	9.37028e-14	9.37028e-14	0.888134	9.37028e-14
AT2G16750:E005	1	1	1	1	1	1	0	0	1	1	1	0	0	0	#NUM!	0	#NUM!	#NUM!	1.26896e-61	0.888134	1	9.37028e-14	9.37028e-14	0.888134	9.37028e-14
AT2G16750:E006	1	1	1	1	1	1	0	0	1	1	1	0	0	0	#NUM!	0	#NUM!	#NUM!	1.26896e-61	0.888134	1	9.37028e-14	9.37028e-14	0.888134	9.37028e-14
AT2G16750:E008	1	1	1	1	1	1	0	0	1	1	1	0	0	0	#NUM!	0	#NUM!	#NUM!	1.26896e-61	0.888134	1	9.37028e-14	9.37028e-14	0.888134	9.37028e-14
AT2G16750:E009	1	1	1	1	1	1	0	0	1	1	1	0	0	0	#NUM!	0	#NUM!	#NUM!	1.26896e-61	0.888134	1	9.37028e-14	9.37028e-14	0.888134	9.37028e-14
AT2G16750:E010	1	1	1	1	1	1	0	0	1	1	1	0	0	0	#NUM!	0	#NUM!	#NUM!	1.26896e-61	0.888134	1	9.37028e-14	9.37028e-14	0.888134	9.37028e-14
AT2G16750:E011	1	1	1	1	1	1	0	0	1	1	1	0	0	0	#NUM!	0	#NUM!	#NUM!	1.26896e-61	0.888134	1	9.37028e-14	9.37028e-14	0.888134	9.37028e-14
AT2G16990:E005	1	1	1	1	1	1	0	0	1	1	1	0	0	0	#NUM!	0	#NUM!	#NUM!	1.26896e-61	0.888134	1	9.37028e-14	9.37028e-14	0.888134	9.37028e-14
AT2G16990:E006	1	1	1	1	1	1	0	0	1	1	1	0	0	0	#NUM!	0	#NUM!	#NUM!	1.26896e-61	0.888134	1	9.37028e-14	9.37028e-14	0.888134	9.37028e-14
AT2G16990:E008	1	1	1	1	1	1	0	0	1	1	1	0	0	0	#NUM!	0	#NUM!	#NUM!	1.26896e-61	0.888134	1	9.37028e-14	9.37028e-14	0.888134	9.37028e-14
AT2G16990:E009	1	1	1	1	1	1	0	0	1	1	1	0	0	0	#NUM!	0	#NUM!	#NUM!	1.26896e-61	0.888134	1	9.37028e-14	9.37028e-14	0.888134	9.37028e-14
AT2G16990:E010	1	1	1	1	1	1	0	0	1	1	1	0	0	0	#NUM!	0	#NUM!	#NUM!	1.26896e-61	0.888134	1	9.37028e-14	9.37028e-14	0.888134	9.37028e-14
AT2G16990:E012	1	0	1	1	1	1	0	0	0.5	1	1	0	1	1	#NUM!	0	#NUM!	#NUM!	0.120815	0.552867	0.552867	0.552867	0.145761	1	0.145761
AT2G16990:E013	1	1	1	1	1	1	0	0	1	1	1	0	0	0	#NUM!	0	#NUM!	#NUM!	1.26896e-61	0.888134	1	9.37028e-14	9.37028e-14	0.888134	9.37028e-14
AT2G16990:E014	1	1	1	1	1	1	0	0	1	1	1	0	0	0	#NUM!	0	#NUM!	#NUM!	1.26896e-61	0.888134	1	9.37028e-14	9.37028e-14	0.888134	9.37028e-14
AT2G16990:E016	1	1	1	1	1	1	0	0	1	1	1	0	0	0	#NUM!	0	#NUM!	#NUM!	1.26896e-61	0.888134	1	9.37028e-14	9.37028e-14	0.888134	9.37028e-14
AT2G16990:E017	1	1	1	1	1	1	0	0	1	1	1	0	0	0	#NUM!	0	#NUM!	#NUM!	1.26896e-61	0.888134	1	9.37028e-14	9.37028e-14	0.888134	9.37028e-14
AT2G16990:E018	1	1	1	1	1	1	0	0	1	1	1	0	0	0	#NUM!	0	#NUM!	#NUM!	1.26896e-61	0.888134	1	9.37028e-14	9.37028e-14	0.888134	9.37028e-14
AT2G16990:E020	1	1	1	1	1	1	0	0	1	1	1	0	0	0	#NUM!	0	#NUM!	#NUM!	1.26896e-61	0.888134	1	9.37028e-14	9.37028e-14	0.888134	9.37028e-14
AT2G17640:E006	0	0	0	0	0	0	1	1	0	0	0	1	#DIV/0!	#DIV/0!	#DIV/0!	#DIV/0!	#DIV/0!	#DIV/0!	8.33541e-63	0.856121	0.968436	9.37028e-14	9.37028e-14	0.983129	9.37028e-14
AT2G17640:I005	1	1	1	1	1	1	0.15625	0.0810811	1	1	1	0.118666	0	0	-3.07503	0	-3.07503	-3.07503	1.09621e-05	1	1	2.11878e-05	2.11878e-05	1	2.11878e-05
AT2G17787:I001	0	0	1	1	0	0	0	0	0	1	0	0	#DIV/0!	#DIV/0!	#DIV/0!	#NUM!	#NUM!	#DIV/0!	4.00109e-64	9.37028e-14	0.938279	0.938279	9.37028e-14	9.37028e-14	1
AT2G17930:E024	0	0	0	0	1	1	0	0	0	0	1	0	#DIV/0!	#DIV/0!	#DIV/0!	#DIV/0!	#DIV/0!	#NUM!	5.71712e-64	0.0986381	9.37028e-14	0.157728	0.951303	9.37028e-14	9.37028e-14
AT2G17930:E025	1	1	1	1	1	1	0	0	1	1	1	0	0	0	#NUM!	0	#NUM!	#NUM!	1.26896e-61	0.888134	1	9.37028e-14	9.37028e-14	0.888134	9.37028e-14
AT2G17930:E026	1	1	1	1	1	1	0	0	1	1	1	0	0	0	#NUM!	0	#NUM!	#NUM!	1.26896e-61	0.888134	1	9.37028e-14	9.37028e-14	0.888134	9.37028e-14
AT2G17930:E027	1	0	1	1	1	1	0	0	0.5	1	1	0	1	1	#NUM!	0	#NUM!	#NUM!	0.120815	0.552867	0.552867	0.552867	0.145761	1	0.145761
AT2G17930:E028	1	1	1	1	1	1	0	0	1	1	1	0	0	0	#NUM!	0	#NUM!	#NUM!	1.26896e-61	0.888134	1	9.37028e-14	9.37028e-14	0.888134	9.37028e-14
AT2G17930:E032	0	0	0	0	1	1	0	0	0	0	1	0	#DIV/0!	#DIV/0!	#DIV/0!	#DIV/0!	#DIV/0!	#NUM!	5.71712e-64	0.0986381	9.37028e-14	0.157728	0.951303	9.37028e-14	9.37028e-14
AT2G17930:E033	0	0	0	0	1	1	0	0	0	0	1	0	#DIV/0!	#DIV/0!	#DIV/0!	#DIV/0!	#DIV/0!	#NUM!	5.71712e-64	0.0986381	9.37028e-14	0.157728	0.951303	9.37028e-14	9.37028e-14
AT2G17930:E034	0	0	0	0	1	1	0	0	0	0	1	0	#DIV/0!	#DIV/0!	#DIV/0!	#DIV/0!	#DIV/0!	#NUM!	5.71712e-64	0.0986381	9.37028e-14	0.157728	0.951303	9.37028e-14	9.37028e-14
AT2G18300:I005	0.0023753	0.0162413	0.0131234	0.0075188	0.00343643	0.00229885	0.030303	0.0267717	0.0093083	0.0103211	0.00286764	0.0285373	0.149004	-1.69865	1.61626	-1.84766	1.46726	3.31492	0.0349868	0.997349	0.667078	0.0779458	0.091517	0.574895	0.0308689
AT2G18970:I001	1	1	1	1	0	0	1	1	1	1	0	1	0	#NUM!	0	#NUM!	0	#DIV/0!	2.02572e-63	0.0528882	9.37028e-14	0.0528882	1	9.37028e-14	9.37028e-14
AT2G19080:I005	0	0	0.0704225	0.0598291	0	0	0.037037	0.0294118	0	0.0651258	0	0.0332244	#DIV/0!	#DIV/0!	#DIV/0!	#NUM!	-0.970986	#DIV/0!	0.000383846	0.000509691	1	0.00680996	0.00791496	0.000509691	0.00680996
AT2G19170:E010	0	0	0	0	0	0	1	1	0	0	0	1	#DIV/0!	#DIV/0!	#DIV/0!	#DIV/0!	#DIV/0!	#DIV/0!	8.33541e-63	0.856121	0.968436	9.37028e-14	9.37028e-14	0.983129	9.37028e-14
AT2G20290:E027	1	1	1	1	0	0	1	1	1	1	0	1	0	#NUM!	0	#NUM!	0	#DIV/0!	2.02572e-63	0.0528882	9.37028e-14	0.0528882	1	9.37028e-14	9.37028e-14
AT2G20290:E028	1	1	1	1	0	0	1	1	1	1	0	1	0	#NUM!	0	#NUM!	0	#DIV/0!	2.02572e-63	0.0528882	9.37028e-14	0.0528882	1	9.37028e-14	9.37028e-14
AT2G20290:E030	1	1	1	1	0	0	1	1	1	1	0	1	0	#NUM!	0	#NUM!	0	#DIV/0!	2.02572e-63	0.0528882	9.37028e-14	0.0528882	1	9.37028e-14	9.37028e-14
AT2G20360:I005	0.00348432	0	0.00983607	0.00990099	0	0	0	0	0.00174216	0.00986853	0	0	2.50196	#NUM!	#NUM!	#NUM!	#NUM!	#DIV/0!	0.00350008	0.00940746	0.552983	0.552983	0.00457143	0.00457143	1
AT2G20585:Io002	0.0714286	0	0.294118	0.125	0.2	0.162791	0.0833333	0.0344828	0.0357143	0.209559	0.181395	0.058908	2.55278	2.34456	0.721963	-0.208218	-1.83082	-1.6226	0.144152	0.191312	0.284361	0.984744	0.26508	0.973599	0.393455
AT2G20630:I004	0	0	0.00377358	0.0036452	0	0	0	0	0	0.00370939	0	0	#DIV/0!	#DIV/0!	#DIV/0!	#NUM!	#NUM!	#DIV/0!	2.98676e-07	4.6958e-12	1	1	4.6958e-12	4.6958e-12	1
AT2G20815:E009	0	0	0	0	0	0	1	1	0	0	0	1	#DIV/0!	#DIV/0!	#DIV/0!	#DIV/0!	#DIV/0!	#DIV/0!	8.33541e-63	0.856121	0.968436	9.37028e-14	9.37028e-14	0.983129	9.37028e-14
AT2G20840:E003	1	1	1	1	0	0	1	1	1	1	0	1	0	#NUM!	0	#NUM!	0	#DIV/0!	2.02572e-63	0.0528882	9.37028e-14	0.0528882	1	9.37028e-14	9.37028e-14
AT2G20840:E004	1	1	1	1	0	0	1	1	1	1	0	1	0	#NUM!	0	#NUM!	0	#DIV/0!	2.02572e-63	0.0528882	9.37028e-14	0.0528882	1	9.37028e-14	9.37028e-14
AT2G20840:E005	1	1	1	1	0	0	1	1	1	1	0	1	0	#NUM!	0	#NUM!	0	#DIV/0!	2.02572e-63	0.0528882	9.37028e-14	0.0528882	1	9.37028e-14	9.37028e-14
AT2G20840:E006	1	1	1	1	0	0	1	1	1	1	0	1	0	#NUM!	0	#NUM!	0	#DIV/0!	2.02572e-63	0.0528882	9.37028e-14	0.0528882	1	9.37028e-14	9.37028e-14
AT2G20840:E007	1	1	1	1	0	0	1	1	1	1	0	1	0	#NUM!	0	#NUM!	0	#DIV/0!	2.02572e-63	0.0528882	9.37028e-14	0.0528882	1	9.37028e-14	9.37028e-14
AT2G20840:E008	1	1	1	1	0	0	1	1	1	1	0	1	0	#NUM!	0	#NUM!	0	#DIV/0!	2.02572e-63	0.0528882	9.37028e-14	0.0528882	1	9.37028e-14	9.37028e-14
AT2G20840:E009	1	1	1	1	0	0	1	1	1	1	0	1	0	#NUM!	0	#NUM!	0	#DIV/0!	2.02572e-63	0.0528882	9.37028e-14	0.0528882	1	9.37028e-14	9.37028e-14
AT2G20840:E010	1	1	1	1	0	0	1	1	1	1	0	1	0	#NUM!	0	#NUM!	0	#DIV/0!	2.02572e-63	0.0528882	9.37028e-14	0.0528882	1	9.37028e-14	9.37028e-14
AT2G20840:E011	1	1	1	1	0	0	1	1	1	1	0	1	0	#NUM!	0	#NUM!	0	#DIV/0!	2.02572e-63	0.0528882	9.37028e-14	0.0528882	1	9.37028e-14	9.37028e-14
AT2G20860:I001	0	0	1	1	0	0	0	0	0	1	0	0	#DIV/0!	#DIV/0!	#DIV/0!	#NUM!	#NUM!	#DIV/0!	4.00109e-64	9.37028e-14	0.938279	0.938279	9.37028e-14	9.37028e-14	1
AT2G20950:I007	0.538462	0.333333	0	0.230769	0.230769	0.0588235	0.3	0.4	0.435897	0.115385	0.144796	0.35	-1.91754	-1.58996	-0.316634	0.327575	1.6009	1.27333	0.165532	0.204912	0.25488	0.906396	0.387158	0.995257	0.477595
AT2G21187:Io001	1	1	1	1	1	1	0.897143	0.830846	1	1	1	0.863994	0	0	-0.210906	0	-0.210906	-0.210906	0.00984893	1	1	0.0149537	0.0149537	1	0.0149537
AT2G21195:E003	0	0	0	0	0	0	1	1	0	0	0	1	#DIV/0!	#DIV/0!	#DIV/0!	#DIV/0!	#DIV/0!	#DIV/0!	8.33541e-63	0.856121	0.968436	9.37028e-14	9.37028e-14	0.983129	9.37028e-14
AT2G21320:I001	0	0	0.0243902	0.0169492	0	0	0	0	0	0.0206697	0	0	#DIV/0!	#DIV/0!	#DIV/0!	#NUM!	#NUM!	#DIV/0!	0.00317065	0.00491466	1	1	0.00491466	0.00491466	1
AT2G21630:E002	0	0	0	0	0	0	1	1	0	0	0	1	#DIV/0!	#DIV/0!	#DIV/0!	#DIV/0!	#DIV/0!	#DIV/0!	8.33541e-63	0.856121	0.968436	9.37028e-14	9.37028e-14	0.983129	9.37028e-14
AT2G21630:E004	0	0	0	0	1	1	0	0	0	0	1	0	#DIV/0!	#DIV/0!	#DIV/0!	#DIV/0!	#DIV/0!	#NUM!	5.71712e-64	0.0986381	9.37028e-14	0.157728	0.951303	9.37028e-14	9.37028e-14
AT2G21630:E005	1	1	1	1	1	1	0	0	1	1	1	0	0	0	#NUM!	0	#NUM!	#NUM!	1.26896e-61	0.888134	1	9.37028e-14	9.37028e-14	0.888134	9.37028e-14
AT2G21940:I001	0	0	0	0	1	1	0	0	0	0	1	0	#DIV/0!	#DIV/0!	#DIV/0!	#DIV/0!	#DIV/0!	#NUM!	5.71712e-64	0.0986381	9.37028e-14	0.157728	0.951303	9.37028e-14	9.37028e-14
AT2G22300:Io015	0.0833333	0.0666667	0.0204082	0.0169492	0	0.0136986	0.0172414	0.0322581	0.075	0.0186787	0.00684931	0.0247497	-2.0055	-3.45286	-1.59948	-1.44736	0.406022	1.85338	0.00681119	0.0131944	0.00656633	0.0197875	0.91123	0.627016	0.351055
AT2G22660:I006	0	0	0.0188679	0.03125	0	0	0	0	0	0.025059	0	0	#DIV/0!	#DIV/0!	#DIV/0!	#NUM!	#NUM!	#DIV/0!	0.0103496	0.015695	1	1	0.015695	0.015695	1
AT2G22670:I008	0.00475436	0.00826446	0.00141443	0.00425532	0	0.00143472	0.00492611	0.00584795	0.00650941	0.00283487	0.00071736	0.00538703	-1.19924	-3.18176	-0.273037	-1.98251	0.926206	2.90872	0.0861025	0.277681	0.0875971	0.907745	0.515173	0.63762	0.158876
AT2G22830:E002	1	1	1	1	1	1	0	0	1	1	1	0	0	0	#NUM!	0	#NUM!	#NUM!	1.26896e-61	0.888134	1	9.37028e-14	9.37028e-14	0.888134	9.37028e-14
AT2G22830:E003	1	1	1	1	1	1	0	0	1	1	1	0	0	0	#NUM!	0	#NUM!	#NUM!	1.26896e-61	0.888134	1	9.37028e-14	9.37028e-14	0.888134	9.37028e-14
AT2G22830:I003	1	1	1	1	1	1	0	0	1	1	1	0	0	0	#NUM!	0	#NUM!	#NUM!	1.26896e-61	0.888134	1	9.37028e-14	9.37028e-14	0.888134	9.37028e-14
AT2G22840:E002	0	0	0	0	1	1	0	0	0	0	1	0	#DIV/0!	#DIV/0!	#DIV/0!	#DIV/0!	#DIV/0!	#NUM!	5.71712e-64	0.0986381	9.37028e-14	0.157728	0.951303	9.37028e-14	9.37028e-14
AT2G22990:E009	1	0.985075	0.967456	0.972763	1	1	1	1	0.992537	0.970109	1	1	-0.0329743	0.0108068	0.0108068	0.043781	0.043781	0	0.0162442	0.0526938	0.592199	0.592199	0.0200983	0.0200983	1
AT2G22990:Io015	1	1	1	1	1	1	0.567568	0.491525	1	1	1	0.529546	0	0	-0.917171	0	-0.917171	-0.917171	0.000139356	1	1	0.000226726	0.000226726	1	0.000226726
AT2G23010:E007	0	0	0	0	0	0	1	1	0	0	0	1	#DIV/0!	#DIV/0!	#DIV/0!	#DIV/0!	#DIV/0!	#DIV/0!	8.33541e-63	0.856121	0.968436	9.37028e-14	9.37028e-14	0.983129	9.37028e-14
AT2G23930:Io001	1	0	1	1	1	1	0.0434783	0.103448	0.5	1	1	0.0734633	1	1	-2.76683	0	-3.76683	-3.76683	0.146079	0.554067	0.554067	0.655962	0.177984	1	0.177984
AT2G24020:I003	0	0	0.00255102	0.00321543	0	0	0	0	0	0.00288323	0	0	#DIV/0!	#DIV/0!	#DIV/0!	#NUM!	#NUM!	#DIV/0!	0.000563929	0.000884102	1	1	0.000884102	0.000884102	1
AT2G24390:Io005	0	0	1	1	1	1	1	1	0	1	1	1	#DIV/0!	#DIV/0!	#DIV/0!	0	0	0	5.71712e-64	9.37028e-14	9.37028e-14	9.37028e-14	0.157728	1	0.157728
AT2G24490:E003	1	1	1	1	0	0	1	1	1	1	0	1	0	#NUM!	0	#NUM!	0	#DIV/0!	2.02572e-63	0.0528882	9.37028e-14	0.0528882	1	9.37028e-14	9.37028e-14
AT2G24490:E004	1	1	1	1	0	0	1	1	1	1	0	1	0	#NUM!	0	#NUM!	0	#DIV/0!	2.02572e-63	0.0528882	9.37028e-14	0.0528882	1	9.37028e-14	9.37028e-14
AT2G24490:E005	1	1	1	1	0	0	1	1	1	1	0	1	0	#NUM!	0	#NUM!	0	#DIV/0!	2.02572e-63	0.0528882	9.37028e-14	0.0528882	1	9.37028e-14	9.37028e-14
AT2G24490:E006	1	1	1	1	0	0	1	1	1	1	0	1	0	#NUM!	0	#NUM!	0	#DIV/0!	2.02572e-63	0.0528882	9.37028e-14	0.0528882	1	9.37028e-14	9.37028e-14
AT2G24490:E007	1	1	1	1	0	0	1	1	1	1	0	1	0	#NUM!	0	#NUM!	0	#DIV/0!	2.02572e-63	0.0528882	9.37028e-14	0.0528882	1	9.37028e-14	9.37028e-14
AT2G24490:E008	1	1	1	1	0	0	1	1	1	1	0	1	0	#NUM!	0	#NUM!	0	#DIV/0!	2.02572e-63	0.0528882	9.37028e-14	0.0528882	1	9.37028e-14	9.37028e-14
AT2G24490:E009	1	1	1	1	0	0	1	1	1	1	0	1	0	#NUM!	0	#NUM!	0	#DIV/0!	2.02572e-63	0.0528882	9.37028e-14	0.0528882	1	9.37028e-14	9.37028e-14
AT2G24490:E010	1	1	1	1	0	0	1	1	1	1	0	1	0	#NUM!	0	#NUM!	0	#DIV/0!	2.02572e-63	0.0528882	9.37028e-14	0.0528882	1	9.37028e-14	9.37028e-14
AT2G24490:E011	1	1	1	1	0	0	1	1	1	1	0	1	0	#NUM!	0	#NUM!	0	#DIV/0!	2.02572e-63	0.0528882	9.37028e-14	0.0528882	1	9.37028e-14	9.37028e-14
AT2G24690:I006	0.125	0.62963	0.310345	0.277778	1	1	0.0434783	0	0.377315	0.294061	1	0.0217391	-0.359652	1.40616	-4.1174	1.76581	-3.75775	-5.52356	0.0224656	0.963211	0.0820192	0.327683	0.505189	0.0557565	0.0186547
AT2G24765:E005	0	0	0	0	0	0	1	1	0	0	0	1	#DIV/0!	#DIV/0!	#DIV/0!	#DIV/0!	#DIV/0!	#DIV/0!	8.33541e-63	0.856121	0.968436	9.37028e-14	9.37028e-14	0.983129	9.37028e-14
AT2G25050:E015	0	0	0	0	1	1	0	0	0	0	1	0	#DIV/0!	#DIV/0!	#DIV/0!	#DIV/0!	#DIV/0!	#NUM!	5.71712e-64	0.0986381	9.37028e-14	0.157728	0.951303	9.37028e-14	9.37028e-14
AT2G25050:E016	0	0	0	0	1	1	0	0	0	0	1	0	#DIV/0!	#DIV/0!	#DIV/0!	#DIV/0!	#DIV/0!	#NUM!	5.71712e-64	0.0986381	9.37028e-14	0.157728	0.951303	9.37028e-14	9.37028e-14
AT2G25270:E003	0	0	0	0	1	1	0	0	0	0	1	0	#DIV/0!	#DIV/0!	#DIV/0!	#DIV/0!	#DIV/0!	#NUM!	5.71712e-64	0.0986381	9.37028e-14	0.157728	0.951303	9.37028e-14	9.37028e-14
AT2G25300:E009	1	1	1	1	0	0	1	1	1	1	0	1	0	#NUM!	0	#NUM!	0	#DIV/0!	2.02572e-63	0.0528882	9.37028e-14	0.0528882	1	9.37028e-14	9.37028e-14
AT2G25590:E004	0	0	0	0	1	1	0	0	0	0	1	0	#DIV/0!	#DIV/0!	#DIV/0!	#DIV/0!	#DIV/0!	#NUM!	5.71712e-64	0.0986381	9.37028e-14	0.157728	0.951303	9.37028e-14	9.37028e-14
AT2G25737:E004	1	1	1	1	0	0	1	1	1	1	0	1	0	#NUM!	0	#NUM!	0	#DIV/0!	2.02572e-63	0.0528882	9.37028e-14	0.0528882	1	9.37028e-14	9.37028e-14
AT2G25737:E005	0	0	0	0	0	0	1	1	0	0	0	1	#DIV/0!	#DIV/0!	#DIV/0!	#DIV/0!	#DIV/0!	#DIV/0!	8.33541e-63	0.856121	0.968436	9.37028e-14	9.37028e-14	0.983129	9.37028e-14
AT2G25737:E006	1	1	1	1	0	0	1	1	1	1	0	1	0	#NUM!	0	#NUM!	0	#DIV/0!	2.02572e-63	0.0528882	9.37028e-14	0.0528882	1	9.37028e-14	9.37028e-14
AT2G25870:I008	0	0	0.0144928	0.0125	0.0111111	0.0135747	0.0165746	0.00884956	0	0.0134964	0.0123429	0.0127121	#DIV/0!	#DIV/0!	#DIV/0!	-0.128892	-0.086373	0.0425194	0.0270732	0.0341647	0.0458681	0.041664	0.992439	0.977161	0.999183
AT2G26080:I002	0.00490998	0	0	0	0	0	0.0118074	0.00869565	0.00245499	0	0	0.0102515	#NUM!	#NUM!	2.06205	#DIV/0!	#DIV/0!	#DIV/0!	0.0205555	0.660872	0.660872	0.0624994	0.0254169	1	0.0254169
AT2G26080:I007	0	0	0	0	0.0030722	0.00318269	0	0	0	0	0.00312744	0	#DIV/0!	#DIV/0!	#DIV/0!	#DIV/0!	#DIV/0!	#NUM!	3.24233e-07	1	9.65605e-12	1	1	9.65605e-12	9.65605e-12
AT2G26210:Io012	0.294118	0.515152	0.793103	0.581395	0.545455	0.622642	0.421687	0.354839	0.404635	0.687249	0.584048	0.388263	0.764214	0.529467	-0.0595864	-0.234747	-0.823801	-0.589054	0.144638	0.203108	0.480831	0.998769	0.177133	0.804562	0.421475
AT2G26220:E005	0	0	0	0	0	0	1	1	0	0	0	1	#DIV/0!	#DIV/0!	#DIV/0!	#DIV/0!	#DIV/0!	#DIV/0!	8.33541e-63	0.856121	0.968436	9.37028e-14	9.37028e-14	0.983129	9.37028e-14
AT2G26330:I021	0.0315789	0.0153846	0	0	0	0	0.011236	0	0.0234818	0	0	0.00561798	#NUM!	#NUM!	-2.06342	#DIV/0!	#DIV/0!	#DIV/0!	0.0748151	0.0894701	0.0894701	0.187095	0.849135	1	0.849135
AT2G26500:E005	1	1	1	1	0	0	1	1	1	1	0	1	0	#NUM!	0	#NUM!	0	#DIV/0!	2.02572e-63	0.0528882	9.37028e-14	0.0528882	1	9.37028e-14	9.37028e-14
AT2G26500:Io003	0.150685	0.105485	0.0890411	0.204545	1	1	0.428571	0.0232558	0.128085	0.146793	1	0.225914	0.196683	2.96483	0.818669	2.76814	0.621985	-2.14616	0.0113005	0.999187	0.0148093	0.909454	0.947818	0.0159998	0.0225265
AT2G26600:Io003	1	1	1	1	1	1	0.762712	0.636364	1	1	1	0.699538	0	0	-0.515526	0	-0.515526	-0.515526	0.00570044	1	1	0.00875467	0.00875467	1	0.00875467
AT2G26670:Io003	1	1	1	1	1	1	0.930769	0.948905	1	1	1	0.939837	0	0	-0.0895173	0	-0.0895173	-0.0895173	0.00160465	1	1	0.00250617	0.00250617	1	0.00250617
AT2G27030:I002	0.594937	0.658333	0.528455	0.50303	0.535714	0.616327	0.642336	0.680365	0.626635	0.515743	0.57602	0.661351	-0.280974	-0.121505	0.0777897	0.159468	0.358763	0.199295	0.0748649	0.15064	0.620617	0.818649	0.0693796	0.504895	0.278727
AT2G27090:I006	0	0	0	1	1	1	0	0	0	0.5	1	0	#DIV/0!	#DIV/0!	#DIV/0!	1	#NUM!	#NUM!	0.120815	0.552867	0.145761	1	0.552867	0.552867	0.145761
AT2G27730:I001	0	0	0.00176367	0.00359281	0	0	0	0	0	0.00267824	0	0	#DIV/0!	#DIV/0!	#DIV/0!	#NUM!	#NUM!	#DIV/0!	0.0323857	0.0473088	1	1	0.0473088	0.0473088	1
AT2G28105:E003	1	1	1	1	0	0	1	1	1	1	0	1	0	#NUM!	0	#NUM!	0	#DIV/0!	2.02572e-63	0.0528882	9.37028e-14	0.0528882	1	9.37028e-14	9.37028e-14
AT2G28290:Io035	1	1	1	1	0.371429	0.290323	1	1	1	1	0.330876	1	0	-1.59564	0	-1.59564	0	1.59564	4.44624e-05	1	9.42828e-05	1	1	9.42828e-05	9.42828e-05
AT2G28450:Io013	1	1	0	0	0	1	1	1	1	0	0.5	1	#NUM!	-1	0	#DIV/0!	#DIV/0!	1	0.120815	0.145761	0.552867	1	0.145761	0.552867	0.552867
AT2G28900:I003	0.0115473	0.00586167	0.00742574	0.0028169	0	0.00486224	0.0338164	0.0180033	0.0087045	0.00512132	0.00243112	0.0259098	-0.765246	-1.84014	1.57367	-1.0749	2.33891	3.41381	0.0674143	0.938936	0.767987	0.165937	0.0993572	0.971937	0.0691839
AT2G28940:Io004	1	1	1	1	0.230769	0	1	1	1	1	0.115385	1	0	-3.11548	0	-3.11548	0	3.11548	0.000915657	1	0.00143525	1	1	0.00143525	0.00143525
AT2G29290:I005	0.162562	0.121951	0.162055	0.0831461	0.0740741	0.0173913	0.175758	0.23913	0.142256	0.122601	0.0457327	0.207444	-0.214526	-1.6372	0.544228	-1.42267	0.758755	2.18142	0.0846011	0.965681	0.259953	0.513024	0.336932	0.401182	0.0663247
AT2G29300:I001	0	0	0.0625	0.132075	0	0	0	0	0	0.0972877	0	0	#DIV/0!	#DIV/0!	#DIV/0!	#NUM!	#NUM!	#DIV/0!	0.0377889	0.054825	1	1	0.054825	0.054825	1
AT2G29310:I003	0.00238663	0	0.00288184	0.00414938	0	0	0.0192837	0.0245098	0.00119332	0.00351561	0	0.0218968	1.5588	#NUM!	4.19767	#NUM!	2.63887	#DIV/0!	0.00131794	0.70031	0.935013	0.00199807	0.00315097	0.431859	0.00160933
AT2G29310:I004	0.0118577	0	0.0188679	0.0202429	0	0	0.048951	0.0627063	0.00592885	0.0195554	0	0.0558287	1.72174	#NUM!	3.23518	#NUM!	1.51344	#DIV/0!	0.00329398	0.287776	0.796976	0.00517495	0.0166146	0.120316	0.00338735
AT2G29340:I003	0	0.00806452	0	0	0.00996678	0.00689655	0.0309598	0.0318182	0.00403226	0	0.00843166	0.031389	#NUM!	1.06423	2.9606	#DIV/0!	#DIV/0!	1.89637	0.00175882	0.600681	0.543111	0.00303674	0.00179209	0.156823	0.00588422
AT2G29340:Io005	1	1	1	1	1	1	0.848341	0.895522	1	1	1	0.871932	0	0	-0.197713	0	-0.197713	-0.197713	0.00346155	1	1	0.00535907	0.00535907	1	0.00535907
AT2G29650:Io009	1	1	1	1	0.776119	0.768293	1	1	1	1	0.772206	1	0	-0.372942	0	-0.372942	0	0.372942	2.90075e-07	1	3.616e-12	1	1	3.616e-12	3.616e-12
AT2G30105:I004	0	0	0.111111	0.0606061	0	0	0	0	0	0.0858586	0	0	#DIV/0!	#DIV/0!	#DIV/0!	#NUM!	#NUM!	#DIV/0!	0.0193464	0.0288171	1	1	0.0288171	0.0288171	1
AT2G30260:I004	0.0133333	0.0238095	0	0	0	0	0.0121951	0	0.0185714	0	0	0.00609756	#NUM!	#NUM!	-1.60678	#DIV/0!	#DIV/0!	#DIV/0!	0.0833373	0.097875	0.097875	0.266789	0.722328	1	0.722328
AT2G30350:E003	1	1	1	1	0	0	1	1	1	1	0	1	0	#NUM!	0	#NUM!	0	#DIV/0!	2.02572e-63	0.0528882	9.37028e-14	0.0528882	1	9.37028e-14	9.37028e-14
AT2G30350:E005	1	1	1	1	0	0	1	1	1	1	0	1	0	#NUM!	0	#NUM!	0	#DIV/0!	2.02572e-63	0.0528882	9.37028e-14	0.0528882	1	9.37028e-14	9.37028e-14
AT2G30600:Io004	0.473684	0.133333	0.0357143	0.272727	1	1	0.230769	0.179487	0.303509	0.154221	1	0.205128	-0.976741	1.72019	-0.565212	2.69693	0.411529	-2.2854	0.0133244	0.753437	0.0308216	0.904844	0.984005	0.0156936	0.0195448
AT2G30695:I004	0.2	1	0.111111	0.172414	0.0625	0.106383	1	1	0.6	0.141762	0.0844415	1	-2.08149	-2.82894	0.736966	-0.747452	2.81845	3.5659	0.0880649	0.463619	0.384248	0.555822	0.122082	0.996624	0.101815
AT2G30695:Io011	1	1	1	1	1	1	0.375	0.263158	1	1	1	0.319079	0	0	-1.64801	0	-1.64801	-1.64801	0.000148499	1	1	0.000239769	0.000239769	1	0.000239769
AT2G30800:E007	0	0	0	0	0	0	1	1	0	0	0	1	#DIV/0!	#DIV/0!	#DIV/0!	#DIV/0!	#DIV/0!	#DIV/0!	8.33541e-63	0.856121	0.968436	9.37028e-14	9.37028e-14	0.983129	9.37028e-14
AT2G30800:E013	0	0	0	0	0	0	1	1	0	0	0	1	#DIV/0!	#DIV/0!	#DIV/0!	#DIV/0!	#DIV/0!	#DIV/0!	8.33541e-63	0.856121	0.968436	9.37028e-14	9.37028e-14	0.983129	9.37028e-14
AT2G30980:I006	0	0	0	0	0	0	0.00414938	0.00534759	0	0	0	0.00474849	#DIV/0!	#DIV/0!	#DIV/0!	#DIV/0!	#DIV/0!	#DIV/0!	0.000804276	1	1	0.00126113	0.00126113	1	0.00126113
AT2G31380:I001	0.0238095	0.0419162	0.0075188	0.00371747	0.0114943	0.0127389	0.0222222	0.015	0.0328628	0.00561813	0.0121166	0.0186111	-2.54829	-1.43948	-0.820293	1.10882	1.728	0.619185	0.0668447	0.0586059	0.13042	0.314068	0.372771	0.795606	0.795867
AT2G31680:I001	0	0	0.0232558	0.0227273	0.0322581	0.0126582	0	0	0	0.0229915	0.0224581	0	#DIV/0!	#DIV/0!	#DIV/0!	-0.0338645	#NUM!	#NUM!	0.0436509	0.0937084	0.100289	1	0.0937084	0.999808	0.100289
AT2G31870:E010	1	1	1	1	0	0	1	1	1	1	0	1	0	#NUM!	0	#NUM!	0	#DIV/0!	2.02572e-63	0.0528882	9.37028e-14	0.0528882	1	9.37028e-14	9.37028e-14
AT2G31955:Io007	1	1	1	1	0.333333	0.269231	1	1	1	1	0.301282	1	0	-1.73081	0	-1.73081	0	1.73081	1.46627e-05	1	3.17446e-05	1	1	3.17446e-05	3.17446e-05
AT2G32010:I010	0.111111	0.106383	0.0869565	0.103448	0.0196078	0.0169492	0.0545455	0.04	0.108747	0.0952024	0.0182785	0.0472727	-0.191906	-2.57276	-1.2019	-2.38085	-1.00999	1.37086	0.00103803	0.431317	0.0012229	0.00536026	0.0133781	0.00228989	0.0721482
AT2G32160:Io020	1	0	1	1	1	1	0	0	0.5	1	1	0	1	1	#NUM!	0	#NUM!	#NUM!	0.120815	0.552867	0.552867	0.552867	0.145761	1	0.145761
AT2G32400:I004	0.0714286	0	0.2	0.172414	0	0	0	0	0.0357143	0.186207	0	0	2.38233	#NUM!	#NUM!	#NUM!	#NUM!	#DIV/0!	0.00626724	0.0174136	0.598685	0.598685	0.00806306	0.00806306	1
AT2G32415:E010	1	1	1	1	0	0	1	1	1	1	0	1	0	#NUM!	0	#NUM!	0	#DIV/0!	2.02572e-63	0.0528882	9.37028e-14	0.0528882	1	9.37028e-14	9.37028e-14
AT2G32415:E015	0	0	0	0	0	0	1	1	0	0	0	1	#DIV/0!	#DIV/0!	#DIV/0!	#DIV/0!	#DIV/0!	#DIV/0!	8.33541e-63	0.856121	0.968436	9.37028e-14	9.37028e-14	0.983129	9.37028e-14
AT2G32440:I001	0.0645161	0.116279	0.0120482	0.038961	0.0333333	0.0212766	0.0843373	0.0454545	0.0903976	0.0255046	0.027305	0.0648959	-1.82553	-1.72712	-0.478156	0.0984049	1.34737	1.24897	0.150769	0.184159	0.197172	0.751701	0.48372	0.999846	0.515586
AT2G32560:I002	0	0.00584795	0.0285714	0.0202429	0	0	0	0	0.00292398	0.0244072	0	0	3.0613	#NUM!	#NUM!	#NUM!	#NUM!	#DIV/0!	0.00626699	0.013496	0.846312	0.846312	0.00848515	0.00848515	1
AT2G32560:I003	0	0	0.025641	0.0254545	0	0	0	0	0	0.0255478	0	0	#DIV/0!	#DIV/0!	#DIV/0!	#NUM!	#NUM!	#DIV/0!	5.91379e-10	9.37028e-14	1	1	9.37028e-14	9.37028e-14	1
AT2G32640:I009	0.0638298	0.0746269	0.22449	0.130435	0.0933333	0.0930233	0.0724638	0.0322581	0.0692283	0.177462	0.0931783	0.0523609	1.35808	0.428631	-0.402872	-0.929447	-1.76095	-0.831504	0.0855409	0.127163	0.907421	0.963237	0.0841625	0.23685	0.697286
AT2G32710:Io001	0	0	1	1	0	0	0	0	0	1	0	0	#DIV/0!	#DIV/0!	#DIV/0!	#NUM!	#NUM!	#DIV/0!	4.00109e-64	9.37028e-14	0.938279	0.938279	9.37028e-14	9.37028e-14	1
AT2G32870:I002	0.0132159	0.00483092	0.00813008	0.00543478	0	0.00425532	0.0166667	0.0151515	0.00902339	0.00678243	0.00212766	0.0159091	-0.411867	-2.0844	0.81811	-1.67254	1.22998	2.90251	0.0689879	0.913749	0.331191	0.332104	0.17934	0.593364	0.0555765
AT2G33220:I002	0	0	0	0	0	0.0015748	0.00341297	0.00286533	0	0	0.000787402	0.00313915	#DIV/0!	#DIV/0!	#DIV/0!	#DIV/0!	#DIV/0!	1.9952	0.0163795	1	0.590604	0.0202552	0.0202552	0.590604	0.0533321
AT2G33435:I003	1	1	0	0	0	0	1	1	1	0	0	1	#NUM!	#NUM!	0	#DIV/0!	#DIV/0!	#DIV/0!	1.11276e-62	9.37028e-14	9.37028e-14	0.692766	9.37028e-14	0.692766	9.37028e-14
AT2G33480:I002	0.512195	0.5	0.235294	0.254237	0.285714	0.320388	0.303371	0.299065	0.506098	0.244766	0.303051	0.301218	-1.04801	-0.739853	-0.748607	0.308161	0.299407	-0.00875363	0.000218518	0.000214718	0.000554569	0.000535235	0.060136	0.0543708	0.99919
AT2G34060:E002	1	1	1	1	1	1	0	0	1	1	1	0	0	0	#NUM!	0	#NUM!	#NUM!	1.26896e-61	0.888134	1	9.37028e-14	9.37028e-14	0.888134	9.37028e-14
AT2G34170:Io003	1	1	1	1	0.0967742	0.259259	1	1	1	1	0.178017	1	0	-2.48992	0	-2.48992	0	2.48992	0.000308639	1	0.000482748	1	1	0.000482748	0.000482748
AT2G34250:I007	0	0	0.00561798	0.00497512	0.00194932	0	0.0015361	0	0	0.00529655	0.000974659	0.000768049	#DIV/0!	#DIV/0!	#DIV/0!	-2.44208	-2.78578	-0.343699	0.0138286	0.014582	0.721046	0.830956	0.0252773	0.0296512	0.995168
AT2G34310:Io007	1	1	1	1	1	1	0.307692	0.176471	1	1	1	0.242081	0	0	-2.04644	0	-2.04644	-2.04644	0.000182902	1	1	0.000290003	0.000290003	1	0.000290003
AT2G34355:E003	1	1	1	1	0	0	1	1	1	1	0	1	0	#NUM!	0	#NUM!	0	#DIV/0!	2.02572e-63	0.0528882	9.37028e-14	0.0528882	1	9.37028e-14	9.37028e-14
AT2G34750:I003	0.0075188	0	0	0	0	0	0.0248756	0.0135747	0.0037594	0	0	0.0192251	#NUM!	#NUM!	2.35442	#DIV/0!	#DIV/0!	#DIV/0!	0.0424916	0.858883	0.858883	0.101816	0.0526334	1	0.0526334
AT2G35110:E018	1	1	1	1	1	1	0	0	1	1	1	0	0	0	#NUM!	0	#NUM!	#NUM!	1.26896e-61	0.888134	1	9.37028e-14	9.37028e-14	0.888134	9.37028e-14
AT2G35630:I048	0.0909091	0.111111	0.047619	0.0181818	0.0294118	0.0169492	0.0638298	0.0606061	0.10101	0.0329004	0.0231805	0.0622179	-1.61832	-2.12352	-0.699097	-0.505197	0.919224	1.42442	0.0145174	0.023932	0.0149729	0.137541	0.269281	0.882905	0.135239
AT2G35840:I004	0	0	0	0	0.00480769	0.002457	0	0	0	0	0.00363235	0	#DIV/0!	#DIV/0!	#DIV/0!	#DIV/0!	#DIV/0!	#NUM!	0.0269607	1	0.0396803	1	1	0.0396803	0.0396803
AT2G36060:I001	0	0.00421941	0.0100503	0.018711	0.00877193	0.00840336	0.00350877	0.00361011	0.0021097	0.0143806	0.00858765	0.00355944	2.76901	2.02522	0.754609	-0.743793	-2.01441	-1.27061	0.0701587	0.0734393	0.354196	0.97106	0.106284	0.428144	0.524487
AT2G36410:I003	0.0857143	0.0769231	0.0666667	0.011236	0	0.0188679	0.08	0.0526316	0.0813187	0.0389513	0.00943396	0.0663158	-1.06191	-3.10765	-0.294234	-2.04574	0.767681	2.81342	0.116062	0.37619	0.11191	0.910239	0.664888	0.618107	0.205262
AT2G36410:Io003	0.0833333	0.0666667	0.0434783	0.0149254	0	0.0252101	0.0598291	0.0630631	0.075	0.0292018	0.012605	0.0614461	-1.36083	-2.57289	-0.28757	-1.21206	1.07326	2.28532	0.0398793	0.113	0.0441026	0.797667	0.268747	0.695645	0.0940413
AT2G36990:I001	0	0	1	1	1	1	1	0	0	1	1	0.5	#DIV/0!	#DIV/0!	#DIV/0!	0	-1	-1	0.120815	0.145761	0.145761	0.552867	0.552867	1	0.552867
AT2G37220:I004	0.00125052	0	0	0.000543478	0.000784314	0.00184843	0.00375298	0.00455789	0.000625261	0.000271739	0.00131637	0.00415543	-1.20224	1.07404	2.73247	2.27627	3.93471	1.65843	0.0143712	0.94882	0.746366	0.0215168	0.0153685	0.491316	0.0448801
AT2G37240:I005	0.00411523	0.00598802	0	0	0	0	0.00387597	0	0.00505162	0	0	0.00193798	#NUM!	#NUM!	-1.38219	#DIV/0!	#DIV/0!	#DIV/0!	0.0791511	0.0935016	0.0935016	0.30801	0.62136	1	0.62136
AT2G37450:I002	0.0731707	0.030303	0.047619	0.0517241	0	0	0.0769231	0.0632911	0.0517369	0.0496716	0	0.0701071	-0.0587721	#NUM!	0.438368	#NUM!	0.49714	#DIV/0!	0.0446309	0.999097	0.100297	0.683201	0.61825	0.112587	0.0391054
AT2G37450:Io004	0.489362	0.485714	0.836735	0.766667	0.73913	0.846154	0.592593	0.677419	0.487538	0.801701	0.792642	0.635006	0.717549	0.701155	0.381256	-0.016394	-0.336294	-0.3199	0.0120618	0.0150908	0.0167462	0.161823	0.116668	0.998074	0.135899
AT2G38130:Io006	1	1	1	1	1	1	0.333333	0.183673	1	1	1	0.258503	0	0	-1.95174	0	-1.95174	-1.95174	0.000335027	1	1	0.000524039	0.000524039	1	0.000524039
AT2G38695:E005	1	1	1	1	0	0	1	1	1	1	0	1	0	#NUM!	0	#NUM!	0	#DIV/0!	2.02572e-63	0.0528882	9.37028e-14	0.0528882	1	9.37028e-14	9.37028e-14
AT2G38695:E006	1	1	1	1	0	0	1	1	1	1	0	1	0	#NUM!	0	#NUM!	0	#DIV/0!	2.02572e-63	0.0528882	9.37028e-14	0.0528882	1	9.37028e-14	9.37028e-14
AT2G38695:E007	1	1	1	1	0	0	1	1	1	1	0	1	0	#NUM!	0	#NUM!	0	#DIV/0!	2.02572e-63	0.0528882	9.37028e-14	0.0528882	1	9.37028e-14	9.37028e-14
AT2G38695:E008	1	1	1	1	0	0	1	1	1	1	0	1	0	#NUM!	0	#NUM!	0	#DIV/0!	2.02572e-63	0.0528882	9.37028e-14	0.0528882	1	9.37028e-14	9.37028e-14
AT2G38695:E012	1	1	1	1	0	0	1	1	1	1	0	1	0	#NUM!	0	#NUM!	0	#DIV/0!	2.02572e-63	0.0528882	9.37028e-14	0.0528882	1	9.37028e-14	9.37028e-14
AT2G38695:E015	1	1	1	1	0	0	1	1	1	1	0	1	0	#NUM!	0	#NUM!	0	#DIV/0!	2.02572e-63	0.0528882	9.37028e-14	0.0528882	1	9.37028e-14	9.37028e-14
AT2G38840:E008	0	0	0	0	0	0	1	1	0	0	0	1	#DIV/0!	#DIV/0!	#DIV/0!	#DIV/0!	#DIV/0!	#DIV/0!	8.33541e-63	0.856121	0.968436	9.37028e-14	9.37028e-14	0.983129	9.37028e-14
AT2G38860:I002	0	0	0.0357143	0.0434783	0	0	0	0	0	0.0395963	0	0	#DIV/0!	#DIV/0!	#DIV/0!	#NUM!	#NUM!	#DIV/0!	0.000298935	0.000467603	1	1	0.000467603	0.000467603	1
AT2G38995:E007	1	1	1	1	0	0	1	1	1	1	0	1	0	#NUM!	0	#NUM!	0	#DIV/0!	2.02572e-63	0.0528882	9.37028e-14	0.0528882	1	9.37028e-14	9.37028e-14
AT2G38995:E008	1	1	1	1	0	0	1	1	1	1	0	1	0	#NUM!	0	#NUM!	0	#DIV/0!	2.02572e-63	0.0528882	9.37028e-14	0.0528882	1	9.37028e-14	9.37028e-14
AT2G38995:Io001	1	1	1	0	0	0	1	1	1	0.5	0	1	-1	#NUM!	0	#NUM!	1	#DIV/0!	0.120815	0.552867	0.145761	1	0.552867	0.552867	0.145761
AT2G39140:I008	0.0833333	0.0588235	0.0169492	0.037037	0.030303	0	0.0454545	0.037037	0.0710784	0.0269931	0.0151515	0.0412458	-1.39682	-2.22995	-0.785165	-0.833128	0.611657	1.44478	0.08526	0.150679	0.0770609	0.35775	0.805395	0.872626	0.446891
AT2G39250:I005	0.162791	0.0866142	0.0147059	0.0779221	0.0630631	0.111111	0.173077	0.166667	0.124702	0.046314	0.0870871	0.169872	-1.42897	-0.517959	0.445957	0.911011	1.87493	0.963916	0.120951	0.318358	0.775586	0.678752	0.106651	0.735586	0.285517
AT2G39280:I008	0.777778	0.75	0.333333	0.416667	1	1	1	1	0.763889	0.375	1	1	-1.02647	0.388565	0.388565	1.41504	1.41504	0	0.00010068	0.000817186	0.00555915	0.00555915	0.000145309	0.000145309	1
AT2G39460:I003	0	0	0	0.000881057	0.00257069	0.00266312	0	0	0	0.000440528	0.00261691	0	#DIV/0!	#DIV/0!	#DIV/0!	2.57055	#NUM!	#NUM!	0.00296394	0.556524	0.00389765	1	0.556524	0.00776599	0.00389765
AT2G39580:Io009	1	1	1	1	0.297297	0.178571	0.0810811	0.047619	1	1	0.237934	0.0643501	0	-2.07136	-3.95791	-2.07136	-3.95791	-1.88655	4.95355e-05	1	0.000227836	0.000120652	0.000120652	0.000227836	0.0537276
AT2G39670:Io010	0	0	1	1	1	1	1	1	0	1	1	1	#DIV/0!	#DIV/0!	#DIV/0!	0	0	0	5.71712e-64	9.37028e-14	9.37028e-14	9.37028e-14	0.157728	1	0.157728
AT2G39770:I005	0.00680272	0.00769231	0	0	0.00636943	0.00771208	0.0122249	0.00881057	0.00724751	0	0.00704075	0.0105178	#NUM!	-0.0417563	0.537269	#DIV/0!	#DIV/0!	0.579025	0.00598596	0.0189178	0.998456	0.208505	0.00486021	0.0209374	0.179837
AT2G39800:I004	0.00550747	0.0041841	0.00331126	0.00842224	0	0	0.0189983	0.0140056	0.00484579	0.00586675	0	0.0165019	0.27583	#NUM!	1.76783	#NUM!	1.492	#DIV/0!	0.0126758	0.976051	0.359013	0.0350475	0.0473699	0.244772	0.0103614
AT2G39800:Io022	0.0344828	0.0285714	0.0357143	0.05	0.030303	0.0175439	0.2	0.148936	0.0315271	0.0428571	0.0239234	0.174468	0.442943	-0.398167	2.4683	-0.841111	2.02536	2.86647	0.00408363	0.931868	0.976947	0.00624286	0.00847504	0.770247	0.00514354
AT2G39910:E003	0	0	0	0	0	0	1	1	0	0	0	1	#DIV/0!	#DIV/0!	#DIV/0!	#DIV/0!	#DIV/0!	#DIV/0!	8.33541e-63	0.856121	0.968436	9.37028e-14	9.37028e-14	0.983129	9.37028e-14
AT2G39920:Io005	0.176471	0.2	0.0526316	0.0344828	0	0	0	0	0.188235	0.0435572	0	0	-2.11156	#NUM!	#NUM!	#NUM!	#NUM!	#DIV/0!	0.000156597	0.000561443	0.00020921	0.00020921	0.0471419	0.0471419	1
AT2G39950:E007	0.1	0.142857	0.186441	0.125	0.0736842	0.0754717	0	0	0.121429	0.15572	0.074578	0	0.358849	-0.703287	#NUM!	-1.06214	#NUM!	#NUM!	0.0158336	0.610933	0.401399	0.033876	0.0142783	0.117524	0.147588
AT2G39950:Io007	1	1	1	1	0.176471	0.2	1	1	1	1	0.188235	1	0	-2.40939	0	-2.40939	0	2.40939	1.4696e-07	1	9.59233e-14	1	1	9.59233e-14	9.59233e-14
AT2G40090:E002	0	0	0	0	1	1	0	0	0	0	1	0	#DIV/0!	#DIV/0!	#DIV/0!	#DIV/0!	#DIV/0!	#NUM!	5.71712e-64	0.0986381	9.37028e-14	0.157728	0.951303	9.37028e-14	9.37028e-14
AT2G40090:E003	0	0	0	0	1	1	0	0	0	0	1	0	#DIV/0!	#DIV/0!	#DIV/0!	#DIV/0!	#DIV/0!	#NUM!	5.71712e-64	0.0986381	9.37028e-14	0.157728	0.951303	9.37028e-14	9.37028e-14
AT2G40090:E006	0	0	0	0	0	0	1	1	0	0	0	1	#DIV/0!	#DIV/0!	#DIV/0!	#DIV/0!	#DIV/0!	#DIV/0!	8.33541e-63	0.856121	0.968436	9.37028e-14	9.37028e-14	0.983129	9.37028e-14
AT2G40400:I007	1	1	1	1	1	1	0.679389	0.687943	1	1	1	0.683666	0	0	-0.548636	0	-0.548636	-0.548636	1.11326e-07	1	1	9.37028e-14	9.37028e-14	1	9.37028e-14
AT2G40430:E009	1	1	1	1	1	1	0.933535	0.939394	1	1	1	0.936464	0	0	-0.094704	0	-0.094704	-0.094704	1.49683e-05	1	1	3.25927e-05	3.25927e-05	1	3.25927e-05
AT2G40435:I001	0.0375	0.0337079	0.046729	0.0551181	0.0708661	0.0566038	0.008	0.0307692	0.0356039	0.0509235	0.063735	0.0193846	0.516296	0.840048	-0.877124	0.323752	-1.39342	-1.71717	0.042369	0.501572	0.149457	0.462647	0.109528	0.620108	0.0383238
AT2G40520:Io002	0.1	0.0909091	0.0434783	0.04	1	1	0.103448	0.172414	0.0954545	0.0417391	1	0.137931	-1.19341	3.38904	0.531061	4.58246	1.72447	-2.85798	7.06396e-06	0.270204	1.07052e-05	0.418086	0.0570154	6.79601e-06	1.50305e-05
AT2G40550:E002	1	1	1	1	0	0	1	1	1	1	0	1	0	#NUM!	0	#NUM!	0	#DIV/0!	2.02572e-63	0.0528882	9.37028e-14	0.0528882	1	9.37028e-14	9.37028e-14
AT2G40550:E003	1	1	1	1	0	0	1	1	1	1	0	1	0	#NUM!	0	#NUM!	0	#DIV/0!	2.02572e-63	0.0528882	9.37028e-14	0.0528882	1	9.37028e-14	9.37028e-14
AT2G40550:E004	1	1	1	1	0	0	1	1	1	1	0	1	0	#NUM!	0	#NUM!	0	#DIV/0!	2.02572e-63	0.0528882	9.37028e-14	0.0528882	1	9.37028e-14	9.37028e-14
AT2G40550:E005	1	1	1	1	0	0	1	1	1	1	0	1	0	#NUM!	0	#NUM!	0	#DIV/0!	2.02572e-63	0.0528882	9.37028e-14	0.0528882	1	9.37028e-14	9.37028e-14
AT2G40550:E006	1	1	1	1	0	0	1	1	1	1	0	1	0	#NUM!	0	#NUM!	0	#DIV/0!	2.02572e-63	0.0528882	9.37028e-14	0.0528882	1	9.37028e-14	9.37028e-14
AT2G40550:E007	1	1	1	1	0	0	1	1	1	1	0	1	0	#NUM!	0	#NUM!	0	#DIV/0!	2.02572e-63	0.0528882	9.37028e-14	0.0528882	1	9.37028e-14	9.37028e-14
AT2G40550:E008	1	1	1	1	0	0	1	1	1	1	0	1	0	#NUM!	0	#NUM!	0	#DIV/0!	2.02572e-63	0.0528882	9.37028e-14	0.0528882	1	9.37028e-14	9.37028e-14
AT2G40550:E009	1	1	1	1	0	0	1	1	1	1	0	1	0	#NUM!	0	#NUM!	0	#DIV/0!	2.02572e-63	0.0528882	9.37028e-14	0.0528882	1	9.37028e-14	9.37028e-14
AT2G40550:E011	1	1	1	1	0	0	1	1	1	1	0	1	0	#NUM!	0	#NUM!	0	#DIV/0!	2.02572e-63	0.0528882	9.37028e-14	0.0528882	1	9.37028e-14	9.37028e-14
AT2G40550:E012	1	1	1	1	0	0	1	1	1	1	0	1	0	#NUM!	0	#NUM!	0	#DIV/0!	2.02572e-63	0.0528882	9.37028e-14	0.0528882	1	9.37028e-14	9.37028e-14
AT2G40600:I004	0.0394737	0.0617284	0	0.0200803	0.0114943	0	0.00854701	0.0169492	0.050601	0.0100402	0.00574713	0.0127481	-2.33338	-3.13825	-1.98889	-0.80487	0.344498	1.14937	0.0543995	0.0829363	0.0610066	0.101487	0.994988	0.981024	0.928007
AT2G40750:I001	0	0.0588235	0.2	0.114754	0.0649351	0.0140845	0	0	0.0294118	0.157377	0.0395098	0	2.41976	0.425817	#NUM!	-1.99394	#NUM!	#NUM!	0.061852	0.109925	0.993848	0.884232	0.0592979	0.137751	0.773992
AT2G40770:E004	1	1	1	1	0	0	1	1	1	1	0	1	0	#NUM!	0	#NUM!	0	#DIV/0!	2.02572e-63	0.0528882	9.37028e-14	0.0528882	1	9.37028e-14	9.37028e-14
AT2G40770:E012	0	0	0	0	1	1	0	0	0	0	1	0	#DIV/0!	#DIV/0!	#DIV/0!	#DIV/0!	#DIV/0!	#NUM!	5.71712e-64	0.0986381	9.37028e-14	0.157728	0.951303	9.37028e-14	9.37028e-14
AT2G40770:E014	0	0	0	0	1	1	0	0	0	0	1	0	#DIV/0!	#DIV/0!	#DIV/0!	#DIV/0!	#DIV/0!	#NUM!	5.71712e-64	0.0986381	9.37028e-14	0.157728	0.951303	9.37028e-14	9.37028e-14
AT2G40770:E015	0	0	0	0	1	1	0	0	0	0	1	0	#DIV/0!	#DIV/0!	#DIV/0!	#DIV/0!	#DIV/0!	#NUM!	5.71712e-64	0.0986381	9.37028e-14	0.157728	0.951303	9.37028e-14	9.37028e-14
AT2G40770:E019	1	1	1	1	1	1	0	0	1	1	1	0	0	0	#NUM!	0	#NUM!	#NUM!	1.26896e-61	0.888134	1	9.37028e-14	9.37028e-14	0.888134	9.37028e-14
AT2G40840:I005	0	0	0.00980392	0.0136986	0	0	0	0	0	0.0117513	0	0	#DIV/0!	#DIV/0!	#DIV/0!	#NUM!	#NUM!	#DIV/0!	0.00231156	0.00359704	1	1	0.00359704	0.00359704	1
AT2G40935:Io005	0.5	0.166667	0	0.105263	0.0769231	0	0.333333	0.243243	0.333333	0.0526316	0.0384615	0.288288	-2.66297	-3.11548	-0.209453	-0.452512	2.45351	2.90602	0.172778	0.278228	0.250496	0.98392	0.387467	0.999464	0.349442
AT2G41060:E008	0	0	0	0	0	0	1	1	0	0	0	1	#DIV/0!	#DIV/0!	#DIV/0!	#DIV/0!	#DIV/0!	#DIV/0!	8.33541e-63	0.856121	0.968436	9.37028e-14	9.37028e-14	0.983129	9.37028e-14
AT2G41430:Io003	1	1	1	1	0	0	1	1	1	1	0	1	0	#NUM!	0	#NUM!	0	#DIV/0!	2.02572e-63	0.0528882	9.37028e-14	0.0528882	1	9.37028e-14	9.37028e-14
AT2G41520:E012	1	1	1	1	1	1	0	0	1	1	1	0	0	0	#NUM!	0	#NUM!	#NUM!	1.26896e-61	0.888134	1	9.37028e-14	9.37028e-14	0.888134	9.37028e-14
AT2G41540:Io007	1	1	1	1	1	1	0.384615	0.454545	1	1	1	0.41958	0	0	-1.25298	0	-1.25298	-1.25298	4.34066e-05	1	1	9.25647e-05	9.25647e-05	1	9.25647e-05
AT2G41670:E004	0	0	0	0	0	0	1	1	0	0	0	1	#DIV/0!	#DIV/0!	#DIV/0!	#DIV/0!	#DIV/0!	#DIV/0!	8.33541e-63	0.856121	0.968436	9.37028e-14	9.37028e-14	0.983129	9.37028e-14
AT2G41700:E044	0	0	0	0	0	0	1	1	0	0	0	1	#DIV/0!	#DIV/0!	#DIV/0!	#DIV/0!	#DIV/0!	#DIV/0!	8.33541e-63	0.856121	0.968436	9.37028e-14	9.37028e-14	0.983129	9.37028e-14
AT2G42130:I004	0	0	0.00735294	0.00874636	0.00558659	0.00990099	0	0	0	0.00804965	0.00774379	0	#DIV/0!	#DIV/0!	#DIV/0!	-0.0558858	#NUM!	#NUM!	0.0105742	0.0248346	0.02836	1	0.0248346	0.997137	0.02836
AT2G42160:I003	0	0.0454545	0.121951	0.2	0.137255	0.133333	0	0	0.0227273	0.160976	0.135294	0	2.82435	2.5736	#NUM!	-0.250743	#NUM!	#NUM!	0.0166343	0.0410648	0.0784668	0.88808	0.0245884	0.850301	0.0440721
AT2G42200:I001	0.0909091	0.142857	0.151515	0.162791	0.0769231	0.107692	0.3125	0.254902	0.116883	0.157153	0.0923077	0.283701	0.427103	-0.340544	1.2793	-0.767646	0.852202	1.61985	0.010396	0.582355	0.840686	0.0169286	0.0434652	0.271031	0.010328
AT2G42220:I002	0.000351989	0.00032457	0	0	0	0	0	0	0.000338279	0	0	0	#NUM!	#NUM!	#NUM!	#DIV/0!	#DIV/0!	#DIV/0!	8.94635e-06	1.53585e-05	1.53585e-05	1.53585e-05	1	1	1
AT2G42490:I008	0	0	0.0322581	0.0483871	0	0	0	0	0	0.0403226	0	0	#DIV/0!	#DIV/0!	#DIV/0!	#NUM!	#NUM!	#DIV/0!	0.00472501	0.00728032	1	1	0.00728032	0.00728032	1
AT2G42590:I005	0.00505902	0.00661001	0.0123711	0.0134847	0	0	0	0	0.00583452	0.0129279	0	0	1.14781	#NUM!	#NUM!	#NUM!	#NUM!	#DIV/0!	0.000119366	0.00162064	0.0034281	0.0034281	0.000168791	0.000168791	1
AT2G42590:Io007	1	1	1	1	0	0	1	1	1	1	0	1	0	#NUM!	0	#NUM!	0	#DIV/0!	2.02572e-63	0.0528882	9.37028e-14	0.0528882	1	9.37028e-14	9.37028e-14
AT2G42750:I003	0.00584795	0	0.030303	0.0207715	0.0127202	0.0179321	0.0127758	0.0172018	0.00292398	0.0255373	0.0153261	0.0149888	3.1266	2.38999	2.35788	-0.736612	-0.768716	-0.0321041	0.0366535	0.0274045	0.168108	0.180103	0.246523	0.264492	0.999838
AT2G43210:I005	0	0	0.0588235	0.0724638	0.0285714	0.127273	0	0	0	0.0656436	0.0779221	0	#DIV/0!	#DIV/0!	#DIV/0!	0.247377	#NUM!	#NUM!	0.171999	0.366903	0.262331	1	0.366903	0.983471	0.262331
AT2G43560:E003	0	0	0	0	1	1	0	0	0	0	1	0	#DIV/0!	#DIV/0!	#DIV/0!	#DIV/0!	#DIV/0!	#NUM!	5.71712e-64	0.0986381	9.37028e-14	0.157728	0.951303	9.37028e-14	9.37028e-14
AT2G43560:E004	0	0	0	0	1	1	0	0	0	0	1	0	#DIV/0!	#DIV/0!	#DIV/0!	#DIV/0!	#DIV/0!	#NUM!	5.71712e-64	0.0986381	9.37028e-14	0.157728	0.951303	9.37028e-14	9.37028e-14
AT2G43560:I003	1	1	1	1	0.388889	0.466667	1	1	1	1	0.427778	1	0	-1.22507	0	-1.22507	0	1.22507	7.00973e-05	1	0.000131776	1	1	0.000131776	0.000131776
AT2G43640:Io006	0	0	1	0	1	1	0	0	0	0.5	1	0	#DIV/0!	#DIV/0!	#DIV/0!	1	#NUM!	#NUM!	0.120815	0.552867	0.145761	1	0.552867	0.552867	0.145761
AT2G43910:Io008	1	1	1	1	0.333333	0.3125	1	1	1	1	0.322917	1	0	-1.63077	0	-1.63077	0	1.63077	1.86597e-07	1	1.3145e-13	1	1	1.3145e-13	1.3145e-13
AT2G43980:E006	1	1	1	1	1	1	0	0	1	1	1	0	0	0	#NUM!	0	#NUM!	#NUM!	1.26896e-61	0.888134	1	9.37028e-14	9.37028e-14	0.888134	9.37028e-14
AT2G44210:I006	0.00956023	0.00878735	0.0163934	0.00863558	0.0139276	0.00952381	0	0	0.00917379	0.0125145	0.0117257	0	0.448013	0.354084	#NUM!	-0.0939287	#NUM!	#NUM!	0.0499573	0.731089	0.849165	0.136676	0.0549081	0.993729	0.0673029
AT2G44290:I001	0	0	0.0350877	0.0314961	0	0	0	0	0	0.0332919	0	0	#DIV/0!	#DIV/0!	#DIV/0!	#NUM!	#NUM!	#DIV/0!	2.79679e-05	6.41274e-05	1	1	6.41274e-05	6.41274e-05	1
AT2G44420:I002	0.1	0.230769	0	0.0344828	0.0454545	0	0.142857	0.0909091	0.165385	0.0172414	0.0227273	0.116883	-3.26188	-2.86333	-0.500758	0.398549	2.76112	2.36257	0.120619	0.155431	0.171125	0.805125	0.369449	0.999553	0.4069
AT2G44490:I010	0	0	0.0102041	0.0166271	0	0	0	0	0	0.0134156	0	0	#DIV/0!	#DIV/0!	#DIV/0!	#NUM!	#NUM!	#DIV/0!	0.00922093	0.0140219	1	1	0.0140219	0.0140219	1
AT2G44920:I005	0	0	0	0.00151286	0.00395257	0.0031348	0	0	0	0.00075643	0.00354368	0	#DIV/0!	#DIV/0!	#DIV/0!	2.22797	#NUM!	#NUM!	0.0116643	0.635964	0.0147181	1	0.635964	0.0338593	0.0147181
AT2G44920:I007	0.00995025	0.00699301	0.016129	0.016	0.0234742	0.030303	0	0	0.00847163	0.0160645	0.0268886	0	0.923166	1.66628	#NUM!	0.743117	#NUM!	#NUM!	0.00216131	0.138248	0.00756204	0.102114	0.0124599	0.0483558	0.00180547
AT2G45250:I006	0.012987	0	0	0	0.0361446	0.0361446	0	0	0.00649351	0	0.0361446	0	#NUM!	2.47671	#NUM!	#DIV/0!	#DIV/0!	#NUM!	0.00374541	0.552867	0.0101621	0.552867	1	0.00487923	0.00487923
AT2G45380:Io012	1	1	1	1	1	1	0.6	0.428571	1	1	1	0.514286	0	0	-0.959358	0	-0.959358	-0.959358	0.0029402	1	1	0.00456198	0.00456198	1	0.00456198
AT2G45500:E012	1	0	1	1	1	1	0	0	0.5	1	1	0	1	1	#NUM!	0	#NUM!	#NUM!	0.120815	0.552867	0.552867	0.552867	0.145761	1	0.145761
AT2G45670:Io011	0	0	0.0105263	0.0117647	0.00689655	0.0144928	0	0	0	0.0111455	0.0106947	0	#DIV/0!	#DIV/0!	#DIV/0!	-0.0595731	#NUM!	#NUM!	0.0219873	0.049023	0.0559266	1	0.049023	0.998114	0.0559266
AT2G45740:I006	0	0	0.00197239	0	0.00958466	0.0052356	0	0	0	0.000986193	0.00741013	0	#DIV/0!	#DIV/0!	#DIV/0!	2.90956	#NUM!	#NUM!	0.0301392	0.931887	0.0391347	1	0.931887	0.0619241	0.0391347
AT2G45740:Io008	0.113636	0.146341	0.153846	0.134021	0.05	0.0857143	0.157895	0.193548	0.129989	0.143933	0.0678571	0.175722	0.147013	-0.937816	0.434903	-1.08483	0.28789	1.37272	0.0351063	0.919608	0.153157	0.308901	0.550157	0.0872682	0.0286165
AT2G45770:I007	0.00628931	0.0163934	0.0588235	0.0717703	0	0	0	0.00813008	0.0113414	0.0652969	0	0.00406504	2.52542	#NUM!	-1.48025	#NUM!	-4.00567	#DIV/0!	0.00159469	0.00394612	0.408215	0.696956	0.00243771	0.00190409	0.918104
AT2G45790:I006	0	0	0.005291	0.00358423	0	0	0	0	0	0.00443762	0	0	#DIV/0!	#DIV/0!	#DIV/0!	#NUM!	#NUM!	#DIV/0!	0.00407511	0.00629381	1	1	0.00629381	0.00629381	1
AT2G45790:I009	0.0128755	0.00621118	0	0	0	0	0.0056926	0.00858369	0.00954336	0	0	0.00713815	#NUM!	#NUM!	-0.418948	#DIV/0!	#DIV/0!	#DIV/0!	0.0421291	0.0666468	0.0666468	0.789476	0.152602	1	0.152602
AT2G46280:I008	0.134021	0.047619	0.139241	0.213115	0.261261	0.21519	0.153439	0.128631	0.0908198	0.176178	0.238226	0.141035	0.955951	1.39125	0.634973	0.435298	-0.320978	-0.756276	0.109939	0.344552	0.0924893	0.690961	0.854248	0.558478	0.266236
AT2G46440:I007	0.00840336	0	0.0222222	0.0175439	0	0	0	0	0.00420168	0.019883	0	0	2.2425	#NUM!	#NUM!	#NUM!	#NUM!	#DIV/0!	0.0115156	0.0331885	0.640201	0.640201	0.0145481	0.0145481	1
AT2G46450:I004	0.148148	0.128205	0.0869565	0.0381679	0.0786517	0.0972222	0.11811	0.119403	0.138177	0.0625622	0.087937	0.118757	-1.14315	-0.651972	-0.218506	0.491178	0.924644	0.433466	0.0628689	0.0608565	0.190935	0.7671	0.143742	0.616099	0.486632
AT2G46560:E019	0	0	0	0	0	0	1	1	0	0	0	1	#DIV/0!	#DIV/0!	#DIV/0!	#DIV/0!	#DIV/0!	#DIV/0!	8.33541e-63	0.856121	0.968436	9.37028e-14	9.37028e-14	0.983129	9.37028e-14
AT2G46580:I005	0	0	0	0	1	1	0	0	0	0	1	0	#DIV/0!	#DIV/0!	#DIV/0!	#DIV/0!	#DIV/0!	#NUM!	5.71712e-64	0.0986381	9.37028e-14	0.157728	0.951303	9.37028e-14	9.37028e-14
AT2G46610:I004	1	1	1	1	0.52	0.533333	0.444444	0.4	1	1	0.526667	0.422222	0	-0.925038	-1.24393	-0.925038	-1.24393	-0.318888	6.81726e-06	1	4.35759e-05	1.44346e-05	1.44346e-05	4.35759e-05	0.0107024
AT2G46640:I004	0.0666667	0.0810811	0.132075	0.137931	0.0434783	0.0617284	0.0285714	0.0204082	0.0738739	0.135003	0.0526033	0.0244898	0.869858	-0.48991	-1.59288	-1.35977	-2.46274	-1.10297	0.00104602	0.00829713	0.224155	0.0179248	0.000865996	0.00270226	0.109733
AT2G47390:I006	0	0	0.0126582	0.010101	0	0	0	0	0	0.0113796	0	0	#DIV/0!	#DIV/0!	#DIV/0!	#NUM!	#NUM!	#DIV/0!	0.000510986	0.000800811	1	1	0.000800811	0.000800811	1
AT2G47410:I004	0	0	1	1	0.0625	0.111111	0	0.0526316	0	1	0.0868056	0.0263158	#DIV/0!	#DIV/0!	#DIV/0!	-3.52607	-5.24793	-1.72186	6.30219e-06	6.01634e-06	0.0851293	0.739278	7.52185e-06	1.22692e-05	0.22133
AT2G47410:Io003	0	0	1	1	1	1	0	1	0	1	1	0.5	#DIV/0!	#DIV/0!	#DIV/0!	0	-1	-1	0.120815	0.145761	0.145761	0.552867	0.552867	1	0.552867
AT2G47650:I006	0.0294118	0.0645161	0.0491803	0.0487805	0.0645161	0.0422535	0.117647	0.128205	0.0469639	0.0489804	0.0533848	0.122926	0.0606511	0.184876	1.38817	0.124225	1.32751	1.20329	0.0189475	0.999019	0.971411	0.0250468	0.0274683	0.990208	0.033815
AT2G47710:E003	1	1	1	1	1	1	0.950298	0.942974	1	1	1	0.946636	0	0	-0.0791185	0	-0.0791185	-0.0791185	7.28743e-05	1	1	0.000135574	0.000135574	1	0.000135574
AT2G47760:Io015	1	1	0	0	0	0	1	0	1	0	0	0.5	#NUM!	#NUM!	-1	#DIV/0!	#DIV/0!	#DIV/0!	0.120815	0.145761	0.145761	0.552867	0.552867	1	0.552867
AT2G47830:E010	0	0	0	0	1	1	0	0	0	0	1	0	#DIV/0!	#DIV/0!	#DIV/0!	#DIV/0!	#DIV/0!	#NUM!	5.71712e-64	0.0986381	9.37028e-14	0.157728	0.951303	9.37028e-14	9.37028e-14
AT2G47830:E014	1	1	1	1	0	0	1	1	1	1	0	1	0	#NUM!	0	#NUM!	0	#DIV/0!	2.02572e-63	0.0528882	9.37028e-14	0.0528882	1	9.37028e-14	9.37028e-14
AT2G47830:I002	0	0	0.2	0.3	0	0	0	0	0	0.25	0	0	#DIV/0!	#DIV/0!	#DIV/0!	#NUM!	#NUM!	#DIV/0!	0.00472501	0.00728032	1	1	0.00728032	0.00728032	1
AT2G47830:I007	0	0	0.0909091	0.166667	0	0	0	0	0	0.128788	0	0	#DIV/0!	#DIV/0!	#DIV/0!	#NUM!	#NUM!	#DIV/0!	0.0193464	0.0288171	1	1	0.0288171	0.0288171	1
AT2G48060:E017	0	0	0	0	1	1	0	0	0	0	1	0	#DIV/0!	#DIV/0!	#DIV/0!	#DIV/0!	#DIV/0!	#NUM!	5.71712e-64	0.0986381	9.37028e-14	0.157728	0.951303	9.37028e-14	9.37028e-14
AT2G48060:E018	1	1	1	1	1	1	0	0	1	1	1	0	0	0	#NUM!	0	#NUM!	#NUM!	1.26896e-61	0.888134	1	9.37028e-14	9.37028e-14	0.888134	9.37028e-14
AT2G48060:E019	1	1	1	1	1	1	0	0	1	1	1	0	0	0	#NUM!	0	#NUM!	#NUM!	1.26896e-61	0.888134	1	9.37028e-14	9.37028e-14	0.888134	9.37028e-14
AT2G48110:I005	0	0	1	1	0	0	0	0	0	1	0	0	#DIV/0!	#DIV/0!	#DIV/0!	#NUM!	#NUM!	#DIV/0!	4.00109e-64	9.37028e-14	0.938279	0.938279	9.37028e-14	9.37028e-14	1
AT3G01090:I002	0.0181818	0	0.047619	0.0555556	0	0	0	0	0.00909091	0.0515873	0	0	2.50452	#NUM!	#NUM!	#NUM!	#NUM!	#DIV/0!	0.00482993	0.0128048	0.610079	0.610079	0.00629055	0.00629055	1
AT3G01280:I004	0	0	0	0	0	0	0.00116686	0.00111483	0	0	0	0.00114084	#DIV/0!	#DIV/0!	#DIV/0!	#DIV/0!	#DIV/0!	#DIV/0!	9.00119e-07	1	1	1.07036e-08	1.07036e-08	1	1.07036e-08
AT3G01480:I002	0.00243309	0.00591716	0.0117647	0.014756	0	0	0.0250896	0.0178571	0.00417513	0.0132603	0	0.0214734	1.66723	#NUM!	2.36266	#NUM!	0.695432	#DIV/0!	0.00713759	0.124494	0.569935	0.0158242	0.162609	0.039461	0.00721068
AT3G01500:I006	0	0.000222668	0	7.25e-05	0	0.000196502	0.00159744	0.000852031	0.000111334	0.03625	0.98251	0.00122474	8.34694	13.1074	3.45951	4.76042	-4.88744	-9.64786	0.0358326	0.992611	0.999959	0.0569011	0.04618	0.99578	0.0548365
AT3G01540:I007	0.20603	0.246753	0.353383	0.284091	0.26	0.219653	0.124183	0.14881	0.226392	0.318737	0.239827	0.136496	0.493546	0.0831706	-0.72996	-0.410376	-1.22351	-0.81313	0.0238261	0.149503	0.974303	0.160278	0.0177602	0.220125	0.11017
AT3G02020:I003	0.0480349	0.027933	0.0166667	0.00859599	0.0242718	0.0160643	0.0294695	0.025788	0.0379839	0.0126313	0.0201681	0.0276288	-1.58838	-0.913318	-0.459219	0.675065	1.12916	0.454099	0.133728	0.11812	0.278958	0.633648	0.386513	0.802607	0.806913
AT3G02020:I011	0.005291	0.0075188	0.0194175	0.0356164	0.0288714	0.0204082	0.0158103	0.0107527	0.0064049	0.027517	0.0246398	0.0132815	2.10307	1.94374	1.05217	-0.159332	-1.0509	-0.891573	0.0975827	0.110869	0.164203	0.74935	0.289858	0.970887	0.434904
AT3G02070:I004	0.0833333	0.0625	0.0769231	0.09375	0.121951	0.0952381	0	0	0.0729167	0.0853365	0.108595	0	0.226915	0.574633	#NUM!	0.347718	#NUM!	#NUM!	0.00488362	0.79319	0.169448	0.0186452	0.0106135	0.41258	0.00434085
AT3G02260:E017	0	0	0	0	1	1	0	0	0	0	1	0	#DIV/0!	#DIV/0!	#DIV/0!	#DIV/0!	#DIV/0!	#NUM!	5.71712e-64	0.0986381	9.37028e-14	0.157728	0.951303	9.37028e-14	9.37028e-14
AT3G02260:E018	0	0	0	0	1	1	0	0	0	0	1	0	#DIV/0!	#DIV/0!	#DIV/0!	#DIV/0!	#DIV/0!	#NUM!	5.71712e-64	0.0986381	9.37028e-14	0.157728	0.951303	9.37028e-14	9.37028e-14
AT3G02290:Io008	1	1	1	1	1	1	0	0	1	1	1	0	0	0	#NUM!	0	#NUM!	#NUM!	1.26896e-61	0.888134	1	9.37028e-14	9.37028e-14	0.888134	9.37028e-14
AT3G02370:E003	0	0	0	0	0	0	1	1	0	0	0	1	#DIV/0!	#DIV/0!	#DIV/0!	#DIV/0!	#DIV/0!	#DIV/0!	8.33541e-63	0.856121	0.968436	9.37028e-14	9.37028e-14	0.983129	9.37028e-14
AT3G02370:E004	0	0	0	0	0	0	1	1	0	0	0	1	#DIV/0!	#DIV/0!	#DIV/0!	#DIV/0!	#DIV/0!	#DIV/0!	8.33541e-63	0.856121	0.968436	9.37028e-14	9.37028e-14	0.983129	9.37028e-14
AT3G02570:I004	0	0	0.011236	0.00990099	0.00440529	0.00617284	0	0	0	0.0105685	0.00528906	0	#DIV/0!	#DIV/0!	#DIV/0!	-0.998683	#NUM!	#NUM!	0.000460907	0.000608175	0.00862402	1	0.000608175	0.00868211	0.00862402
AT3G02600:I002	1	1	1	1	1	1	0.2	0.416667	1	1	1	0.308333	0	0	-1.69744	0	-1.69744	-1.69744	0.001861	1	1	0.00290255	0.00290255	1	0.00290255
AT3G02600:Io010	1	1	1	1	1	1	0.368421	0.25	1	1	1	0.309211	0	0	-1.69334	0	-1.69334	-1.69334	0.000175879	1	1	0.000279615	0.000279615	1	0.000279615
AT3G02720:I001	0	0	0	0	0.0102041	0.00729927	0	0	0	0	0.00875168	0	#DIV/0!	#DIV/0!	#DIV/0!	#DIV/0!	#DIV/0!	#NUM!	0.0023246	1	0.0036171	1	1	0.0036171	0.0036171
AT3G02950:I002	1	1	0	0	0	0	1	0	1	0	0	0.5	#NUM!	#NUM!	-1	#DIV/0!	#DIV/0!	#DIV/0!	0.120815	0.145761	0.145761	0.552867	0.552867	1	0.552867
AT3G03100:Io005	1	0	0	0	0	0	1	1	0.5	0	0	1	#NUM!	#NUM!	1	#DIV/0!	#DIV/0!	#DIV/0!	0.120815	0.552867	0.552867	0.552867	0.145761	1	0.145761
AT3G03180:E004	1	1	1	1	0.510204	0.649123	1	1	1	1	0.579663	1	0	-0.786713	0	-0.786713	0	0.786713	0.00228666	1	0.00355873	1	1	0.00355873	0.00355873
AT3G03270:Io004	0	0	1	1	1	1	1	1	0	1	1	1	#DIV/0!	#DIV/0!	#DIV/0!	0	0	0	5.71712e-64	9.37028e-14	9.37028e-14	9.37028e-14	0.157728	1	0.157728
AT3G03300:E014	0	0	0	0	1	1	0	0	0	0	1	0	#DIV/0!	#DIV/0!	#DIV/0!	#DIV/0!	#DIV/0!	#NUM!	5.71712e-64	0.0986381	9.37028e-14	0.157728	0.951303	9.37028e-14	9.37028e-14
AT3G03300:E015	0	0	0	0	1	1	0	0	0	0	1	0	#DIV/0!	#DIV/0!	#DIV/0!	#DIV/0!	#DIV/0!	#NUM!	5.71712e-64	0.0986381	9.37028e-14	0.157728	0.951303	9.37028e-14	9.37028e-14
AT3G03300:E023	0	0	0	0	1	1	0	0	0	0	1	0	#DIV/0!	#DIV/0!	#DIV/0!	#DIV/0!	#DIV/0!	#NUM!	5.71712e-64	0.0986381	9.37028e-14	0.157728	0.951303	9.37028e-14	9.37028e-14
AT3G03940:I005	0.0229008	0.0434783	0	0.00840336	0.00311526	0.00983607	0.0230769	0.00990099	0.0331895	0.00420168	0.00647567	0.016489	-2.98169	-2.35763	-1.00923	0.624062	1.97246	1.3484	0.110503	0.116664	0.145544	0.4011	0.607323	0.994318	0.728325
AT3G05345:I006	0.134328	0.178082	0.0714286	0.0735294	0.0654206	0.0638298	0.0828729	0.117021	0.156205	0.072479	0.0646252	0.0999471	-1.10781	-1.27328	-0.644207	-0.165467	0.463602	0.629068	0.0303698	0.0430974	0.0320029	0.14106	0.560463	0.975647	0.390375
AT3G05350:I002	0	0.0075188	0.024	0.0193548	0	0	0	0	0.0037594	0.0216774	0	0	2.52762	#NUM!	#NUM!	#NUM!	#NUM!	#DIV/0!	0.00600168	0.0155965	0.656536	0.656536	0.00781226	0.00781226	1
AT3G05520:I004	0.00970874	0.00970874	0	0	0	0	0	0.00552486	0.00970874	0	0	0.00276243	#NUM!	#NUM!	-1.81335	#DIV/0!	#DIV/0!	#DIV/0!	0.0210768	0.0257299	0.0257299	0.0762053	0.552867	1	0.552867
AT3G05670:I005	0	0	0.0384615	0.04	0	0	0	0	0	0.0392308	0	0	#DIV/0!	#DIV/0!	#DIV/0!	#NUM!	#NUM!	#DIV/0!	4.92129e-07	2.58278e-10	1	1	2.58278e-10	2.58278e-10	1
AT3G05680:E027	0	0	0	0	1	1	0	0	0	0	1	0	#DIV/0!	#DIV/0!	#DIV/0!	#DIV/0!	#DIV/0!	#NUM!	5.71712e-64	0.0986381	9.37028e-14	0.157728	0.951303	9.37028e-14	9.37028e-14
AT3G05680:E028	0	0	0	0	1	1	0	0	0	0	1	0	#DIV/0!	#DIV/0!	#DIV/0!	#DIV/0!	#DIV/0!	#NUM!	5.71712e-64	0.0986381	9.37028e-14	0.157728	0.951303	9.37028e-14	9.37028e-14
AT3G05970:I001	0.0149254	0	0.0285714	0.035461	0	0	0	0	0.00746269	0.0320162	0	0	2.10104	#NUM!	#NUM!	#NUM!	#NUM!	#DIV/0!	0.0144201	0.0443508	0.616068	0.616068	0.0179826	0.0179826	1
AT3G05970:I005	0.030303	0.031746	0.130435	0.0851064	0.113924	0.0972222	0.0526316	0.0714286	0.0310245	0.107771	0.105573	0.0620301	1.79648	1.76676	0.999558	-0.0297207	-0.796924	-0.767203	0.0354043	0.045694	0.0501845	0.43144	0.199752	0.99928	0.224116
AT3G06290:E005	0	0	0	0	1	1	0	0	0	0	1	0	#DIV/0!	#DIV/0!	#DIV/0!	#DIV/0!	#DIV/0!	#NUM!	5.71712e-64	0.0986381	9.37028e-14	0.157728	0.951303	9.37028e-14	9.37028e-14
AT3G06290:E006	0	0	0	0	1	1	0	0	0	0	1	0	#DIV/0!	#DIV/0!	#DIV/0!	#DIV/0!	#DIV/0!	#NUM!	5.71712e-64	0.0986381	9.37028e-14	0.157728	0.951303	9.37028e-14	9.37028e-14
AT3G06290:E007	0	0	0	0	1	1	0	0	0	0	1	0	#DIV/0!	#DIV/0!	#DIV/0!	#DIV/0!	#DIV/0!	#NUM!	5.71712e-64	0.0986381	9.37028e-14	0.157728	0.951303	9.37028e-14	9.37028e-14
AT3G06290:E011	0	0	0	0	1	1	0	0	0	0	1	0	#DIV/0!	#DIV/0!	#DIV/0!	#DIV/0!	#DIV/0!	#NUM!	5.71712e-64	0.0986381	9.37028e-14	0.157728	0.951303	9.37028e-14	9.37028e-14
AT3G06290:E013	0	0	0	0	1	1	0	0	0	0	1	0	#DIV/0!	#DIV/0!	#DIV/0!	#DIV/0!	#DIV/0!	#NUM!	5.71712e-64	0.0986381	9.37028e-14	0.157728	0.951303	9.37028e-14	9.37028e-14
AT3G06290:E014	1	1	1	1	1	1	0	0	1	1	1	0	0	0	#NUM!	0	#NUM!	#NUM!	1.26896e-61	0.888134	1	9.37028e-14	9.37028e-14	0.888134	9.37028e-14
AT3G06290:E015	1	1	1	1	1	1	0	0	1	1	1	0	0	0	#NUM!	0	#NUM!	#NUM!	1.26896e-61	0.888134	1	9.37028e-14	9.37028e-14	0.888134	9.37028e-14
AT3G06290:E016	0	0	0	0	1	1	0	0	0	0	1	0	#DIV/0!	#DIV/0!	#DIV/0!	#DIV/0!	#DIV/0!	#NUM!	5.71712e-64	0.0986381	9.37028e-14	0.157728	0.951303	9.37028e-14	9.37028e-14
AT3G06290:E020	1	1	1	1	0	0	1	1	1	1	0	1	0	#NUM!	0	#NUM!	0	#DIV/0!	2.02572e-63	0.0528882	9.37028e-14	0.0528882	1	9.37028e-14	9.37028e-14
AT3G06330:Io010	0	0	0	1	1	1	0	0	0	0.5	1	0	#DIV/0!	#DIV/0!	#DIV/0!	1	#NUM!	#NUM!	0.120815	0.552867	0.145761	1	0.552867	0.552867	0.145761
AT3G06500:I003	1	1	1	1	1	1	0.428571	0.333333	1	1	1	0.380952	0	0	-1.39232	0	-1.39232	-1.39232	0.000114589	1	1	0.000192127	0.000192127	1	0.000192127
AT3G06700:Io003	0.238095	0	0	0.125	1	1	0.333333	0	0.119048	0.0625	1	0.166667	-0.929611	3.07039	0.485427	4	1.41504	-2.58496	0.00947177	0.979897	0.0148117	0.987685	0.896807	0.0118422	0.0180429
AT3G07350:I001	0	0	1	1	0	0	0	0	0	1	0	0	#DIV/0!	#DIV/0!	#DIV/0!	#NUM!	#NUM!	#DIV/0!	4.00109e-64	9.37028e-14	0.938279	0.938279	9.37028e-14	9.37028e-14	1
AT3G07460:I001	0	0	0.016835	0.00961539	0	0	0	0	0	0.0132252	0	0	#DIV/0!	#DIV/0!	#DIV/0!	#NUM!	#NUM!	#DIV/0!	0.0148399	0.0222882	1	1	0.0222882	0.0222882	1
AT3G07550:E005	1	0	1	1	1	1	0	0	0.5	1	1	0	1	1	#NUM!	0	#NUM!	#NUM!	0.120815	0.552867	0.552867	0.552867	0.145761	1	0.145761
AT3G07590:E007	0	0	0	0	0	0	1	1	0	0	0	1	#DIV/0!	#DIV/0!	#DIV/0!	#DIV/0!	#DIV/0!	#DIV/0!	8.33541e-63	0.856121	0.968436	9.37028e-14	9.37028e-14	0.983129	9.37028e-14
AT3G07590:I005	1	1	1	1	1	1	0.777778	0.661017	1	1	1	0.719397	0	0	-0.475139	0	-0.475139	-0.475139	0.00548008	1	1	0.00842223	0.00842223	1	0.00842223
AT3G07880:I001	0	0	0.00512821	0.0070922	0	0	0	0	0	0.0061102	0	0	#DIV/0!	#DIV/0!	#DIV/0!	#NUM!	#NUM!	#DIV/0!	0.00205499	0.00320189	1	1	0.00320189	0.00320189	1
AT3G07890:E014	0	0	0	0	0	0	1	1	0	0	0	1	#DIV/0!	#DIV/0!	#DIV/0!	#DIV/0!	#DIV/0!	#DIV/0!	8.33541e-63	0.856121	0.968436	9.37028e-14	9.37028e-14	0.983129	9.37028e-14
AT3G08660:E004	0	0	0	0	1	1	0	0	0	0	1	0	#DIV/0!	#DIV/0!	#DIV/0!	#DIV/0!	#DIV/0!	#NUM!	5.71712e-64	0.0986381	9.37028e-14	0.157728	0.951303	9.37028e-14	9.37028e-14
AT3G08740:I001	0.00235294	0.00209205	0.00124224	0	0	0	0.00104275	0.00302115	0.0022225	0.000621118	0	0.00203195	-1.83924	#NUM!	-0.129315	#NUM!	1.70993	#DIV/0!	0.134544	0.345316	0.16842	0.995084	0.428859	0.873755	0.209529
AT3G08840:Io025	1	1	1	1	1	1	0.294118	0.125	1	1	1	0.209559	0	0	-2.25457	0	-2.25457	-2.25457	0.000421401	1	1	0.000659781	0.000659781	1	0.000659781
AT3G08860:E003	1	1	1	1	1	1	0	0	1	1	1	0	0	0	#NUM!	0	#NUM!	#NUM!	1.26896e-61	0.888134	1	9.37028e-14	9.37028e-14	0.888134	9.37028e-14
AT3G08860:E004	1	1	1	1	1	1	0	0	1	1	1	0	0	0	#NUM!	0	#NUM!	#NUM!	1.26896e-61	0.888134	1	9.37028e-14	9.37028e-14	0.888134	9.37028e-14
AT3G08860:E005	1	1	1	1	1	1	0	0	1	1	1	0	0	0	#NUM!	0	#NUM!	#NUM!	1.26896e-61	0.888134	1	9.37028e-14	9.37028e-14	0.888134	9.37028e-14
AT3G08860:E007	1	1	1	1	1	1	0	0	1	1	1	0	0	0	#NUM!	0	#NUM!	#NUM!	1.26896e-61	0.888134	1	9.37028e-14	9.37028e-14	0.888134	9.37028e-14
AT3G08860:E008	1	1	1	1	1	1	0	0	1	1	1	0	0	0	#NUM!	0	#NUM!	#NUM!	1.26896e-61	0.888134	1	9.37028e-14	9.37028e-14	0.888134	9.37028e-14
AT3G08860:E009	1	1	1	1	1	1	0	0	1	1	1	0	0	0	#NUM!	0	#NUM!	#NUM!	1.26896e-61	0.888134	1	9.37028e-14	9.37028e-14	0.888134	9.37028e-14
AT3G08880:E002	1	1	1	1	0	0	1	1	1	1	0	1	0	#NUM!	0	#NUM!	0	#DIV/0!	2.02572e-63	0.0528882	9.37028e-14	0.0528882	1	9.37028e-14	9.37028e-14
AT3G08880:E003	1	1	1	1	0	0	1	1	1	1	0	1	0	#NUM!	0	#NUM!	0	#DIV/0!	2.02572e-63	0.0528882	9.37028e-14	0.0528882	1	9.37028e-14	9.37028e-14
AT3G08880:E004	1	1	1	1	0	0	1	1	1	1	0	1	0	#NUM!	0	#NUM!	0	#DIV/0!	2.02572e-63	0.0528882	9.37028e-14	0.0528882	1	9.37028e-14	9.37028e-14
AT3G08890:I003	1	1	1	1	1	1	0.37931	0.52	1	1	1	0.449655	0	0	-1.15311	0	-1.15311	-1.15311	0.000846136	1	1	0.00132661	0.00132661	1	0.00132661
AT3G10060:I006	0.00775194	0.0094518	0.00206186	0.000969932	0.00307692	0.00208768	0.00497512	0.00298507	0.00860187	0.00151589	0.0025823	0.0039801	-2.50448	-1.73599	-1.11185	0.768489	1.39264	0.624146	0.00937921	0.00901304	0.0162476	0.0402272	0.236186	0.756469	0.60011
AT3G10070:E002	1	1	1	1	0	0	1	1	1	1	0	1	0	#NUM!	0	#NUM!	0	#DIV/0!	2.02572e-63	0.0528882	9.37028e-14	0.0528882	1	9.37028e-14	9.37028e-14
AT3G10070:E003	1	1	1	1	0	0	1	1	1	1	0	1	0	#NUM!	0	#NUM!	0	#DIV/0!	2.02572e-63	0.0528882	9.37028e-14	0.0528882	1	9.37028e-14	9.37028e-14
AT3G10113:E004	0	0	0	0	0	0	1	1	0	0	0	1	#DIV/0!	#DIV/0!	#DIV/0!	#DIV/0!	#DIV/0!	#DIV/0!	8.33541e-63	0.856121	0.968436	9.37028e-14	9.37028e-14	0.983129	9.37028e-14
AT3G10410:E004	1	1	1	1	1	1	0.846154	0.920904	1	1	1	0.883529	0	0	-0.178651	0	-0.178651	-0.178651	0.0262007	1	1	0.0386047	0.0386047	1	0.0386047
AT3G10410:E005	1	1	1	1	1	1	0.736264	0.849462	1	1	1	0.792863	0	0	-0.334856	0	-0.334856	-0.334856	0.0148976	1	1	0.0223723	0.0223723	1	0.0223723
AT3G10410:I001	0.0041841	0	0.0157068	0.0126582	0.00431035	0.00536673	0.0056926	0	0.00209205	0.0141825	0.00483854	0.0028463	2.76112	1.20965	0.44417	-1.55147	-2.31695	-0.765483	0.0344355	0.0387229	0.758478	0.991671	0.0477938	0.0869235	0.882462
AT3G10420:I005	0	0	0.00377358	0.00588235	0	0	0	0	0	0.00482797	0	0	#DIV/0!	#DIV/0!	#DIV/0!	#NUM!	#NUM!	#DIV/0!	0.00656782	0.0100598	1	1	0.0100598	0.0100598	1
AT3G10450:I002	0	0	0.037037	0.04	0.00689655	0.00970874	0.0138889	0.0243902	0	0.0385185	0.00830265	0.0191396	#DIV/0!	#DIV/0!	#DIV/0!	-2.21391	-1.00899	1.20492	0.00250535	0.00223368	0.296842	0.0288986	0.0277	0.00560855	0.161284
AT3G10550:E011	1	1	1	1	1	1	0	0	1	1	1	0	0	0	#NUM!	0	#NUM!	#NUM!	1.26896e-61	0.888134	1	9.37028e-14	9.37028e-14	0.888134	9.37028e-14
AT3G10550:E012	1	1	1	1	1	1	0	0	1	1	1	0	0	0	#NUM!	0	#NUM!	#NUM!	1.26896e-61	0.888134	1	9.37028e-14	9.37028e-14	0.888134	9.37028e-14
AT3G10550:E014	0	0	0	0	0	0	1	1	0	0	0	1	#DIV/0!	#DIV/0!	#DIV/0!	#DIV/0!	#DIV/0!	#DIV/0!	8.33541e-63	0.856121	0.968436	9.37028e-14	9.37028e-14	0.983129	9.37028e-14
AT3G11170:I002	0	0	0	0	0	0	0.0037037	0.0018622	0	0	0	0.00278295	#DIV/0!	#DIV/0!	#DIV/0!	#DIV/0!	#DIV/0!	#DIV/0!	0.0290918	1	1	0.0426873	0.0426873	1	0.0426873
AT3G11470:E009	1	1	1	1	0	0	1	1	1	1	0	1	0	#NUM!	0	#NUM!	0	#DIV/0!	2.02572e-63	0.0528882	9.37028e-14	0.0528882	1	9.37028e-14	9.37028e-14
AT3G12250:E008	0	0	0	0	1	1	0	0	0	0	1	0	#DIV/0!	#DIV/0!	#DIV/0!	#DIV/0!	#DIV/0!	#NUM!	5.71712e-64	0.0986381	9.37028e-14	0.157728	0.951303	9.37028e-14	9.37028e-14
AT3G12320:I002	0	0.0181818	0.0327869	0.0268199	0.0116279	0.0272727	0	0	0.00909091	0.0298034	0.0194503	0	1.71298	1.0973	#NUM!	-0.615683	#NUM!	#NUM!	0.0947689	0.225168	0.665452	0.738584	0.086351	0.665817	0.258859
AT3G12380:E010	0	0	0	0	1	1	0	0	0	0	1	0	#DIV/0!	#DIV/0!	#DIV/0!	#DIV/0!	#DIV/0!	#NUM!	5.71712e-64	0.0986381	9.37028e-14	0.157728	0.951303	9.37028e-14	9.37028e-14
AT3G12380:E012	1	1	1	1	1	1	0	0	1	1	1	0	0	0	#NUM!	0	#NUM!	#NUM!	1.26896e-61	0.888134	1	9.37028e-14	9.37028e-14	0.888134	9.37028e-14
AT3G12520:E010	1	1	1	1	1	1	0	0	1	1	1	0	0	0	#NUM!	0	#NUM!	#NUM!	1.26896e-61	0.888134	1	9.37028e-14	9.37028e-14	0.888134	9.37028e-14
AT3G12520:E011	1	1	1	1	1	1	0	0	1	1	1	0	0	0	#NUM!	0	#NUM!	#NUM!	1.26896e-61	0.888134	1	9.37028e-14	9.37028e-14	0.888134	9.37028e-14
AT3G12570:Io003	1	1	1	1	0.818182	0.79798	1	1	1	1	0.808081	1	0	-0.307429	0	-0.307429	0	0.307429	2.53588e-05	1	5.84843e-05	1	1	5.84843e-05	5.84843e-05
AT3G12670:I005	0	0.0140845	0.027027	0.0588235	0.0625	0.0666667	0.0378788	0.0421456	0.00704225	0.0429253	0.0645833	0.0400122	2.60772	3.19705	2.50633	0.589334	-0.101388	-0.690722	0.0428557	0.139407	0.0331639	0.173489	0.994813	0.413738	0.331442
AT3G12800:I002	0.00369004	0	0.00355872	0.0115607	0.0194553	0.0208333	0.013245	0.00543478	0.00184502	0.00755971	0.0201443	0.00933991	2.03469	3.44866	2.33977	1.41397	0.305078	-1.10889	0.0491792	0.577168	0.0398218	0.394026	0.971168	0.12416	0.184568
AT3G12810:E008	0	0	0	0	1	1	0	0	0	0	1	0	#DIV/0!	#DIV/0!	#DIV/0!	#DIV/0!	#DIV/0!	#NUM!	5.71712e-64	0.0986381	9.37028e-14	0.157728	0.951303	9.37028e-14	9.37028e-14
AT3G12810:E011	0	0	0	0	0	0	1	1	0	0	0	1	#DIV/0!	#DIV/0!	#DIV/0!	#DIV/0!	#DIV/0!	#DIV/0!	8.33541e-63	0.856121	0.968436	9.37028e-14	9.37028e-14	0.983129	9.37028e-14
AT3G12810:E015	0	0	0	0	1	1	0	0	0	0	1	0	#DIV/0!	#DIV/0!	#DIV/0!	#DIV/0!	#DIV/0!	#NUM!	5.71712e-64	0.0986381	9.37028e-14	0.157728	0.951303	9.37028e-14	9.37028e-14
AT3G12980:E003	0	0	0	0	1	1	0	0	0	0	1	0	#DIV/0!	#DIV/0!	#DIV/0!	#DIV/0!	#DIV/0!	#NUM!	5.71712e-64	0.0986381	9.37028e-14	0.157728	0.951303	9.37028e-14	9.37028e-14
AT3G13000:E012	0	0	0	0	0	0	1	1	0	0	0	1	#DIV/0!	#DIV/0!	#DIV/0!	#DIV/0!	#DIV/0!	#DIV/0!	8.33541e-63	0.856121	0.968436	9.37028e-14	9.37028e-14	0.983129	9.37028e-14
AT3G13062:I007	1	1	1	1	0.828571	0.860697	1	1	1	1	0.844634	1	0	-0.243602	0	-0.243602	0	0.243602	0.000368448	1	0.000576491	1	1	0.000576491	0.000576491
AT3G13190:E007	1	1	1	1	0	0	1	1	1	1	0	1	0	#NUM!	0	#NUM!	0	#DIV/0!	2.02572e-63	0.0528882	9.37028e-14	0.0528882	1	9.37028e-14	9.37028e-14
AT3G13200:I002	0	0	1	1	0	0	0	0	0	1	0	0	#DIV/0!	#DIV/0!	#DIV/0!	#NUM!	#NUM!	#DIV/0!	4.00109e-64	9.37028e-14	0.938279	0.938279	9.37028e-14	9.37028e-14	1
AT3G13225:Io008	1	1	1	1	0.466667	0.333333	1	1	1	1	0.4	1	0	-1.32193	0	-1.32193	0	1.32193	0.000489068	1	0.000766312	1	1	0.000766312	0.000766312
AT3G13290:E002	0	0	0	0	1	1	0	0	0	0	1	0	#DIV/0!	#DIV/0!	#DIV/0!	#DIV/0!	#DIV/0!	#NUM!	5.71712e-64	0.0986381	9.37028e-14	0.157728	0.951303	9.37028e-14	9.37028e-14
AT3G13404:I001	1	1	1	1	1	1	0.125	0.25	1	1	1	0.1875	0	0	-2.41504	0	-2.41504	-2.41504	0.000114589	1	1	0.000192127	0.000192127	1	0.000192127
AT3G13470:I012	0.00584795	0.0132626	0.020979	0.00869565	0	0	0.0300231	0.0251716	0.00955528	0.0148373	0	0.0275974	0.634863	#NUM!	1.53016	#NUM!	0.895298	#DIV/0!	0.0285443	0.765258	0.395408	0.0894936	0.222423	0.15381	0.022704
AT3G13480:I001	0.95	0.95122	0.741935	0.753846	0.606838	0.732143	1	1	0.95061	0.747891	0.66949	1	-0.346026	-0.50579	0.0730749	-0.159765	0.4191	0.578865	0.00459555	0.0345882	0.011012	0.703662	0.0162873	0.403965	0.00606753
AT3G13670:I015	0	0	0	1	1	1	0	0	0	0.5	1	0	#DIV/0!	#DIV/0!	#DIV/0!	1	#NUM!	#NUM!	0.120815	0.552867	0.145761	1	0.552867	0.552867	0.145761
AT3G13750:I017	0.00330033	0.0051458	0.00332226	0.0053286	0	0	0.013431	0.011889	0.00422306	0.00432543	0	0.01266	0.0345528	#NUM!	1.58392	#NUM!	1.54937	#DIV/0!	0.00148159	0.999668	0.0614679	0.00551346	0.00577087	0.0570168	0.00116736
AT3G13920:Io009	0	1	0	0	0	0	1	1	0.5	0	0	1	#NUM!	#NUM!	1	#DIV/0!	#DIV/0!	#DIV/0!	0.120815	0.552867	0.552867	0.552867	0.145761	1	0.145761
AT3G14110:I001	0	0	0	0	0	0	0.00543478	0.00478469	0	0	0	0.00510974	#DIV/0!	#DIV/0!	#DIV/0!	#DIV/0!	#DIV/0!	#DIV/0!	5.39035e-05	1	1	0.000108845	0.000108845	1	0.000108845
AT3G14420:I006	0.00106952	0.000895255	0	0.000397456	0.000218675	0	0.000191681	0.000171438	0.000982387	0.000198728	0.000109337	0.00018156	-2.3055	-3.1675	-2.43585	-0.862007	-0.130353	0.731654	0.0196806	0.0345356	0.0239147	0.0321122	0.999583	0.949939	0.972053
AT3G14420:I009	0.00262295	0.00200803	0.000329489	0.000638706	0.000865426	0.00104995	0.00373413	0.00357259	0.00231549	0.000484098	0.000957687	0.00365336	-2.25795	-1.27369	0.657905	0.984257	2.91585	1.9316	0.000845171	0.00721125	0.0212029	0.0223234	0.000885748	0.377564	0.00166488
AT3G14450:E002	1	1	1	1	0	0	1	1	1	1	0	1	0	#NUM!	0	#NUM!	0	#DIV/0!	2.02572e-63	0.0528882	9.37028e-14	0.0528882	1	9.37028e-14	9.37028e-14
AT3G14450:E003	1	1	1	1	0	0	1	1	1	1	0	1	0	#NUM!	0	#NUM!	0	#DIV/0!	2.02572e-63	0.0528882	9.37028e-14	0.0528882	1	9.37028e-14	9.37028e-14
AT3G14450:E004	1	1	1	1	0	0	1	1	1	1	0	1	0	#NUM!	0	#NUM!	0	#DIV/0!	2.02572e-63	0.0528882	9.37028e-14	0.0528882	1	9.37028e-14	9.37028e-14
AT3G14450:E005	1	1	1	1	0	0	1	1	1	1	0	1	0	#NUM!	0	#NUM!	0	#DIV/0!	2.02572e-63	0.0528882	9.37028e-14	0.0528882	1	9.37028e-14	9.37028e-14
AT3G14450:E006	1	1	1	1	0	0	1	1	1	1	0	1	0	#NUM!	0	#NUM!	0	#DIV/0!	2.02572e-63	0.0528882	9.37028e-14	0.0528882	1	9.37028e-14	9.37028e-14
AT3G14450:E007	1	1	1	1	0	0	1	1	1	1	0	1	0	#NUM!	0	#NUM!	0	#DIV/0!	2.02572e-63	0.0528882	9.37028e-14	0.0528882	1	9.37028e-14	9.37028e-14
AT3G14450:E008	1	1	1	1	0	0	1	1	1	1	0	1	0	#NUM!	0	#NUM!	0	#DIV/0!	2.02572e-63	0.0528882	9.37028e-14	0.0528882	1	9.37028e-14	9.37028e-14
AT3G14620:I003	0	0	0.238095	0.192308	0.0322581	0.0676692	0.0989011	0.103448	0	0.215201	0.0499636	0.101175	#DIV/0!	#DIV/0!	#DIV/0!	-2.10674	-1.08884	1.0179	0.00189953	0.00163527	0.211767	0.0264842	0.017461	0.00448648	0.199782
AT3G14650:I002	0.004329	0.00869565	0.0234742	0.0281125	0	0	0	0	0.00651233	0.0257933	0	0	1.98575	#NUM!	#NUM!	#NUM!	#NUM!	#DIV/0!	0.000917441	0.00355467	0.137483	0.137483	0.00115984	0.00115984	1
AT3G14690:I001	0	0.00613497	0.03125	0.0282486	0.0124481	0.0218978	0.0175439	0.0110701	0.00306748	0.0297493	0.017173	0.014307	3.27773	2.48501	2.22159	-0.792716	-1.05614	-0.26342	0.0217567	0.0163487	0.125395	0.222238	0.097198	0.169539	0.924493
AT3G14860:Io007	0	0	0	0	0.0153846	0	0.0357143	0.0434783	0	0	0.00769231	0.0395963	#DIV/0!	#DIV/0!	#DIV/0!	#DIV/0!	#DIV/0!	2.36388	0.00774742	1	0.626743	0.00992834	0.00992834	0.626743	0.0214808
AT3G15635:I001	1	1	1	1	0	0	1	1	1	1	0	1	0	#NUM!	0	#NUM!	0	#DIV/0!	2.02572e-63	0.0528882	9.37028e-14	0.0528882	1	9.37028e-14	9.37028e-14
AT3G15790:I001	0	0	1	1	1	1	0	0	0	1	1	0	#DIV/0!	#DIV/0!	#DIV/0!	0	#NUM!	#NUM!	4.45105e-64	9.37028e-14	9.37028e-14	0.193189	9.37028e-14	1	9.37028e-14
AT3G15790:Io001	0	0	1	1	1	1	1	0	0	1	1	0.5	#DIV/0!	#DIV/0!	#DIV/0!	0	-1	-1	0.120815	0.145761	0.145761	0.552867	0.552867	1	0.552867
AT3G16180:E003	1	1	1	1	0	0	1	1	1	1	0	1	0	#NUM!	0	#NUM!	0	#DIV/0!	2.02572e-63	0.0528882	9.37028e-14	0.0528882	1	9.37028e-14	9.37028e-14
AT3G16350:E002	1	1	1	1	0	0	1	1	1	1	0	1	0	#NUM!	0	#NUM!	0	#DIV/0!	2.02572e-63	0.0528882	9.37028e-14	0.0528882	1	9.37028e-14	9.37028e-14
AT3G16410:E003	0	0	0	0	0	0	1	1	0	0	0	1	#DIV/0!	#DIV/0!	#DIV/0!	#DIV/0!	#DIV/0!	#DIV/0!	8.33541e-63	0.856121	0.968436	9.37028e-14	9.37028e-14	0.983129	9.37028e-14
AT3G16410:E004	0	0	0	0	0	0	1	1	0	0	0	1	#DIV/0!	#DIV/0!	#DIV/0!	#DIV/0!	#DIV/0!	#DIV/0!	8.33541e-63	0.856121	0.968436	9.37028e-14	9.37028e-14	0.983129	9.37028e-14
AT3G16470:Io002	0	0	0	0	0	0	0.0344828	0.0204082	0	0	0	0.0274455	#DIV/0!	#DIV/0!	#DIV/0!	#DIV/0!	#DIV/0!	#DIV/0!	0.0118473	1	1	0.0179048	0.0179048	1	0.0179048
AT3G16630:Io014	0	0	0	1	1	1	0	0	0	0.5	1	0	#DIV/0!	#DIV/0!	#DIV/0!	1	#NUM!	#NUM!	0.120815	0.552867	0.145761	1	0.552867	0.552867	0.145761
AT3G16750:E004	1	1	1	1	0	0	1	1	1	1	0	1	0	#NUM!	0	#NUM!	0	#DIV/0!	2.02572e-63	0.0528882	9.37028e-14	0.0528882	1	9.37028e-14	9.37028e-14
AT3G16840:I010	0	0.0175439	0.0175439	0.0322581	0.0222222	0.0280374	0	0	0.00877193	0.024901	0.0251298	0	1.50524	1.51843	#NUM!	0.0131978	#NUM!	#NUM!	0.0921	0.343951	0.335033	0.73362	0.126585	0.999991	0.123456
AT3G17000:I003	0	0	0.0162162	0.0171429	0.00854701	0.00383142	0.0133333	0.0114068	0	0.0166795	0.00618921	0.0123701	#DIV/0!	#DIV/0!	#DIV/0!	-1.43025	-0.431223	0.999028	0.00302216	0.00280337	0.0885791	0.00860565	0.228656	0.0156312	0.0889309
AT3G17020:I002	1	1	1	1	1	1	0.461538	0	1	1	1	0.230769	0	0	-2.11548	0	-2.11548	-2.11548	0.0207394	1	1	0.0308193	0.0308193	1	0.0308193
AT3G17510:I002	0	0	0.0163934	0.0163934	0.00952381	0.0240385	0.0102669	0.00875657	0	0.0163934	0.0167811	0.00951175	#DIV/0!	#DIV/0!	#DIV/0!	0.0337215	-0.785336	-0.819057	0.0861345	0.106011	0.0991582	0.373886	0.591551	0.999822	0.555357
AT3G17590:Io010	1	1	0	0	1	0	1	1	1	0	0.5	1	#NUM!	-1	0	#DIV/0!	#DIV/0!	1	0.120815	0.145761	0.552867	1	0.145761	0.552867	0.552867
AT3G17650:I001	1	1	1	1	0	0	1	1	1	1	0	1	0	#NUM!	0	#NUM!	0	#DIV/0!	2.02572e-63	0.0528882	9.37028e-14	0.0528882	1	9.37028e-14	9.37028e-14
AT3G17700:E003	1	1	1	1	0	0	1	1	1	1	0	1	0	#NUM!	0	#NUM!	0	#DIV/0!	2.02572e-63	0.0528882	9.37028e-14	0.0528882	1	9.37028e-14	9.37028e-14
AT3G17770:I001	0.00740741	0.0136986	0	0.0107527	0	0	0.0285714	0.0207254	0.010553	0.00537634	0	0.0246484	-0.972958	#NUM!	1.22384	#NUM!	2.1968	#DIV/0!	0.0344142	0.761281	0.313543	0.163168	0.0673891	0.742285	0.0303545
AT3G17770:I013	0	0	0.0697674	0.0588235	0.0309278	0.0347826	0.0341463	0.0191083	0	0.0642955	0.0328552	0.0266273	#DIV/0!	#DIV/0!	#DIV/0!	-0.968595	-1.27181	-0.303216	0.00315815	0.00231942	0.02716	0.0543825	0.016868	0.0315418	0.793809
AT3G17920:E010	1	1	1	1	0	0	1	1	1	1	0	1	0	#NUM!	0	#NUM!	0	#DIV/0!	2.02572e-63	0.0528882	9.37028e-14	0.0528882	1	9.37028e-14	9.37028e-14
AT3G17930:I003	0.003367	0	0.0110236	0.00759013	0	0	0	0	0.0016835	0.00930688	0	0	2.46683	#NUM!	#NUM!	#NUM!	#NUM!	#DIV/0!	0.0143701	0.0364569	0.763408	0.763408	0.0183877	0.0183877	1
AT3G17970:I008	0	0	0	0	0.0238095	0.0309278	0	0	0	0	0.0273687	0	#DIV/0!	#DIV/0!	#DIV/0!	#DIV/0!	#DIV/0!	#NUM!	0.000905035	1	0.00141866	1	1	0.00141866	0.00141866
AT3G18160:Io007	0	1	0	0	0	0	1	1	0.5	0	0	1	#NUM!	#NUM!	1	#DIV/0!	#DIV/0!	#DIV/0!	0.120815	0.552867	0.552867	0.552867	0.145761	1	0.145761
AT3G18290:I009	0	0	0	0	0.00562588	0.00832342	0.0030303	0.00251046	0	0	0.00697465	0.00277038	#DIV/0!	#DIV/0!	#DIV/0!	#DIV/0!	#DIV/0!	-1.33204	0.0055152	1	0.006876	0.14256	0.14256	0.006876	0.0409601
AT3G18430:Io001	0	0.0114943	0.0322581	0.0344828	0.0117647	0.0322581	0.0140845	0.0052356	0.00574713	0.0333704	0.0220114	0.00966005	2.53766	1.93734	0.749191	-0.60032	-1.78847	-1.18815	0.108477	0.113673	0.380515	0.968386	0.170615	0.620735	0.566314
AT3G19000:I002	1	1	1	1	1	1	0	0	1	1	1	0	0	0	#NUM!	0	#NUM!	#NUM!	1.26896e-61	0.888134	1	9.37028e-14	9.37028e-14	0.888134	9.37028e-14
AT3G19080:Io009	0	0	1	1	0	0	0	0	0	1	0	0	#DIV/0!	#DIV/0!	#DIV/0!	#NUM!	#NUM!	#DIV/0!	4.00109e-64	9.37028e-14	0.938279	0.938279	9.37028e-14	9.37028e-14	1
AT3G19510:E007	0	0	0	0	0	0	1	1	0	0	0	1	#DIV/0!	#DIV/0!	#DIV/0!	#DIV/0!	#DIV/0!	#DIV/0!	8.33541e-63	0.856121	0.968436	9.37028e-14	9.37028e-14	0.983129	9.37028e-14
AT3G19670:E008	0	0	0	0	1	1	0	0	0	0	1	0	#DIV/0!	#DIV/0!	#DIV/0!	#DIV/0!	#DIV/0!	#NUM!	5.71712e-64	0.0986381	9.37028e-14	0.157728	0.951303	9.37028e-14	9.37028e-14
AT3G19670:E012	0	0	0	0	0	0	1	1	0	0	0	1	#DIV/0!	#DIV/0!	#DIV/0!	#DIV/0!	#DIV/0!	#DIV/0!	8.33541e-63	0.856121	0.968436	9.37028e-14	9.37028e-14	0.983129	9.37028e-14
AT3G19670:E018	0	0	0	0	0	0	1	1	0	0	0	1	#DIV/0!	#DIV/0!	#DIV/0!	#DIV/0!	#DIV/0!	#DIV/0!	8.33541e-63	0.856121	0.968436	9.37028e-14	9.37028e-14	0.983129	9.37028e-14
AT3G19670:E028	1	0	1	1	1	1	0	0	0.5	1	1	0	1	1	#NUM!	0	#NUM!	#NUM!	0.120815	0.552867	0.552867	0.552867	0.145761	1	0.145761
AT3G19670:E032	0	0	0	0	1	1	0	0	0	0	1	0	#DIV/0!	#DIV/0!	#DIV/0!	#DIV/0!	#DIV/0!	#NUM!	5.71712e-64	0.0986381	9.37028e-14	0.157728	0.951303	9.37028e-14	9.37028e-14
AT3G19670:I003	0	0	0.0232558	0.047619	0	0	0	0	0	0.0354374	0	0	#DIV/0!	#DIV/0!	#DIV/0!	#NUM!	#NUM!	#DIV/0!	0.0331166	0.0483301	1	1	0.0483301	0.0483301	1
AT3G19670:I013	1	1	0	0	0.125	0.142857	0	0.0526316	1	0	0.133929	0.0263158	#NUM!	-2.90046	-5.24793	#DIV/0!	#DIV/0!	-2.34746	2.39706e-06	3.44975e-07	2.07783e-06	5.00996e-07	0.588907	0.00833897	0.0183579
AT3G19710:I004	0.0177778	0.0116279	0.00759494	0.00516351	0.00129702	0.0026455	0.00615385	0.0031746	0.0147028	0.00637922	0.00197126	0.00466422	-1.20464	-2.89891	-1.65639	-1.69426	-0.451744	1.24252	0.0306307	0.104714	0.0273775	0.0597446	0.907803	0.431925	0.742491
AT3G19770:Io005	0	0	1	1	0	0	0	0	0	1	0	0	#DIV/0!	#DIV/0!	#DIV/0!	#NUM!	#NUM!	#DIV/0!	4.00109e-64	9.37028e-14	0.938279	0.938279	9.37028e-14	9.37028e-14	1
AT3G20790:E004	1	1	0	0	0	0	0	0	1	0	0	0	#NUM!	#NUM!	#NUM!	#DIV/0!	#DIV/0!	#DIV/0!	1.2364e-63	9.37028e-14	9.37028e-14	9.37028e-14	0.692766	1	0.692766
AT3G21110:Io013	0	0	0	1	1	1	0.0588235	0.142857	0	0.5	1	0.10084	#DIV/0!	#DIV/0!	#DIV/0!	1	-2.30986	-3.30986	0.140556	0.555219	0.147115	0.990804	0.695971	0.555219	0.192369
AT3G21290:E009	1	1	1	1	1	1	0	0	1	1	1	0	0	0	#NUM!	0	#NUM!	#NUM!	1.26896e-61	0.888134	1	9.37028e-14	9.37028e-14	0.888134	9.37028e-14
AT3G21350:I005	1	0	1	1	1	1	0	0	0.5	1	1	0	1	1	#NUM!	0	#NUM!	#NUM!	0.120815	0.552867	0.552867	0.552867	0.145761	1	0.145761
AT3G21400:I001	0	0	0	0	0	0	0.0140845	0.0238095	0	0	0	0.018947	#DIV/0!	#DIV/0!	#DIV/0!	#DIV/0!	#DIV/0!	#DIV/0!	0.0118853	1	1	0.0179608	0.0179608	1	0.0179608
AT3G21580:E002	1	1	1	1	1	1	0	0	1	1	1	0	0	0	#NUM!	0	#NUM!	#NUM!	1.26896e-61	0.888134	1	9.37028e-14	9.37028e-14	0.888134	9.37028e-14
AT3G21580:E003	1	1	1	1	0	0	1	1	1	1	0	1	0	#NUM!	0	#NUM!	0	#DIV/0!	2.02572e-63	0.0528882	9.37028e-14	0.0528882	1	9.37028e-14	9.37028e-14
AT3G21640:I002	0.0561798	0.0285714	0	0	0.0361446	0.0114943	0.0654206	0.04	0.0423756	0	0.0238194	0.0527103	#NUM!	-0.831096	0.314851	#DIV/0!	#DIV/0!	1.14595	0.0979704	0.169205	0.673796	0.910076	0.093404	0.51291	0.382365
AT3G22740:I006	0	0	0.0243902	0.0344828	0	0	0	0	0	0.0294365	0	0	#DIV/0!	#DIV/0!	#DIV/0!	#NUM!	#NUM!	#DIV/0!	0.00263205	0.00408954	1	1	0.00408954	0.00408954	1
AT3G23390:I003	0.0035461	0	0	0.000738007	0.00352734	0.00286944	0.007034	0.00854701	0.00177305	0.000369004	0.00319839	0.0077905	-2.26453	0.851112	2.13548	3.11564	4.40001	1.28437	0.0230086	0.759675	0.752201	0.0426287	0.0209522	0.318629	0.0982165
AT3G23900:Io008	0.2	0.157895	0	0	0	0.0526316	0.111111	0.148936	0.178947	0	0.0263158	0.130024	#NUM!	-2.76553	-0.460761	#DIV/0!	#DIV/0!	2.30477	0.00772528	0.00965621	0.0171223	0.393193	0.0298605	0.776667	0.0624143
AT3G24160:I006	0.0083682	0.00257069	0.00966184	0.0119048	0.0149254	0.0107914	0	0	0.00546945	0.0107833	0.0128584	0	0.979332	1.23324	#NUM!	0.253909	#NUM!	#NUM!	0.0270239	0.317828	0.149748	0.300265	0.0494266	0.857691	0.0275592
AT3G24180:I007	0	0	0.0107527	0.025641	0.0151515	0.0243902	0.00671141	0.0113636	0	0.0181969	0.0197709	0.00903752	#DIV/0!	#DIV/0!	#DIV/0!	0.119688	-1.00969	-1.12938	0.103994	0.144332	0.115231	0.554859	0.545889	0.99399	0.438116
AT3G24440:Io003	0	0	1	1	0.0909091	0	0	0	0	1	0.0454545	0	#DIV/0!	#DIV/0!	#DIV/0!	-4.45943	#NUM!	#NUM!	1.49692e-05	3.02794e-05	0.552867	1	3.02794e-05	3.81628e-05	0.552867
AT3G24820:I003	0	0	0	0.0149254	0.05	0.0277778	0	0	0	0.00746269	0.0388889	0	#DIV/0!	#DIV/0!	#DIV/0!	2.38159	#NUM!	#NUM!	0.0390087	0.856709	0.0485235	1	0.856709	0.0933963	0.0485235
AT3G25150:Io010	0	0	0	1	1	1	0	0	0	0.5	1	0	#DIV/0!	#DIV/0!	#DIV/0!	1	#NUM!	#NUM!	0.120815	0.552867	0.145761	1	0.552867	0.552867	0.145761
AT3G25220:I005	0.00769231	0.00757576	0.0183486	0.00588235	0.0234114	0.0141844	0	0	0.00763403	0.0121155	0.0187979	0	0.666335	1.30005	#NUM!	0.633718	#NUM!	#NUM!	0.101607	0.844316	0.310985	0.563353	0.262976	0.648741	0.0850469
AT3G25290:E004	1	1	1	1	1	1	0	0	1	1	1	0	0	0	#NUM!	0	#NUM!	#NUM!	1.26896e-61	0.888134	1	9.37028e-14	9.37028e-14	0.888134	9.37028e-14
AT3G25530:Io008	0	0	1	1	1	1	0	0	0	1	1	0	#DIV/0!	#DIV/0!	#DIV/0!	0	#NUM!	#NUM!	4.45105e-64	9.37028e-14	9.37028e-14	0.193189	9.37028e-14	1	9.37028e-14
AT3G25570:E003	1	1	1	1	1	1	0	0	1	1	1	0	0	0	#NUM!	0	#NUM!	#NUM!	1.26896e-61	0.888134	1	9.37028e-14	9.37028e-14	0.888134	9.37028e-14
AT3G25570:I003	0	0	1	1	0	0	0	0	0	1	0	0	#DIV/0!	#DIV/0!	#DIV/0!	#NUM!	#NUM!	#DIV/0!	4.00109e-64	9.37028e-14	0.938279	0.938279	9.37028e-14	9.37028e-14	1
AT3G25660:I002	0.0140845	0.0181818	0	0.00229885	0	0	0	0	0.0161332	0.00114943	0	0	-3.81104	#NUM!	#NUM!	#NUM!	#NUM!	#DIV/0!	0.00152679	0.00291307	0.00219517	0.00219517	0.895298	0.895298	1
AT3G25690:I012	0.00239808	0.00598802	0	0	0.00215983	0.00141443	0.0124224	0.00906344	0.00419305	0	0.00178713	0.0107429	#NUM!	-1.23036	1.35731	#DIV/0!	#DIV/0!	2.58767	0.0132538	0.221957	0.574697	0.0661003	0.0124168	0.750393	0.0236367
AT3G26020:Io003	0	0	0	0	0.04	0.0280374	0	0	0	0	0.0340187	0	#DIV/0!	#DIV/0!	#DIV/0!	#DIV/0!	#DIV/0!	#NUM!	0.00289932	1	0.00449937	1	1	0.00449937	0.00449937
AT3G26100:Io008	0	0	1	1	1	1	0	0	0	1	1	0	#DIV/0!	#DIV/0!	#DIV/0!	0	#NUM!	#NUM!	4.45105e-64	9.37028e-14	9.37028e-14	0.193189	9.37028e-14	1	9.37028e-14
AT3G26310:I001	0.0566038	0.0967742	0.142857	0.111111	0.0689655	0.0707071	0.0227273	0.0425532	0.076689	0.126984	0.0698363	0.0326402	0.727557	-0.135042	-1.23237	-0.862599	-1.95992	-1.09733	0.0365205	0.182483	0.982885	0.248486	0.0278313	0.131167	0.34921
AT3G26520:I001	0.00501706	0.00622865	0.00920245	0.00960805	0.00715232	0.0123886	0	0	0.00562286	0.00940525	0.00977046	0	0.742164	0.797124	#NUM!	0.0549604	#NUM!	#NUM!	0.0199969	0.326638	0.271477	0.130187	0.0263583	0.9971	0.0231143
AT3G26740:I001	0.0211295	0.0244565	0.0348028	0.0298211	0.024485	0.0162826	0.0523985	0.0529846	0.022793	0.0323119	0.0203838	0.0526915	0.503476	-0.161165	1.20898	-0.664641	0.705505	1.37015	0.00272979	0.172932	0.903443	0.00397468	0.0162793	0.0937567	0.00296147
AT3G26900:Io011	0.261905	0.344262	0.139241	0.109375	0.114504	0.131868	0.0867052	0.168317	0.303084	0.124308	0.123186	0.127511	-1.2858	-1.29888	-1.24909	-0.0130783	0.0367056	0.0497839	0.0317893	0.0459238	0.0450005	0.0486871	0.999823	0.999992	0.999567
AT3G26990:Io008	1	1	0	0	1	1	1	1	1	0	1	1	#NUM!	0	0	#DIV/0!	#DIV/0!	0	9.90592e-64	9.37028e-14	0.220552	0.220552	9.37028e-14	9.37028e-14	1
AT3G27000:E012	0	0	0	0	0	0	1	1	0	0	0	1	#DIV/0!	#DIV/0!	#DIV/0!	#DIV/0!	#DIV/0!	#DIV/0!	8.33541e-63	0.856121	0.968436	9.37028e-14	9.37028e-14	0.983129	9.37028e-14
AT3G27300:I007	0	0	0.0175439	0.0322581	0	0	0	0	0	0.024901	0	0	#DIV/0!	#DIV/0!	#DIV/0!	#NUM!	#NUM!	#DIV/0!	0.0196575	0.0292649	1	1	0.0292649	0.0292649	1
AT3G27300:I014	0	0	0.0222222	0.0243902	0	0	0	0	0	0.0233062	0	0	#DIV/0!	#DIV/0!	#DIV/0!	#NUM!	#NUM!	#DIV/0!	1.54955e-05	3.40452e-05	1	1	3.40452e-05	3.40452e-05	1
AT3G27610:E011	0	0	0	0	0	0	1	1	0	0	0	1	#DIV/0!	#DIV/0!	#DIV/0!	#DIV/0!	#DIV/0!	#DIV/0!	8.33541e-63	0.856121	0.968436	9.37028e-14	9.37028e-14	0.983129	9.37028e-14
AT3G27820:I004	0.00232019	0	0.00608519	0.00843882	0	0	0	0	0.00116009	0.00726201	0	0	2.64613	#NUM!	#NUM!	#NUM!	#NUM!	#DIV/0!	0.0089384	0.0216873	0.762109	0.762109	0.0116807	0.0116807	1
AT3G28700:E004	0	0	0	0	0	0	1	1	0	0	0	1	#DIV/0!	#DIV/0!	#DIV/0!	#DIV/0!	#DIV/0!	#DIV/0!	8.33541e-63	0.856121	0.968436	9.37028e-14	9.37028e-14	0.983129	9.37028e-14
AT3G29240:I002	0	0.00947867	0.0180505	0.00763359	0	0	0.0308642	0.0300231	0.00473934	0.0128421	0	0.0304436	1.43812	#NUM!	2.68338	#NUM!	1.24526	#DIV/0!	0.0130742	0.458829	0.782931	0.0227163	0.0780136	0.185145	0.0124737
AT3G29290:Io005	1	1	1	1	1	1	0.804348	0.746032	1	1	1	0.77519	0	0	-0.367379	0	-0.367379	-0.367379	0.000895736	1	1	0.00140413	0.00140413	1	0.00140413
AT3G29350:I002	1	1	1	1	1	1	0	0	1	1	1	0	0	0	#NUM!	0	#NUM!	#NUM!	1.26896e-61	0.888134	1	9.37028e-14	9.37028e-14	0.888134	9.37028e-14
AT3G29360:Io002	0	0	0	0	0	0	1	1	0	0	0	1	#DIV/0!	#DIV/0!	#DIV/0!	#DIV/0!	#DIV/0!	#DIV/0!	8.33541e-63	0.856121	0.968436	9.37028e-14	9.37028e-14	0.983129	9.37028e-14
AT3G29390:I008	0.0666667	0.0909091	0.047619	0.0434783	0.030303	0.0193548	0.0714286	0.0425532	0.0787879	0.0455487	0.0248289	0.0569909	-0.790565	-1.66595	-0.467243	-0.875386	0.323323	1.19871	0.0724119	0.22273	0.0589111	0.48567	0.843202	0.520175	0.239938
AT3G30775:E002	1	1	1	1	0	0	1	1	1	1	0	1	0	#NUM!	0	#NUM!	0	#DIV/0!	2.02572e-63	0.0528882	9.37028e-14	0.0528882	1	9.37028e-14	9.37028e-14
AT3G30775:E003	1	1	1	1	0	0	1	1	1	1	0	1	0	#NUM!	0	#NUM!	0	#DIV/0!	2.02572e-63	0.0528882	9.37028e-14	0.0528882	1	9.37028e-14	9.37028e-14
AT3G30775:E004	1	1	1	1	0	0	1	1	1	1	0	1	0	#NUM!	0	#NUM!	0	#DIV/0!	2.02572e-63	0.0528882	9.37028e-14	0.0528882	1	9.37028e-14	9.37028e-14
AT3G42660:E002	1	1	1	1	0	0	1	1	1	1	0	1	0	#NUM!	0	#NUM!	0	#DIV/0!	2.02572e-63	0.0528882	9.37028e-14	0.0528882	1	9.37028e-14	9.37028e-14
AT3G42660:E003	1	1	1	1	0	0	1	1	1	1	0	1	0	#NUM!	0	#NUM!	0	#DIV/0!	2.02572e-63	0.0528882	9.37028e-14	0.0528882	1	9.37028e-14	9.37028e-14
AT3G43590:I004	0.037037	0.0588235	0.128205	0.103448	0.0315789	0.00934579	0.0075188	0	0.0479303	0.115827	0.0204624	0.0037594	1.27296	-1.22796	-3.67236	-2.50092	-4.94532	-2.4444	0.00518181	0.0301567	0.347815	0.115029	0.00497573	0.00905906	0.674682
AT3G45140:I007	0.0081864	0.00724329	0.00481348	0.00536033	0.00462351	0.00699745	0.0140393	0.00964265	0.00771484	0.00508691	0.00581048	0.011841	-0.600848	-0.408978	0.61808	0.19187	1.21893	1.02706	0.0645252	0.534496	0.732118	0.245158	0.0655692	0.975579	0.0921981
AT3G46060:I006	0	0	0.00512821	0.00735294	0	0	0	0	0	0.00624057	0	0	#DIV/0!	#DIV/0!	#DIV/0!	#NUM!	#NUM!	#DIV/0!	0.00305469	0.00473726	1	1	0.00473726	0.00473726	1
AT3G46060:Io001	0.010989	0.0150376	0	0	0.00740741	0.00611621	0.00135318	0.00133511	0.0130133	0	0.00676181	0.00134415	#NUM!	-0.944506	-3.27522	#DIV/0!	#DIV/0!	-2.33072	0.00312136	0.00340032	0.046595	0.00513164	0.809267	0.0360069	0.0730613
AT3G46210:Io011	1	1	1	1	1	1	0.575758	0.466667	1	1	1	0.521212	0	0	-0.940057	0	-0.940057	-0.940057	0.000539462	1	1	0.000845618	0.000845618	1	0.000845618
AT3G46590:Io011	0	0	1	1	0.15	0.1	0	0.0714286	0	1	0.125	0.0357143	#DIV/0!	#DIV/0!	#DIV/0!	-3	-4.80735	-1.80735	1.45474e-05	2.40999e-05	0.0506301	0.679021	2.94312e-05	4.68027e-05	0.136855
AT3G46600:Io003	1	1	1	1	1	1	0.826772	0.872611	1	1	1	0.849692	0	0	-0.234989	0	-0.234989	-0.234989	0.00167833	1	1	0.0026202	0.0026202	1	0.0026202
AT3G46960:E014	1	1	1	1	1	1	0	0	1	1	1	0	0	0	#NUM!	0	#NUM!	#NUM!	1.26896e-61	0.888134	1	9.37028e-14	9.37028e-14	0.888134	9.37028e-14
AT3G46960:E015	1	1	1	1	1	1	0	0	1	1	1	0	0	0	#NUM!	0	#NUM!	#NUM!	1.26896e-61	0.888134	1	9.37028e-14	9.37028e-14	0.888134	9.37028e-14
AT3G46970:I003	0.00446429	0.00561798	0.0185676	0.0122249	0	0	0	0	0.00504113	0.0153963	0	0	1.61076	#NUM!	#NUM!	#NUM!	#NUM!	#DIV/0!	0.00698708	0.0348923	0.262387	0.262387	0.0086185	0.0086185	1
AT3G47010:E010	1	1	1	1	1	1	0	0	1	1	1	0	0	0	#NUM!	0	#NUM!	#NUM!	1.26896e-61	0.888134	1	9.37028e-14	9.37028e-14	0.888134	9.37028e-14
AT3G47010:Io009	0	0	1	1	1	1	1	0	0	1	1	0.5	#DIV/0!	#DIV/0!	#DIV/0!	0	-1	-1	0.120815	0.145761	0.145761	0.552867	0.552867	1	0.552867
AT3G47370:Io004	1	1	0	1	0	0	1	1	1	0.5	0	1	-1	#NUM!	0	#NUM!	1	#DIV/0!	0.120815	0.552867	0.145761	1	0.552867	0.552867	0.145761
AT3G47460:E003	0	0	0	0	0	0	1	1	0	0	0	1	#DIV/0!	#DIV/0!	#DIV/0!	#DIV/0!	#DIV/0!	#DIV/0!	8.33541e-63	0.856121	0.968436	9.37028e-14	9.37028e-14	0.983129	9.37028e-14
AT3G47460:E004	0	0	0	0	0	0	1	1	0	0	0	1	#DIV/0!	#DIV/0!	#DIV/0!	#DIV/0!	#DIV/0!	#DIV/0!	8.33541e-63	0.856121	0.968436	9.37028e-14	9.37028e-14	0.983129	9.37028e-14
AT3G47460:E019	0	0	0	0	1	1	0	0	0	0	1	0	#DIV/0!	#DIV/0!	#DIV/0!	#DIV/0!	#DIV/0!	#NUM!	5.71712e-64	0.0986381	9.37028e-14	0.157728	0.951303	9.37028e-14	9.37028e-14
AT3G47610:I003	0.0909091	0.0714286	0	0.0238095	0.0153846	0	0.0192308	0.0105263	0.0811688	0.0119048	0.00769231	0.0148785	-2.76939	-3.39944	-2.44769	-0.63005	0.321694	0.951745	0.0113987	0.0178338	0.0144573	0.0208059	0.994579	0.985136	0.935252
AT3G48090:I001	0	0	0.0697674	0.0333333	0	0	0	0	0	0.0515504	0	0	#DIV/0!	#DIV/0!	#DIV/0!	#NUM!	#NUM!	#DIV/0!	0.036333	0.0528072	1	1	0.0528072	0.0528072	1
AT3G48330:I002	0.0196078	0.0243902	0.0442478	0.0495049	0	0	0	0	0.021999	0.0468764	0	0	1.09142	#NUM!	#NUM!	#NUM!	#NUM!	#DIV/0!	0.000131096	0.00203915	0.00326408	0.00326408	0.000183276	0.000183276	1
AT3G48460:I002	0.0163934	0	0.00680272	0.00934579	0.0530612	0.060241	0.025641	0.015873	0.00819672	0.00807426	0.0566511	0.020757	-0.0217174	2.78898	1.34048	2.8107	1.3622	-1.4485	0.0072079	0.999998	0.0090277	0.416505	0.409989	0.00894449	0.0262568
AT3G48550:Io002	1	1	1	1	1	1	0	0	1	1	1	0	0	0	#NUM!	0	#NUM!	#NUM!	1.26896e-61	0.888134	1	9.37028e-14	9.37028e-14	0.888134	9.37028e-14
AT3G48660:I001	1	1	1	1	0	0	1	1	1	1	0	1	0	#NUM!	0	#NUM!	0	#DIV/0!	2.02572e-63	0.0528882	9.37028e-14	0.0528882	1	9.37028e-14	9.37028e-14
AT3G48780:I010	0.097561	0.126761	0.0322581	0.0649351	0.105263	0.0597015	0.157025	0.148515	0.112161	0.0485966	0.0824823	0.15277	-1.20664	-0.443411	0.445791	0.763231	1.65243	0.889203	0.0387411	0.147103	0.600274	0.389381	0.0330031	0.511953	0.11194
AT3G48990:I001	0.00255755	0.0103627	0.0109091	0.00408163	0	0	0.0261194	0.043659	0.00646012	0.00749536	0	0.0348892	0.214437	#NUM!	2.43315	#NUM!	2.21871	#DIV/0!	0.0285703	0.998764	0.808284	0.055208	0.0620359	0.738499	0.0281188
AT3G49290:I006	0	1	1	1	1	1	0	0	0.5	1	1	0	1	1	#NUM!	0	#NUM!	#NUM!	0.120815	0.552867	0.552867	0.552867	0.145761	1	0.145761
AT3G49290:Io010	1	1	1	0	0	0	1	1	1	0.5	0	1	-1	#NUM!	0	#NUM!	1	#DIV/0!	0.120815	0.552867	0.145761	1	0.552867	0.552867	0.145761
AT3G49490:I001	0.0126582	0.0181818	0	0	0	0	0	0	0.01542	0	0	0	#NUM!	#NUM!	#NUM!	#DIV/0!	#DIV/0!	#DIV/0!	0.003111	0.00482342	0.00482342	0.00482342	1	1	1
AT3G49580:I001	1	1	1	1	1	1	0	0	1	1	1	0	0	0	#NUM!	0	#NUM!	#NUM!	1.26896e-61	0.888134	1	9.37028e-14	9.37028e-14	0.888134	9.37028e-14
AT3G49650:E002	1	1	1	1	0	0	1	1	1	1	0	1	0	#NUM!	0	#NUM!	0	#DIV/0!	2.02572e-63	0.0528882	9.37028e-14	0.0528882	1	9.37028e-14	9.37028e-14
AT3G49650:E003	1	1	1	1	0	0	1	1	1	1	0	1	0	#NUM!	0	#NUM!	0	#DIV/0!	2.02572e-63	0.0528882	9.37028e-14	0.0528882	1	9.37028e-14	9.37028e-14
AT3G49650:E005	1	1	1	1	0	0	1	1	1	1	0	1	0	#NUM!	0	#NUM!	0	#DIV/0!	2.02572e-63	0.0528882	9.37028e-14	0.0528882	1	9.37028e-14	9.37028e-14
AT3G49650:E006	1	1	1	1	0	0	1	1	1	1	0	1	0	#NUM!	0	#NUM!	0	#DIV/0!	2.02572e-63	0.0528882	9.37028e-14	0.0528882	1	9.37028e-14	9.37028e-14
AT3G49650:E007	1	1	1	1	0	0	1	1	1	1	0	1	0	#NUM!	0	#NUM!	0	#DIV/0!	2.02572e-63	0.0528882	9.37028e-14	0.0528882	1	9.37028e-14	9.37028e-14
AT3G49650:E008	1	1	1	1	0	0	1	1	1	1	0	1	0	#NUM!	0	#NUM!	0	#DIV/0!	2.02572e-63	0.0528882	9.37028e-14	0.0528882	1	9.37028e-14	9.37028e-14
AT3G49650:E009	1	1	1	1	0	0	1	1	1	1	0	1	0	#NUM!	0	#NUM!	0	#DIV/0!	2.02572e-63	0.0528882	9.37028e-14	0.0528882	1	9.37028e-14	9.37028e-14
AT3G49650:E010	0	0	0	0	0	0	1	1	0	0	0	1	#DIV/0!	#DIV/0!	#DIV/0!	#DIV/0!	#DIV/0!	#DIV/0!	8.33541e-63	0.856121	0.968436	9.37028e-14	9.37028e-14	0.983129	9.37028e-14
AT3G49650:E014	1	1	1	1	0	0	1	1	1	1	0	1	0	#NUM!	0	#NUM!	0	#DIV/0!	2.02572e-63	0.0528882	9.37028e-14	0.0528882	1	9.37028e-14	9.37028e-14
AT3G50240:E023	1	1	1	1	0	0	1	1	1	1	0	1	0	#NUM!	0	#NUM!	0	#DIV/0!	2.02572e-63	0.0528882	9.37028e-14	0.0528882	1	9.37028e-14	9.37028e-14
AT3G50380:E036	0	0	0	0	1	1	0	0	0	0	1	0	#DIV/0!	#DIV/0!	#DIV/0!	#DIV/0!	#DIV/0!	#NUM!	5.71712e-64	0.0986381	9.37028e-14	0.157728	0.951303	9.37028e-14	9.37028e-14
AT3G50380:E037	0	0	0	0	1	1	0	0	0	0	1	0	#DIV/0!	#DIV/0!	#DIV/0!	#DIV/0!	#DIV/0!	#NUM!	5.71712e-64	0.0986381	9.37028e-14	0.157728	0.951303	9.37028e-14	9.37028e-14
AT3G50380:I012	0.0810811	0.0434783	0.214286	0.243243	0.0769231	0.25	0	0	0.0622797	0.228764	0.163462	0	1.87703	1.39212	#NUM!	-0.484912	#NUM!	#NUM!	0.0729666	0.176656	0.47141	0.767642	0.0730944	0.744113	0.184836
AT3G50430:E005	0	0	0	0	1	1	0	0	0	0	1	0	#DIV/0!	#DIV/0!	#DIV/0!	#DIV/0!	#DIV/0!	#NUM!	5.71712e-64	0.0986381	9.37028e-14	0.157728	0.951303	9.37028e-14	9.37028e-14
AT3G50430:E007	0	0	0	0	0	0	1	1	0	0	0	1	#DIV/0!	#DIV/0!	#DIV/0!	#DIV/0!	#DIV/0!	#DIV/0!	8.33541e-63	0.856121	0.968436	9.37028e-14	9.37028e-14	0.983129	9.37028e-14
AT3G50430:E010	0	0	0	0	1	1	0	0	0	0	1	0	#DIV/0!	#DIV/0!	#DIV/0!	#DIV/0!	#DIV/0!	#NUM!	5.71712e-64	0.0986381	9.37028e-14	0.157728	0.951303	9.37028e-14	9.37028e-14
AT3G50560:I003	0	0.04	0.238095	0.142857	0.230769	0.1875	0.0980392	0.0666667	0.02	0.190476	0.209135	0.0823529	3.25154	3.38636	2.04182	0.134821	-1.20972	-1.34454	0.0269894	0.0471451	0.0334798	0.505735	0.175716	0.965387	0.115374
AT3G50630:I001	0.0769231	0.0649351	0	0.025	0	0.0275229	0.0379747	0.0291262	0.0709291	0.0125	0.0137615	0.0335504	-2.50445	-2.36574	-1.08004	0.138706	1.4244	1.2857	0.0413316	0.0478909	0.0513698	0.174079	0.519305	0.999703	0.56089
AT3G51820:I012	0	0	0.0081448	0.00408831	0	0.00166113	0	0.00102354	0	0.00611655	0.000830565	0.00051177	#DIV/0!	#DIV/0!	#DIV/0!	-2.88055	-3.57915	-0.698596	0.0519402	0.0600047	0.949406	0.986871	0.078467	0.0933159	0.996695
AT3G51920:I003	0.0136307	0.0109091	0.00910273	0.00600858	0.0139417	0.00840336	0.03125	0.0244216	0.0122699	0.00755566	0.0111725	0.0278358	-0.699496	-0.135169	1.18182	0.564327	1.88131	1.31699	0.0143318	0.572428	0.987093	0.0351221	0.0140235	0.731941	0.0279052
AT3G51950:I005	0	0	0.00925926	0.0084507	0	0.00497512	0	0	0	0.00885498	0.00248756	0	#DIV/0!	#DIV/0!	#DIV/0!	-1.83176	#NUM!	#NUM!	0.0210819	0.025754	0.561567	1	0.025754	0.075117	0.561567
AT3G51960:I003	1	1	1	1	1	1	0.219512	0.217391	1	1	1	0.218452	0	0	-2.19461	0	-2.19461	-2.19461	1.12981e-11	1	1	9.37028e-14	9.37028e-14	1	9.37028e-14
AT3G52050:E010	0	0	0	0	0	0	1	1	0	0	0	1	#DIV/0!	#DIV/0!	#DIV/0!	#DIV/0!	#DIV/0!	#DIV/0!	8.33541e-63	0.856121	0.968436	9.37028e-14	9.37028e-14	0.983129	9.37028e-14
AT3G52100:E004	0	0	0	0	0	0	1	1	0	0	0	1	#DIV/0!	#DIV/0!	#DIV/0!	#DIV/0!	#DIV/0!	#DIV/0!	8.33541e-63	0.856121	0.968436	9.37028e-14	9.37028e-14	0.983129	9.37028e-14
AT3G52100:E006	0	0	0	0	0	0	1	1	0	0	0	1	#DIV/0!	#DIV/0!	#DIV/0!	#DIV/0!	#DIV/0!	#DIV/0!	8.33541e-63	0.856121	0.968436	9.37028e-14	9.37028e-14	0.983129	9.37028e-14
AT3G52100:E010	1	1	1	1	1	1	0	0	1	1	1	0	0	0	#NUM!	0	#NUM!	#NUM!	1.26896e-61	0.888134	1	9.37028e-14	9.37028e-14	0.888134	9.37028e-14
AT3G52110:E008	1	1	1	1	0	0	1	1	1	1	0	1	0	#NUM!	0	#NUM!	0	#DIV/0!	2.02572e-63	0.0528882	9.37028e-14	0.0528882	1	9.37028e-14	9.37028e-14
AT3G52110:E009	1	1	1	1	0	0	1	1	1	1	0	1	0	#NUM!	0	#NUM!	0	#DIV/0!	2.02572e-63	0.0528882	9.37028e-14	0.0528882	1	9.37028e-14	9.37028e-14
AT3G52180:I002	0.0114943	0.00478469	0.0322581	0.0217391	0.00980392	0.0149254	0	0	0.00813947	0.0269986	0.0123646	0	1.72988	0.603214	#NUM!	-1.12666	#NUM!	#NUM!	0.0202698	0.0548215	0.813246	0.425147	0.0163161	0.116869	0.18189
AT3G52180:I013	0.0724638	0.042735	0	0.00990099	0	0	0	0.0153846	0.0575994	0.0049505	0	0.00769231	-3.54041	#NUM!	-2.90457	#NUM!	0.635844	#DIV/0!	0.0272648	0.0429639	0.0318784	0.0510792	0.995519	0.975418	0.919476
AT3G52340:Io009	0	0	1	0	1	1	0	0	0	0.5	1	0	#DIV/0!	#DIV/0!	#DIV/0!	1	#NUM!	#NUM!	0.120815	0.552867	0.145761	1	0.552867	0.552867	0.145761
AT3G52340:Io010	1	1	1	1	0.277778	0.25	0.0588235	0.1	1	1	0.263889	0.0794118	0	-1.922	-3.6545	-1.922	-3.6545	-1.73251	1.43958e-06	1	3.47436e-06	2.22458e-07	2.22458e-07	3.47436e-06	0.00162234
AT3G52340:Io011	0	0	1	1	1	1	1	0	0	1	1	0.5	#DIV/0!	#DIV/0!	#DIV/0!	0	-1	-1	0.120815	0.145761	0.145761	0.552867	0.552867	1	0.552867
AT3G52390:E004	0	0	0	0	1	1	0	0	0	0	1	0	#DIV/0!	#DIV/0!	#DIV/0!	#DIV/0!	#DIV/0!	#NUM!	5.71712e-64	0.0986381	9.37028e-14	0.157728	0.951303	9.37028e-14	9.37028e-14
AT3G52390:E006	0	0	0	0	0	0	1	1	0	0	0	1	#DIV/0!	#DIV/0!	#DIV/0!	#DIV/0!	#DIV/0!	#DIV/0!	8.33541e-63	0.856121	0.968436	9.37028e-14	9.37028e-14	0.983129	9.37028e-14
AT3G52526:E004	0.22807	0.127273	0.142857	0.0980392	0.0666667	0.104167	0.228346	0.275168	0.177671	0.120448	0.0854167	0.251757	-0.560799	-1.05662	0.502821	-0.495823	1.06362	1.55944	0.0692148	0.613619	0.298581	0.440469	0.129343	0.856461	0.0649514
AT3G52526:I001	0	0	0	1	1	1	0	0	0	0.5	1	0	#DIV/0!	#DIV/0!	#DIV/0!	1	#NUM!	#NUM!	0.120815	0.552867	0.145761	1	0.552867	0.552867	0.145761
AT3G52910:E003	0	0	0	0	0	0	1	1	0	0	0	1	#DIV/0!	#DIV/0!	#DIV/0!	#DIV/0!	#DIV/0!	#DIV/0!	8.33541e-63	0.856121	0.968436	9.37028e-14	9.37028e-14	0.983129	9.37028e-14
AT3G52990:I005	0	0	0.00621118	0.00341297	0	0	0	0	0	0.00481207	0	0	#DIV/0!	#DIV/0!	#DIV/0!	#NUM!	#NUM!	#DIV/0!	0.0185766	0.0277075	1	1	0.0277075	0.0277075	1
AT3G53020:I003	0	0	0	0.000755287	0	0	0.00187705	0.00154355	0	0.000377643	0	0.0017103	#DIV/0!	#DIV/0!	#DIV/0!	#NUM!	2.17915	#DIV/0!	0.0114826	0.611269	1	0.0144433	0.0343291	0.611269	0.0144433
AT3G53100:I003	1	1	1	1	0	0	0.111111	0.1875	1	1	0	0.149306	0	#NUM!	-2.74366	#NUM!	-2.74366	#DIV/0!	5.28259e-06	1	1.00871e-05	2.83675e-05	2.83675e-05	1.00871e-05	0.0177582
AT3G53270:Io009	1	1	1	1	1	1	0.391304	0.2	1	1	1	0.295652	0	0	-1.75803	0	-1.75803	-1.75803	0.00107129	1	1	0.001678	0.001678	1	0.001678
AT3G53270:Io013	1	1	1	1	1	1	0.2	0.25	1	1	1	0.225	0	0	-2.152	0	-2.152	-2.152	3.59772e-06	1	1	2.2e-06	2.2e-06	1	2.2e-06
AT3G53520:I004	0	0	0.037037	0.025	0	0	0	0	0	0.0310185	0	0	#DIV/0!	#DIV/0!	#DIV/0!	#NUM!	#NUM!	#DIV/0!	0.00421475	0.00650608	1	1	0.00650608	0.00650608	1
AT3G53520:I010	1	1	1	1	1	1	0	0	1	1	1	0	0	0	#NUM!	0	#NUM!	#NUM!	1.26896e-61	0.888134	1	9.37028e-14	9.37028e-14	0.888134	9.37028e-14
AT3G53570:Io012	1	1	1	1	0.2	0.52	1	1	1	1	0.36	1	0	-1.47393	0	-1.47393	0	1.47393	0.010806	1	0.0163696	1	1	0.0163696	0.0163696
AT3G53720:I003	0	0.0222222	0.047619	0.0461538	0	0	0	0	0.0111111	0.0468864	0	0	2.07717	#NUM!	#NUM!	#NUM!	#NUM!	#DIV/0!	0.0108999	0.0348816	0.554317	0.554317	0.0136283	0.0136283	1
AT3G53830:I011	0	0	0.0526316	0.0566038	0.0540541	0.0588235	0.03125	0.0645161	0	0.0546177	0.0564388	0.0478831	#DIV/0!	#DIV/0!	#DIV/0!	0.0473192	-0.189852	-0.237172	0.0249385	0.0343364	0.0307485	0.0527976	0.938169	0.998534	0.886517
AT3G53960:I003	0	0	0	0	0	0	1	1	0	0	0	1	#DIV/0!	#DIV/0!	#DIV/0!	#DIV/0!	#DIV/0!	#DIV/0!	8.33541e-63	0.856121	0.968436	9.37028e-14	9.37028e-14	0.983129	9.37028e-14
AT3G54120:E003	1	1	1	1	0	0	1	1	1	1	0	1	0	#NUM!	0	#NUM!	0	#DIV/0!	2.02572e-63	0.0528882	9.37028e-14	0.0528882	1	9.37028e-14	9.37028e-14
AT3G54250:E004	0	0	0	0	0	0	1	1	0	0	0	1	#DIV/0!	#DIV/0!	#DIV/0!	#DIV/0!	#DIV/0!	#DIV/0!	8.33541e-63	0.856121	0.968436	9.37028e-14	9.37028e-14	0.983129	9.37028e-14
AT3G54480:I002	0.0105263	0	0.0352941	0.0540541	0.0322581	0.0379747	0.0273973	0.0405405	0.00526316	0.0446741	0.0351164	0.0339689	3.08544	2.73814	2.69021	-0.347294	-0.395224	-0.0479294	0.0460426	0.0414676	0.0979331	0.109519	0.672549	0.735819	0.999173
AT3G54670:I017	0	0	0.230769	0.128205	0	0	0	0	0	0.179487	0	0	#DIV/0!	#DIV/0!	#DIV/0!	#NUM!	#NUM!	#DIV/0!	0.0174637	0.0260993	1	1	0.0260993	0.0260993	1
AT3G54840:E002	1	1	1	1	1	1	0.940299	0.962733	1	1	1	0.951516	0	0	-0.0717006	0	-0.0717006	-0.0717006	0.00813312	1	1	0.0124026	0.0124026	1	0.0124026
AT3G54920:I002	0.0322581	0.0105263	0	0	0	0	0.0229008	0.0192308	0.0213922	0	0	0.0210658	#NUM!	#NUM!	-0.0221838	#DIV/0!	#DIV/0!	#DIV/0!	0.0782248	0.157524	0.157524	0.999969	0.16385	1	0.16385
AT3G54970:I001	0	0	0.217391	0.157895	0.111111	0.104478	0	0	0	0.187643	0.107794	0	#DIV/0!	#DIV/0!	#DIV/0!	-0.799709	#NUM!	#NUM!	0.00221694	0.00311219	0.0236571	1	0.00311219	0.0635866	0.0236571
AT3G55030:I001	0	0	0.0625	0.031746	0	0	0	0	0	0.047123	0	0	#DIV/0!	#DIV/0!	#DIV/0!	#NUM!	#NUM!	#DIV/0!	0.0277507	0.0407967	1	1	0.0407967	0.0407967	1
AT3G55080:I011	0.0769231	0.0810811	0	0.0212766	0.0212766	0	0.027027	0	0.0790021	0.0106383	0.0106383	0.0135135	-2.89262	-2.89262	-2.54749	0	0.345135	0.345135	0.0210692	0.0299142	0.0299142	0.0345723	0.99671	1	0.99671
AT3G55080:Io016	0	0	1	1	0	0	0	0	0	1	0	0	#DIV/0!	#DIV/0!	#DIV/0!	#NUM!	#NUM!	#DIV/0!	4.00109e-64	9.37028e-14	0.938279	0.938279	9.37028e-14	9.37028e-14	1
AT3G55290:I001	0	0	1	1	0	0	0	0	0	1	0	0	#DIV/0!	#DIV/0!	#DIV/0!	#NUM!	#NUM!	#DIV/0!	4.00109e-64	9.37028e-14	0.938279	0.938279	9.37028e-14	9.37028e-14	1
AT3G55520:I005	0.00884956	0	0.0363636	0.0456853	0.0357143	0.03125	0.0139535	0	0.00442478	0.0410245	0.0334821	0.00697674	3.21281	2.91971	0.656948	-0.293092	-2.55586	-2.26277	0.0130403	0.0204385	0.0446134	0.980364	0.0262542	0.711333	0.0598443
AT3G55646:E002	1	1	1	1	0	0	1	1	1	1	0	1	0	#NUM!	0	#NUM!	0	#DIV/0!	2.02572e-63	0.0528882	9.37028e-14	0.0528882	1	9.37028e-14	9.37028e-14
AT3G55646:E003	1	1	1	1	0	0	1	1	1	1	0	1	0	#NUM!	0	#NUM!	0	#DIV/0!	2.02572e-63	0.0528882	9.37028e-14	0.0528882	1	9.37028e-14	9.37028e-14
AT3G55646:E004	1	1	1	1	0	0	1	1	1	1	0	1	0	#NUM!	0	#NUM!	0	#DIV/0!	2.02572e-63	0.0528882	9.37028e-14	0.0528882	1	9.37028e-14	9.37028e-14
AT3G55646:E005	1	1	1	1	0	0	1	1	1	1	0	1	0	#NUM!	0	#NUM!	0	#DIV/0!	2.02572e-63	0.0528882	9.37028e-14	0.0528882	1	9.37028e-14	9.37028e-14
AT3G55800:I004	0.00377358	0.000912409	0.00241429	0.000575374	0.000720981	0.00219539	0.00675169	0.00724638	0.002343	0.00149483	0.00145819	0.00699903	-0.64837	-0.684181	1.5788	-0.0358105	2.22717	2.26298	0.0362038	0.913371	0.903653	0.0784972	0.0465268	0.999991	0.0455365
AT3G55800:I006	0.000672948	0.00123916	0.00310666	0.00210849	0	0	0.00339971	0.00324826	0.000956053	0.00260758	0	0.00332398	1.44755	#NUM!	1.79775	#NUM!	0.350204	#DIV/0!	0.00395382	0.051417	0.232678	0.0151051	0.408198	0.0106711	0.00433699
AT3G56190:I003	0	0	0	0	0.00534759	0.00588235	0	0	0	0	0.00561497	0	#DIV/0!	#DIV/0!	#DIV/0!	#DIV/0!	#DIV/0!	#NUM!	1.70193e-05	1	3.81627e-05	1	1	3.81627e-05	3.81627e-05
AT3G56650:I001	0.0309278	0.015748	0.0103093	0.0204082	0.0103093	0.0185185	0.0576923	0.0394737	0.0233379	0.0153587	0.0144139	0.048583	-0.603619	-0.695216	1.05777	-0.0915974	1.66139	1.75299	0.0653944	0.836785	0.791087	0.174027	0.0817447	0.999596	0.0751373
AT3G56680:I003	0	0	0.0363636	0.0322581	0	0	0	0	0	0.0343109	0	0	#DIV/0!	#DIV/0!	#DIV/0!	#NUM!	#NUM!	#DIV/0!	4.22379e-05	9.0637e-05	1	1	9.0637e-05	9.0637e-05	1
AT3G56740:I004	0	0	0.0588235	0.047619	0.111111	0.0833333	0	0	0	0.0532213	0.0972222	0	#DIV/0!	#DIV/0!	#DIV/0!	0.869283	#NUM!	#NUM!	0.00198769	0.0247672	0.00272382	1	0.0247672	0.046808	0.00272382
AT3G56860:Io007	1	1	1	1	0.816092	0.734375	1	1	1	1	0.775233	1	0	-0.367297	0	-0.367297	0	0.367297	0.00329176	1	0.00509977	1	1	0.00509977	0.00509977
AT3G56900:E004	1	1	1	1	0	0	1	1	1	1	0	1	0	#NUM!	0	#NUM!	0	#DIV/0!	2.02572e-63	0.0528882	9.37028e-14	0.0528882	1	9.37028e-14	9.37028e-14
AT3G57010:E002	1	1	1	1	1	1	0	0	1	1	1	0	0	0	#NUM!	0	#NUM!	#NUM!	1.26896e-61	0.888134	1	9.37028e-14	9.37028e-14	0.888134	9.37028e-14
AT3G57260:I001	0.00746269	0.00906344	0.0194175	0.0179028	0	0	0	0	0.00826307	0.0186601	0	0	1.17521	#NUM!	#NUM!	#NUM!	#NUM!	#DIV/0!	4.93427e-05	0.000635835	0.00156375	0.00156375	8.70224e-05	8.70224e-05	1
AT3G57630:E012	1	1	1	1	1	1	0	0	1	1	1	0	0	0	#NUM!	0	#NUM!	#NUM!	1.26896e-61	0.888134	1	9.37028e-14	9.37028e-14	0.888134	9.37028e-14
AT3G57650:I007	0	0	0.0309278	0.0326797	0	0	0	0	0	0.0318038	0	0	#DIV/0!	#DIV/0!	#DIV/0!	#NUM!	#NUM!	#DIV/0!	1.91364e-06	3.03131e-07	1	1	3.03131e-07	3.03131e-07	1
AT3G57980:E003	0	0	0	0	1	1	0	0	0	0	1	0	#DIV/0!	#DIV/0!	#DIV/0!	#DIV/0!	#DIV/0!	#NUM!	5.71712e-64	0.0986381	9.37028e-14	0.157728	0.951303	9.37028e-14	9.37028e-14
AT3G58010:I004	0	0	0.00854701	0.0105263	0	0	0	0	0	0.00953666	0	0	#DIV/0!	#DIV/0!	#DIV/0!	#NUM!	#NUM!	#DIV/0!	0.000373924	0.000585096	1	1	0.000585096	0.000585096	1
AT3G58030:Io004	0	0	0.125	0.142857	0.0857143	0	0.0222222	0	0	0.133929	0.0428571	0.0111111	#DIV/0!	#DIV/0!	#DIV/0!	-1.64386	-3.59139	-1.94753	0.042964	0.0454288	0.587587	0.983557	0.0598922	0.142653	0.761514
AT3G58110:I002	0	0	0.0196078	0.04	0	0	0	0	0	0.0298039	0	0	#DIV/0!	#DIV/0!	#DIV/0!	#NUM!	#NUM!	#DIV/0!	0.0325854	0.047588	1	1	0.047588	0.047588	1
AT3G58640:I003	0.04	0.0285714	0.0107527	0.008	0	0	0	0.0114943	0.0342857	0.00937634	0	0.00574713	-1.87051	#NUM!	-2.57669	#NUM!	-0.706185	#DIV/0!	0.0146141	0.0423344	0.0141017	0.0268377	0.919124	0.463582	0.76413
AT3G59060:Io005	0.0421053	0.0280374	0.00980392	0.00315457	0.0294118	0.0194805	0.0204082	0.0232558	0.0350713	0.00647925	0.0244461	0.021832	-2.43639	-0.520685	-0.683848	1.91571	1.75255	-0.163163	0.0525977	0.0409236	0.465297	0.320409	0.235207	0.161202	0.97631
AT3G59090:Io013	1	1	1	1	1	1	0.652174	0.686275	1	1	1	0.669224	0	0	-0.579438	0	-0.579438	-0.579438	2.33393e-05	1	1	5.38971e-05	5.38971e-05	1	5.38971e-05
AT3G59300:I007	0.0434783	0.0697674	0.0188679	0.0232558	0.0227273	0.0192308	0.0740741	0.0545455	0.0566229	0.0210619	0.020979	0.0643098	-1.42675	-1.43244	0.183653	-0.00568614	1.6104	1.61609	0.0391183	0.121389	0.120612	0.908907	0.0685694	1	0.0681673
AT3G59490:E006	0	0	0	0	1	1	0	0	0	0	1	0	#DIV/0!	#DIV/0!	#DIV/0!	#DIV/0!	#DIV/0!	#NUM!	5.71712e-64	0.0986381	9.37028e-14	0.157728	0.951303	9.37028e-14	9.37028e-14
AT3G59780:I010	0.00869565	0.00176367	0	0.00252525	0	0.00210526	0.011976	0.00821918	0.00522966	0.00126263	0.00105263	0.0100976	-2.05029	-2.31272	0.949225	-0.262427	2.99951	3.26194	0.108409	0.601519	0.567734	0.464126	0.133265	0.999859	0.125031
AT3G59780:I013	0.00207039	0	0.0181818	0.0129353	0	0.00662252	0	0.00277008	0.0010352	0.0155586	0.00331126	0.00138504	3.90973	1.67747	0.420025	-2.23226	-3.48971	-1.25745	0.0291091	0.0360316	0.890328	0.999467	0.0390668	0.0624526	0.927987
AT3G60130:Io012	0	0	0	0	0	0	1	1	0	0	0	1	#DIV/0!	#DIV/0!	#DIV/0!	#DIV/0!	#DIV/0!	#DIV/0!	8.33541e-63	0.856121	0.968436	9.37028e-14	9.37028e-14	0.983129	9.37028e-14
AT3G60130:Io013	1	1	0	0	0	0	0	0	1	0	0	0	#NUM!	#NUM!	#NUM!	#DIV/0!	#DIV/0!	#DIV/0!	1.2364e-63	9.37028e-14	9.37028e-14	9.37028e-14	0.692766	1	0.692766
AT3G60245:I003	0	0	0.000691722	0.000717618	0	0	0	0	0	0.00070467	0	0	#DIV/0!	#DIV/0!	#DIV/0!	#NUM!	#NUM!	#DIV/0!	3.79569e-07	3.60336e-11	1	1	3.60336e-11	3.60336e-11	1
AT3G60286:I007	1	1	1	1	1	1	0	0	1	1	1	0	0	0	#NUM!	0	#NUM!	#NUM!	1.26896e-61	0.888134	1	9.37028e-14	9.37028e-14	0.888134	9.37028e-14
AT3G60286:Io001	0	0	1	1	1	0	0	0	0	1	0.5	0	#DIV/0!	#DIV/0!	#DIV/0!	-1	#NUM!	#NUM!	0.120815	0.145761	0.552867	1	0.145761	0.552867	0.552867
AT3G60286:Io007	0	0	1	1	1	0	0	0	0	1	0.5	0	#DIV/0!	#DIV/0!	#DIV/0!	-1	#NUM!	#NUM!	0.120815	0.145761	0.552867	1	0.145761	0.552867	0.552867
AT3G60510:I008	0	0	1	1	0	0	0	0	0	1	0	0	#DIV/0!	#DIV/0!	#DIV/0!	#NUM!	#NUM!	#DIV/0!	4.00109e-64	9.37028e-14	0.938279	0.938279	9.37028e-14	9.37028e-14	1
AT3G60740:E005	0	0	0	0	0	0	1	1	0	0	0	1	#DIV/0!	#DIV/0!	#DIV/0!	#DIV/0!	#DIV/0!	#DIV/0!	8.33541e-63	0.856121	0.968436	9.37028e-14	9.37028e-14	0.983129	9.37028e-14
AT3G61150:E003	0	0	0	0	0	0	1	1	0	0	0	1	#DIV/0!	#DIV/0!	#DIV/0!	#DIV/0!	#DIV/0!	#DIV/0!	8.33541e-63	0.856121	0.968436	9.37028e-14	9.37028e-14	0.983129	9.37028e-14
AT3G61150:E005	1	1	1	1	1	1	0	0	1	1	1	0	0	0	#NUM!	0	#NUM!	#NUM!	1.26896e-61	0.888134	1	9.37028e-14	9.37028e-14	0.888134	9.37028e-14
AT3G61210:I001	0.296552	0.312977	0.425	0.318436	0.466667	0.353535	0.163636	0.0952381	0.304764	0.371718	0.410101	0.129437	0.286514	0.428285	-1.23544	0.141771	-1.52196	-1.66373	0.0329526	0.703524	0.409766	0.13554	0.0521796	0.915098	0.0321975
AT3G61440:I010	0.0243902	0.0237957	0.0116732	0.0148515	0.0177059	0.00778412	0.0238095	0.0230263	0.024093	0.0132623	0.012745	0.0234179	-0.86128	-0.918678	-0.0409996	-0.0573989	0.82028	0.877679	0.0638768	0.13301	0.117065	0.997492	0.157596	0.998861	0.138348
AT3G62260:E005	1	1	1	1	0	0	1	1	1	1	0	1	0	#NUM!	0	#NUM!	0	#DIV/0!	2.02572e-63	0.0528882	9.37028e-14	0.0528882	1	9.37028e-14	9.37028e-14
AT3G62370:I004	0.030303	0	0.0625	0.0555556	0	0	0	0	0.0151515	0.0590278	0	0	1.96193	#NUM!	#NUM!	#NUM!	#NUM!	#DIV/0!	0.0159247	0.053233	0.569906	0.569906	0.019666	0.019666	1
AT3G62550:I001	0.0245614	0.0114943	0.0159744	0.0209205	0.0187668	0.0208729	0.0693512	0.0533049	0.0180278	0.0184475	0.0198198	0.0613281	0.0331975	0.136718	1.76632	0.10352	1.73312	1.6296	0.0109646	0.999928	0.994579	0.0156566	0.0162085	0.997529	0.0181866
AT3G62910:I008	0.0212766	0	0	0.0136986	0.04	0.0537634	0	0	0.0106383	0.00684931	0.0468817	0	-0.635236	2.13976	#NUM!	2.77499	#NUM!	#NUM!	0.0328867	0.980111	0.0760382	0.736446	0.902444	0.0559036	0.0333898
AT3G62940:Io003	1	1	1	1	1	1	0.0952381	0.176471	1	1	1	0.135854	0	0	-2.87987	0	-2.87987	-2.87987	1.61566e-05	1	1	3.58464e-05	3.58464e-05	1	3.58464e-05
AT3G63180:E002	1	1	1	1	1	1	0	0	1	1	1	0	0	0	#NUM!	0	#NUM!	#NUM!	1.26896e-61	0.888134	1	9.37028e-14	9.37028e-14	0.888134	9.37028e-14
AT3G63340:Io023	1	1	0	0	0.125	0.157895	1	1	1	0	0.141447	1	#NUM!	-2.82166	0	#DIV/0!	#DIV/0!	2.82166	1.79676e-07	7.53397e-13	1.31236e-10	1	7.53397e-13	0.000916446	1.31236e-10
AT3G63520:I003	0	0	0	1	1	1	0	0	0	0.5	1	0	#DIV/0!	#DIV/0!	#DIV/0!	1	#NUM!	#NUM!	0.120815	0.552867	0.145761	1	0.552867	0.552867	0.145761
AT4G00520:I006	0.0344828	0.037037	0.0169492	0	0.0181818	0.0126582	0.0454545	0.0357143	0.0357599	0.00847458	0.01542	0.0405844	-2.07713	-1.21354	0.182583	0.863592	2.25971	1.39612	0.0287158	0.0637527	0.148296	0.904613	0.0377804	0.778381	0.0815742
AT4G00550:I002	0	0.027027	0.0416667	0.0454545	0.0526316	0.103448	0	0	0.0135135	0.0435606	0.0780399	0	1.68862	2.52981	#NUM!	0.841188	#NUM!	#NUM!	0.0615873	0.52527	0.10728	0.905988	0.282319	0.431625	0.0608247
AT4G00660:Io009	0	0	1	0	1	1	0	0	0	0.5	1	0	#DIV/0!	#DIV/0!	#DIV/0!	1	#NUM!	#NUM!	0.120815	0.552867	0.145761	1	0.552867	0.552867	0.145761
AT4G00760:E009	1	1	1	1	1	1	0	0	1	1	1	0	0	0	#NUM!	0	#NUM!	#NUM!	1.26896e-61	0.888134	1	9.37028e-14	9.37028e-14	0.888134	9.37028e-14
AT4G00760:I006	0	0	1	1	1	1	1	1	0	1	1	1	#DIV/0!	#DIV/0!	#DIV/0!	0	0	0	5.71712e-64	9.37028e-14	9.37028e-14	9.37028e-14	0.157728	1	0.157728
AT4G00840:Io003	0	0	0	0	0.115385	0.0555556	0	0	0	0	0.0854701	0	#DIV/0!	#DIV/0!	#DIV/0!	#DIV/0!	#DIV/0!	#NUM!	0.0351828	1	0.0512094	1	1	0.0512094	0.0512094
AT4G00990:Io013	0.151515	0.2	0	0.0666667	0.05	0.0144928	0.0454545	0.025641	0.175758	0.0333333	0.0322464	0.0355478	-2.39855	-2.44638	-2.30576	-0.0478285	0.0927941	0.140623	0.0269321	0.0393201	0.0383444	0.0414013	0.999867	0.999984	0.99956
AT4G01026:I002	0.0289855	0.0344828	0.0413223	0.0555556	0.0746269	0.078534	0.0482759	0.0253165	0.0317341	0.0484389	0.0765804	0.0367962	0.610132	1.27094	0.21352	0.660809	-0.396612	-1.05742	0.0342104	0.429117	0.0345704	0.95137	0.666808	0.141705	0.0511712
AT4G01050:I005	0.00128866	0.00060423	0.00433436	0.00416509	0	0	0	0	0.000946445	0.00424973	0	0	2.16678	#NUM!	#NUM!	#NUM!	#NUM!	#DIV/0!	0.00018983	0.000653546	0.0623324	0.0623324	0.000248415	0.000248415	1
AT4G01580:E002	1	1	1	1	0	0	1	1	1	1	0	1	0	#NUM!	0	#NUM!	0	#DIV/0!	2.02572e-63	0.0528882	9.37028e-14	0.0528882	1	9.37028e-14	9.37028e-14
AT4G02060:E004	0	0	0	0	0	0	1	1	0	0	0	1	#DIV/0!	#DIV/0!	#DIV/0!	#DIV/0!	#DIV/0!	#DIV/0!	8.33541e-63	0.856121	0.968436	9.37028e-14	9.37028e-14	0.983129	9.37028e-14
AT4G02120:I011	0.0714286	0.0588235	0.0666667	0.0952381	0.05	0.0990991	0	0	0.0651261	0.0809524	0.0745495	0	0.313839	0.194965	#NUM!	-0.118874	#NUM!	#NUM!	0.0500284	0.864781	0.964478	0.107131	0.0557167	0.988048	0.0719758
AT4G02195:E006	1	1	1	1	0	0	1	1	1	1	0	1	0	#NUM!	0	#NUM!	0	#DIV/0!	2.02572e-63	0.0528882	9.37028e-14	0.0528882	1	9.37028e-14	9.37028e-14
AT4G02380:I001	1	1	1	1	0	0	1	1	1	1	0	1	0	#NUM!	0	#NUM!	0	#DIV/0!	2.02572e-63	0.0528882	9.37028e-14	0.0528882	1	9.37028e-14	9.37028e-14
AT4G02480:I003	0.0246305	0.0212766	0	0	0.002457	0	0	0	0.0229536	0	0.0012285	0	#NUM!	-4.22375	#NUM!	#DIV/0!	#DIV/0!	#NUM!	0.000233522	0.000343699	0.000425158	0.000343699	1	0.836149	0.836149
AT4G02560:E007	1	1	1	1	1	1	0	0	1	1	1	0	0	0	#NUM!	0	#NUM!	#NUM!	1.26896e-61	0.888134	1	9.37028e-14	9.37028e-14	0.888134	9.37028e-14
AT4G02570:E006	0	0	0	0	0	0	1	1	0	0	0	1	#DIV/0!	#DIV/0!	#DIV/0!	#DIV/0!	#DIV/0!	#DIV/0!	8.33541e-63	0.856121	0.968436	9.37028e-14	9.37028e-14	0.983129	9.37028e-14
AT4G02570:Io022	1	1	1	1	1	1	0.830986	0.68	1	1	1	0.755493	0	0	-0.40451	0	-0.40451	-0.40451	0.0229294	1	1	0.0339533	0.0339533	1	0.0339533
AT4G02790:I003	0.0359712	0.0273973	0.0204082	0.00478469	0.0133333	0.0196078	0.0519481	0.037037	0.0316842	0.0125964	0.0164706	0.0444925	-1.33075	-0.943873	0.489798	0.386878	1.82055	1.43367	0.0591392	0.254553	0.394145	0.510788	0.0648768	0.965069	0.0956819
AT4G02790:I006	0.00680272	0.0152672	0.0152672	0.00641026	0	0	0.0265487	0.0320285	0.0110349	0.0108387	0	0.0292886	-0.025886	#NUM!	1.40826	#NUM!	1.43414	#DIV/0!	0.0154835	0.99997	0.235052	0.0598303	0.057854	0.244626	0.0119736
AT4G02825:I001	0.0277778	0.010101	0.0843373	0.0866142	0.027027	0.0571429	0	0	0.0189394	0.0854758	0.0420849	0	2.17413	1.15191	#NUM!	-1.02221	#NUM!	#NUM!	0.00895846	0.0195703	0.36435	0.499296	0.00793344	0.0794596	0.087022
AT4G02890:Io001	1	1	1	1	0.941338	0.947403	1	1	1	1	0.944371	1	0	-0.0825749	0	-0.0825749	0	0.0825749	2.9161e-05	1	6.66091e-05	1	1	6.66091e-05	6.66091e-05
AT4G02890:Io003	0.927273	0.929927	0.978091	0.980535	0.990826	0.980241	0.916667	0.97146	0.9286	0.979313	0.985534	0.944063	0.076713	0.085848	0.0238265	0.00913497	-0.0528865	-0.0620214	0.112449	0.186826	0.139006	0.859418	0.395995	0.987669	0.293035
AT4G02920:I004	0.00262467	0.00421053	0	0	0	0	0	0	0.0034176	0	0	0	#NUM!	#NUM!	#NUM!	#DIV/0!	#DIV/0!	#DIV/0!	0.00821843	0.0125298	0.0125298	0.0125298	1	1	1
AT4G02920:I005	0.00878735	0.0163934	0.0246679	0.0233074	0.0156438	0.0145923	0.00824742	0.0127505	0.0125904	0.0239877	0.015118	0.0104989	0.92997	0.263948	-0.26208	-0.666023	-1.19205	-0.526027	0.0458992	0.0746844	0.854395	0.908006	0.0439362	0.151647	0.535673
AT4G03200:I002	0	0	0.015873	0.0333333	0	0	0	0	0	0.0246032	0	0	#DIV/0!	#DIV/0!	#DIV/0!	#NUM!	#NUM!	#DIV/0!	0.0368345	0.0535029	1	1	0.0535029	0.0535029	1
AT4G03200:Io015	0	0	1	1	0	0	0	0	0	1	0	0	#DIV/0!	#DIV/0!	#DIV/0!	#NUM!	#NUM!	#DIV/0!	4.00109e-64	9.37028e-14	0.938279	0.938279	9.37028e-14	9.37028e-14	1
AT4G04445:I001	1	1	1	1	0	0	1	1	1	1	0	1	0	#NUM!	0	#NUM!	0	#DIV/0!	2.02572e-63	0.0528882	9.37028e-14	0.0528882	1	9.37028e-14	9.37028e-14
AT4G04740:I002	0.0526316	0	0.6	0.333333	0.12	0.166667	0.176471	0.163636	0.0263158	0.466667	0.143333	0.170053	4.14839	2.44537	2.69199	-1.70302	-1.4564	0.246614	0.0416612	0.0357228	0.658709	0.525646	0.120123	0.0940558	0.991753
AT4G04780:I003	0	0	0.0169492	0.012987	0	0	0	0	0	0.0149681	0	0	#DIV/0!	#DIV/0!	#DIV/0!	#NUM!	#NUM!	#DIV/0!	0.000969234	0.00151888	1	1	0.00151888	0.00151888	1
AT4G04955:I007	0.030303	0.037037	0.1	0.135135	0	0	0	0	0.03367	0.117568	0	0	1.80395	#NUM!	#NUM!	#NUM!	#NUM!	#DIV/0!	0.0020777	0.00921345	0.170382	0.170382	0.00259786	0.00259786	1
AT4G05631:I008	1	1	1	1	1	1	0	0	1	1	1	0	0	0	#NUM!	0	#NUM!	#NUM!	1.26896e-61	0.888134	1	9.37028e-14	9.37028e-14	0.888134	9.37028e-14
AT4G07390:I007	0.0224719	0.011236	0.0175439	0.0322581	0.0540541	0.0679612	0.0316742	0.0377358	0.0168539	0.024901	0.0610076	0.034705	0.563116	1.8559	1.04206	1.29279	0.478943	-0.813844	0.0236783	0.782536	0.0217524	0.289662	0.679038	0.0429408	0.112807
AT4G08390:Io013	0.0714286	0.0857143	0	0	0	0	0	0	0.0785714	0	0	0	#NUM!	#NUM!	#NUM!	#DIV/0!	#DIV/0!	#DIV/0!	0.000221925	0.000348703	0.000348703	0.000348703	1	1	1
AT4G08470:Io010	0.111111	0	0	0.0769231	1	1	0	0	0.0555556	0.0384615	1	0	-0.530515	4.16993	#NUM!	4.70044	#NUM!	#NUM!	7.73881e-05	0.982197	0.000153274	0.676906	0.849649	0.000145309	0.000129592
AT4G08700:I001	0	0	0	0	0	0	0.0107527	0.0133333	0	0	0	0.012043	#DIV/0!	#DIV/0!	#DIV/0!	#DIV/0!	#DIV/0!	#DIV/0!	0.000423978	1	1	0.000663838	0.000663838	1	0.000663838
AT4G08790:I006	0.111111	0.111111	0.0153846	0.0526316	0	0	0	0	0.111111	0.0340081	0	0	-1.70805	#NUM!	#NUM!	#NUM!	#NUM!	#DIV/0!	0.00301935	0.0144791	0.00375561	0.00375561	0.183733	0.183733	1
AT4G08870:I002	0.00521135	0.00593723	0	0.00266312	0.000862069	0.00346287	0.00542594	0.00343214	0.00557429	0.00133156	0.00216247	0.00442904	-2.06567	-1.36611	-0.331796	0.699565	1.73388	1.03431	0.13569	0.14957	0.25231	0.870248	0.308339	0.942248	0.514832
AT4G09760:Io007	0.625	0.714286	0.789474	0.848101	0.674419	0.625	0.512195	0.538462	0.669643	0.818787	0.649709	0.525328	0.290097	-0.0435975	-0.350172	-0.333695	-0.64027	-0.306575	0.0109025	0.0800603	0.962425	0.0882817	0.00804171	0.0543524	0.13423
AT4G10030:I009	0	0	0.0384615	0.0217391	0.03125	0.047619	0	0	0	0.0301003	0.0394345	0	#DIV/0!	#DIV/0!	#DIV/0!	0.38968	#NUM!	#NUM!	0.0175972	0.0711013	0.0296862	1	0.0711013	0.694355	0.0296862
AT4G10060:I007	0.045045	0.0416667	0	0	0.031746	0	0.037037	0.0309278	0.0433559	0	0.015873	0.0339824	#NUM!	-1.44965	-0.351438	#DIV/0!	#DIV/0!	1.09821	0.0642688	0.0635819	0.220597	0.845019	0.129428	0.568594	0.479517
AT4G10090:I002	0	0	1	1	0	0	0.0714286	0.0833333	0	1	0	0.077381	#DIV/0!	#DIV/0!	#DIV/0!	#NUM!	-3.69188	#DIV/0!	4.59336e-09	9.37028e-14	1	0.000192127	9.37028e-14	9.37028e-14	0.000192127
AT4G10340:I005	0.00262074	0.00271227	0.00258464	0.00362411	0.00500963	0.00612245	0.00939173	0.00866897	0.00266651	0.00310437	0.00556604	0.00903035	0.219352	1.0617	1.75983	0.842349	1.54048	0.69813	0.00136519	0.879249	0.0278202	0.00153127	0.00201672	0.0479336	0.0149339
AT4G10400:E003	0	0	0	0	0	0	1	1	0	0	0	1	#DIV/0!	#DIV/0!	#DIV/0!	#DIV/0!	#DIV/0!	#DIV/0!	8.33541e-63	0.856121	0.968436	9.37028e-14	9.37028e-14	0.983129	9.37028e-14
AT4G10430:E009	1	1	1	1	0.878788	0.900709	1	1	1	1	0.889749	1	0	-0.16853	0	-0.16853	0	0.16853	0.000315811	1	0.000493957	1	1	0.000493957	0.000493957
AT4G10450:I002	0	0	0	0	0.0210526	0.0232558	0.00921659	0	0	0	0.0221542	0.0046083	#DIV/0!	#DIV/0!	#DIV/0!	#DIV/0!	#DIV/0!	-2.26528	0.00732062	1	0.00931932	0.571357	0.571357	0.00931932	0.0214726
AT4G10500:E002	1	1	1	1	1	1	0	0	1	1	1	0	0	0	#NUM!	0	#NUM!	#NUM!	1.26896e-61	0.888134	1	9.37028e-14	9.37028e-14	0.888134	9.37028e-14
AT4G10770:I003	0	0	0	0.00578035	0.00636943	0.0105263	0	0	0	0.00289017	0.00844787	0	#DIV/0!	#DIV/0!	#DIV/0!	1.54743	#NUM!	#NUM!	0.0768768	0.684287	0.0905378	1	0.684287	0.263372	0.0905378
AT4G10925:Io005	1	1	1	1	1	1	0.0666667	0.368421	1	1	1	0.217544	0	0	-2.20062	0	-2.20062	-2.20062	0.00411672	1	1	0.00635707	0.00635707	1	0.00635707
AT4G10930:E011	0	0	0	0	1	1	0	0	0	0	1	0	#DIV/0!	#DIV/0!	#DIV/0!	#DIV/0!	#DIV/0!	#NUM!	5.71712e-64	0.0986381	9.37028e-14	0.157728	0.951303	9.37028e-14	9.37028e-14
AT4G10930:E016	0	0	0	0	1	1	0	0	0	0	1	0	#DIV/0!	#DIV/0!	#DIV/0!	#DIV/0!	#DIV/0!	#NUM!	5.71712e-64	0.0986381	9.37028e-14	0.157728	0.951303	9.37028e-14	9.37028e-14
AT4G10955:E003	1	1	1	1	1	1	0	0	1	1	1	0	0	0	#NUM!	0	#NUM!	#NUM!	1.26896e-61	0.888134	1	9.37028e-14	9.37028e-14	0.888134	9.37028e-14
AT4G10955:E004	0	0	0	0	1	1	0	0	0	0	1	0	#DIV/0!	#DIV/0!	#DIV/0!	#DIV/0!	#DIV/0!	#NUM!	5.71712e-64	0.0986381	9.37028e-14	0.157728	0.951303	9.37028e-14	9.37028e-14
AT4G10955:I001	0.1875	0.636364	0.142857	0.176471	0.2	0.142857	1	1	0.411932	0.159664	0.171429	1	-1.36737	-1.2648	1.27952	0.10257	2.64689	2.54432	0.0179877	0.480929	0.513471	0.0694763	0.0214531	0.999834	0.0225316
AT4G11890:Io001	0	0	1	1	1	0	0	0.176471	0	1	0.5	0.0882353	#DIV/0!	#DIV/0!	#DIV/0!	-1	-3.5025	-2.5025	0.142695	0.151729	0.563097	0.993976	0.191391	0.563097	0.684906
AT4G12460:Io012	1	1	1	1	0.391304	0.407407	1	1	1	1	0.399356	1	0	-1.32425	0	-1.32425	0	1.32425	1.07567e-07	1	9.37028e-14	1	1	9.37028e-14	9.37028e-14
AT4G12720:Io012	0	0	0	0	0.037037	0	1	1	0	0	0.0185185	1	#DIV/0!	#DIV/0!	#DIV/0!	#DIV/0!	#DIV/0!	5.75489	4.01165e-07	1	0.552867	4.62554e-11	4.62554e-11	0.552867	8.28897e-11
AT4G12790:I006	0.00869565	0.0133333	0.0198676	0.018315	0	0.00452489	0	0	0.0110145	0.0190913	0.00226244	0	0.793511	-2.28345	#NUM!	-3.07696	#NUM!	#NUM!	0.00394428	0.0849988	0.066669	0.03168	0.00437288	0.00700874	0.77793
AT4G12790:Io009	1	1	1	1	1	1	0.46875	0.586207	1	1	1	0.527478	0	0	-0.922816	0	-0.922816	-0.922816	0.000758465	1	1	0.00118941	0.00118941	1	0.00118941
AT4G12830:I010	0	0	0	0	0.00645161	0.0106383	0	0	0	0	0.00854496	0	#DIV/0!	#DIV/0!	#DIV/0!	#DIV/0!	#DIV/0!	#NUM!	0.010035	1	0.0152294	1	1	0.0152294	0.0152294
AT4G12840:E011	0	0	0	0	0	0	1	1	0	0	0	1	#DIV/0!	#DIV/0!	#DIV/0!	#DIV/0!	#DIV/0!	#DIV/0!	8.33541e-63	0.856121	0.968436	9.37028e-14	9.37028e-14	0.983129	9.37028e-14
AT4G12840:E012	0	0	0	0	0	0	1	1	0	0	0	1	#DIV/0!	#DIV/0!	#DIV/0!	#DIV/0!	#DIV/0!	#DIV/0!	8.33541e-63	0.856121	0.968436	9.37028e-14	9.37028e-14	0.983129	9.37028e-14
AT4G12840:E014	0	0	0	0	0	0	1	1	0	0	0	1	#DIV/0!	#DIV/0!	#DIV/0!	#DIV/0!	#DIV/0!	#DIV/0!	8.33541e-63	0.856121	0.968436	9.37028e-14	9.37028e-14	0.983129	9.37028e-14
AT4G12840:E015	0	0	0	0	0	0	1	1	0	0	0	1	#DIV/0!	#DIV/0!	#DIV/0!	#DIV/0!	#DIV/0!	#DIV/0!	8.33541e-63	0.856121	0.968436	9.37028e-14	9.37028e-14	0.983129	9.37028e-14
AT4G12990:Io005	0.181818	0.263158	1	0.647059	0.538462	0.6	0.319149	0.285714	0.222488	0.823529	0.569231	0.302432	1.88809	1.35529	0.442881	-0.532807	-1.44521	-0.912405	0.0311725	0.0332684	0.170947	0.922854	0.053085	0.337841	0.308081
AT4G13040:Io007	0	0	1	1	0.0434783	0.117647	0	0.0666667	0	1	0.0805627	0.0333333	#DIV/0!	#DIV/0!	#DIV/0!	-3.63374	-4.90689	-1.27315	2.36346e-05	4.69675e-05	0.244471	0.785195	5.40499e-05	6.53932e-05	0.588773
AT4G13150:I002	0.00653595	0.010989	0	0	0	0	0	0	0.00876248	0	0	0	#NUM!	#NUM!	#NUM!	#DIV/0!	#DIV/0!	#DIV/0!	0.0114643	0.0173408	0.0173408	0.0173408	1	1	1
AT4G13150:Io010	1	1	1	1	1	1	0.454545	0.25	1	1	1	0.352273	0	0	-1.50524	0	-1.50524	-1.50524	0.00191971	1	1	0.00299319	0.00299319	1	0.00299319
AT4G13530:Io002	1	1	1	1	1	1	0.0769231	0.0526316	1	1	1	0.0647773	0	0	-3.94837	0	-3.94837	-3.94837	9.47737e-08	1	1	9.37028e-14	9.37028e-14	1	9.37028e-14
AT4G13670:I005	0.0357143	0.0532544	0.00636943	0.0245614	0.00787402	0.026455	0.0666667	0.034965	0.0444844	0.0154654	0.0171645	0.0508159	-1.52425	-1.37387	0.19198	0.150384	1.71623	1.56585	0.181478	0.374994	0.415076	0.975343	0.254814	0.999476	0.282799
AT4G13850:I004	0.0118765	0.0152672	0.00895522	0	0	0.00531915	0.011236	0.0205066	0.0135718	0.00447761	0.00265957	0.0158713	-1.59981	-2.35135	0.225804	-0.751534	1.82562	2.57715	0.13763	0.392422	0.278313	0.965499	0.253913	0.982117	0.180011
AT4G14030:I002	0	0.00151745	0.00179533	0.00562852	0.0135338	0.0106762	0.00636943	0	0.000758725	0.00371193	0.012105	0.00318471	2.29052	3.99588	2.06951	1.70536	-0.221004	-1.92637	0.058763	0.743577	0.0546798	0.831409	0.997431	0.132922	0.112419
AT4G14040:I001	0.0125261	0.0180879	0.0084507	0.0129164	0.00416667	0.0046083	0.0128119	0.012848	0.015307	0.0106835	0.00438748	0.0128299	-0.518799	-1.80272	-0.254677	-1.28393	0.264122	1.54805	0.0470165	0.378781	0.041175	0.768215	0.829991	0.200329	0.0917041
AT4G14160:I010	0	0	0	0	0.00854701	0.00892857	0	0	0	0	0.00873779	0	#DIV/0!	#DIV/0!	#DIV/0!	#DIV/0!	#DIV/0!	#NUM!	7.5643e-07	1	4.08686e-09	1	1	4.08686e-09	4.08686e-09
AT4G14270:I002	0.0227743	0.0227848	0.0494505	0.0490018	0.0419753	0.0325048	0.0232558	0.035533	0.0227796	0.0492262	0.03724	0.0293944	1.11169	0.709114	0.367801	-0.402571	-0.743884	-0.341313	0.0322728	0.0285352	0.174516	0.655019	0.0724374	0.269118	0.545162
AT4G14340:I001	0.0153846	0	0.0612245	0.0655738	0	0	0	0	0.00769231	0.0633991	0	0	3.04297	#NUM!	#NUM!	#NUM!	#NUM!	#DIV/0!	0.000916817	0.00207548	0.578392	0.578392	0.00125796	0.00125796	1
AT4G14520:Io006	1	1	0	0	0	0	0	1	1	0	0	0.5	#NUM!	#NUM!	-1	#DIV/0!	#DIV/0!	#DIV/0!	0.120815	0.145761	0.145761	0.552867	0.552867	1	0.552867
AT4G14550:I003	0.111111	0.0649351	0.0222222	0.0275229	0.287129	0.291339	0.383178	0.355372	0.0880231	0.0248726	0.289234	0.369275	-1.82333	1.71628	2.06874	3.53961	3.89207	0.352459	0.000157574	0.0961069	0.00163974	0.000440837	0.000208647	0.000562575	0.0463625
AT4G14760:I002	0	0	0	0	0	0	1	1	0	0	0	1	#DIV/0!	#DIV/0!	#DIV/0!	#DIV/0!	#DIV/0!	#DIV/0!	8.33541e-63	0.856121	0.968436	9.37028e-14	9.37028e-14	0.983129	9.37028e-14
AT4G14965:I001	0	0	0.0379747	0.0588235	0.0114943	0.0169492	0.0234742	0.00806452	0	0.0483991	0.0142217	0.0157693	#DIV/0!	#DIV/0!	#DIV/0!	-1.76689	-1.61786	0.149029	0.0269528	0.0225002	0.504861	0.434499	0.0810741	0.0704738	0.99813
AT4G15110:E008	1	1	1	1	0	0	1	1	1	1	0	1	0	#NUM!	0	#NUM!	0	#DIV/0!	2.02572e-63	0.0528882	9.37028e-14	0.0528882	1	9.37028e-14	9.37028e-14
AT4G15560:I006	0.00967118	0.00991885	0.00181818	0.0040674	0.00130719	0.00175131	0.0011534	0.00330033	0.00979501	0.00294279	0.00152925	0.00222687	-1.73486	-2.67922	-2.13703	-0.94436	-0.402171	0.542189	0.0052741	0.0121233	0.00608657	0.00843732	0.912947	0.623551	0.918492
AT4G15760:I004	1	1	0	0	1	1	1	1	1	0	1	1	#NUM!	0	0	#DIV/0!	#DIV/0!	0	9.90592e-64	9.37028e-14	0.220552	0.220552	9.37028e-14	9.37028e-14	1
AT4G15950:E003	1	1	1	1	0	0	1	1	1	1	0	1	0	#NUM!	0	#NUM!	0	#DIV/0!	2.02572e-63	0.0528882	9.37028e-14	0.0528882	1	9.37028e-14	9.37028e-14
AT4G15950:E004	1	1	1	1	0	0	1	1	1	1	0	1	0	#NUM!	0	#NUM!	0	#DIV/0!	2.02572e-63	0.0528882	9.37028e-14	0.0528882	1	9.37028e-14	9.37028e-14
AT4G15950:E005	1	1	1	1	0	0	1	1	1	1	0	1	0	#NUM!	0	#NUM!	0	#DIV/0!	2.02572e-63	0.0528882	9.37028e-14	0.0528882	1	9.37028e-14	9.37028e-14
AT4G15950:E006	1	1	1	1	0	0	1	1	1	1	0	1	0	#NUM!	0	#NUM!	0	#DIV/0!	2.02572e-63	0.0528882	9.37028e-14	0.0528882	1	9.37028e-14	9.37028e-14
AT4G15950:E007	1	1	1	1	0	0	1	1	1	1	0	1	0	#NUM!	0	#NUM!	0	#DIV/0!	2.02572e-63	0.0528882	9.37028e-14	0.0528882	1	9.37028e-14	9.37028e-14
AT4G16144:E004	0	0	0	0	0	0	1	1	0	0	0	1	#DIV/0!	#DIV/0!	#DIV/0!	#DIV/0!	#DIV/0!	#DIV/0!	8.33541e-63	0.856121	0.968436	9.37028e-14	9.37028e-14	0.983129	9.37028e-14
AT4G16280:Io001	0	0	0	1	1	1	0	0	0	0.5	1	0	#DIV/0!	#DIV/0!	#DIV/0!	1	#NUM!	#NUM!	0.120815	0.552867	0.145761	1	0.552867	0.552867	0.145761
AT4G16710:I004	0	0	0.0263158	0.0135135	0	0	0	0	0	0.0199147	0	0	#DIV/0!	#DIV/0!	#DIV/0!	#NUM!	#NUM!	#DIV/0!	0.0263507	0.0388171	1	1	0.0388171	0.0388171	1
AT4G16770:I005	0	0	0.0114943	0.00775194	0	0	0	0	0	0.0096231	0	0	#DIV/0!	#DIV/0!	#DIV/0!	#NUM!	#NUM!	#DIV/0!	0.00424887	0.00655792	1	1	0.00655792	0.00655792	1
AT4G16900:E009	0	0	0	0	1	1	0	0	0	0	1	0	#DIV/0!	#DIV/0!	#DIV/0!	#DIV/0!	#DIV/0!	#NUM!	5.71712e-64	0.0986381	9.37028e-14	0.157728	0.951303	9.37028e-14	9.37028e-14
AT4G16900:E010	0	0	0	0	1	1	0	0	0	0	1	0	#DIV/0!	#DIV/0!	#DIV/0!	#DIV/0!	#DIV/0!	#NUM!	5.71712e-64	0.0986381	9.37028e-14	0.157728	0.951303	9.37028e-14	9.37028e-14
AT4G16900:E011	0	0	0	0	1	1	0	0	0	0	1	0	#DIV/0!	#DIV/0!	#DIV/0!	#DIV/0!	#DIV/0!	#NUM!	5.71712e-64	0.0986381	9.37028e-14	0.157728	0.951303	9.37028e-14	9.37028e-14
AT4G16957:I001	0.288889	0.107692	0.025641	0.0331126	0.047619	0.0540541	0.142857	0.238095	0.198291	0.0293768	0.0508366	0.190476	-2.75487	-1.96368	-0.0580056	0.791189	2.69686	1.90567	0.154384	0.233776	0.311224	0.999475	0.259444	0.98964	0.345216
AT4G16957:I003	0.28	0.444444	0.142857	0.209302	0.111111	0.037037	1	1	0.362222	0.17608	0.0740741	1	-1.04065	-2.28983	1.46505	-1.24919	2.5057	3.75489	0.000572538	0.158441	0.0438217	0.00250378	0.000927741	0.512638	0.000585513
AT4G17470:E004	1	1	1	1	0	0	1	1	1	1	0	1	0	#NUM!	0	#NUM!	0	#DIV/0!	2.02572e-63	0.0528882	9.37028e-14	0.0528882	1	9.37028e-14	9.37028e-14
AT4G17470:E005	1	1	1	1	0	0	1	1	1	1	0	1	0	#NUM!	0	#NUM!	0	#DIV/0!	2.02572e-63	0.0528882	9.37028e-14	0.0528882	1	9.37028e-14	9.37028e-14
AT4G17470:E006	1	1	1	1	0	0	1	1	1	1	0	1	0	#NUM!	0	#NUM!	0	#DIV/0!	2.02572e-63	0.0528882	9.37028e-14	0.0528882	1	9.37028e-14	9.37028e-14
AT4G17470:E007	1	1	1	1	0	0	1	1	1	1	0	1	0	#NUM!	0	#NUM!	0	#DIV/0!	2.02572e-63	0.0528882	9.37028e-14	0.0528882	1	9.37028e-14	9.37028e-14
AT4G17470:E008	1	1	1	1	0	0	1	1	1	1	0	1	0	#NUM!	0	#NUM!	0	#DIV/0!	2.02572e-63	0.0528882	9.37028e-14	0.0528882	1	9.37028e-14	9.37028e-14
AT4G17470:E009	1	1	1	1	0	0	1	1	1	1	0	1	0	#NUM!	0	#NUM!	0	#DIV/0!	2.02572e-63	0.0528882	9.37028e-14	0.0528882	1	9.37028e-14	9.37028e-14
AT4G17470:E010	1	1	1	1	0	0	1	1	1	1	0	1	0	#NUM!	0	#NUM!	0	#DIV/0!	2.02572e-63	0.0528882	9.37028e-14	0.0528882	1	9.37028e-14	9.37028e-14
AT4G17530:I001	0.00240964	0.0063425	0	0	0	0	0.00141443	0.00155039	0.00437607	0	0	0.00148241	#NUM!	#NUM!	-1.56169	#DIV/0!	#DIV/0!	#DIV/0!	0.0932596	0.109101	0.109101	0.298072	0.725974	1	0.725974
AT4G17530:I002	0.00458716	0	0.00816326	0.00967742	0.00179533	0.0031746	0	0.00140252	0.00229358	0.00892034	0.00248497	0.000701262	1.9595	0.115627	-1.70957	-1.84387	-3.66907	-1.8252	0.038161	0.073825	0.999532	0.823645	0.0371882	0.0806418	0.774604
AT4G17560:I003	0.00350877	0	0.000892061	0.000652316	0	0.00205339	0.00671141	0.00568828	0.00175439	0.000772188	0.00102669	0.00619985	-1.18394	-0.77296	1.82127	0.410981	3.00521	2.59423	0.0602301	0.906359	0.957269	0.125075	0.0700508	0.997914	0.0810057
AT4G17910:E013	0	0	0	0	0	0	1	1	0	0	0	1	#DIV/0!	#DIV/0!	#DIV/0!	#DIV/0!	#DIV/0!	#DIV/0!	8.33541e-63	0.856121	0.968436	9.37028e-14	9.37028e-14	0.983129	9.37028e-14
AT4G17910:E015	0	0	0	0	1	1	0	0	0	0	1	0	#DIV/0!	#DIV/0!	#DIV/0!	#DIV/0!	#DIV/0!	#NUM!	5.71712e-64	0.0986381	9.37028e-14	0.157728	0.951303	9.37028e-14	9.37028e-14
AT4G17940:I001	0.0253807	0.0220588	0	0.00380228	0	0	0	0	0.0237198	0.00190114	0	0	-3.64115	#NUM!	#NUM!	#NUM!	#NUM!	#DIV/0!	0.000453971	0.000898758	0.000646557	0.000646557	0.726208	0.726208	1
AT4G18020:Io013	1	1	1	1	0.263158	0.461538	1	1	1	1	0.362348	1	0	-1.46455	0	-1.46455	0	1.46455	0.00181244	1	0.00282754	1	1	0.00282754	0.00282754
AT4G18070:I002	1	1	1	1	1	1	0.391304	0.1	1	1	1	0.245652	0	0	-2.02531	0	-2.02531	-2.02531	0.00413761	1	1	0.00638884	0.00638884	1	0.00638884
AT4G18230:I003	0.0126582	0	0.0833333	0.0810811	0	0	0	0	0.00632911	0.0822072	0	0	3.69919	#NUM!	#NUM!	#NUM!	#NUM!	#DIV/0!	0.000134098	0.000267978	0.563263	0.563263	0.000202796	0.000202796	1
AT4G18465:E020	1	1	1	1	0	0	1	1	1	1	0	1	0	#NUM!	0	#NUM!	0	#DIV/0!	2.02572e-63	0.0528882	9.37028e-14	0.0528882	1	9.37028e-14	9.37028e-14
AT4G18465:E021	0	0	0	0	0	0	1	1	0	0	0	1	#DIV/0!	#DIV/0!	#DIV/0!	#DIV/0!	#DIV/0!	#DIV/0!	8.33541e-63	0.856121	0.968436	9.37028e-14	9.37028e-14	0.983129	9.37028e-14
AT4G18570:I004	0	0.00990099	0.0322581	0.0319149	0	0.00662252	0.00740741	0.0075188	0.0049505	0.0320865	0.00331126	0.0074631	2.69632	-0.580193	0.592203	-3.27651	-2.10412	1.1724	0.00677114	0.0102613	0.977437	0.928122	0.0145753	0.00827696	0.765749
AT4G18730:E003	1	1	1	1	1	1	0.987362	0.975627	1	1	1	0.981495	0	0	-0.0269479	0	-0.0269479	-0.0269479	0.0251361	1	1	0.0370947	0.0370947	1	0.0370947
AT4G18810:I002	0	0	0	0	0	0	0.00540541	0.0105263	0	0	0	0.00796586	#DIV/0!	#DIV/0!	#DIV/0!	#DIV/0!	#DIV/0!	#DIV/0!	0.0263507	1	1	0.0388171	0.0388171	1	0.0388171
AT4G18970:I005	0.0769231	0.0327869	0.0344828	0.0661479	0.0769231	0.0980392	0	0	0.054855	0.0503153	0.0874811	0	-0.124625	0.67335	#NUM!	0.797975	#NUM!	#NUM!	0.0558987	0.995627	0.476241	0.170355	0.21016	0.388272	0.0436412
AT4G18975:I001	0.0212766	0.0333333	0	0.0140845	0	0	0.010101	0.00671141	0.027305	0.00704225	0	0.00840621	-1.95505	#NUM!	-1.69964	#NUM!	0.255418	#DIV/0!	0.0560274	0.119895	0.0489574	0.144721	0.996478	0.730313	0.62726
AT4G19003:I002	1	1	1	1	1	1	0.709091	0.722222	1	1	1	0.715657	0	0	-0.482661	0	-0.482661	-0.482661	9.46016e-07	1	1	1.38901e-08	1.38901e-08	1	1.38901e-08
AT4G19020:E009	1	1	1	1	1	1	0	0	1	1	1	0	0	0	#NUM!	0	#NUM!	#NUM!	1.26896e-61	0.888134	1	9.37028e-14	9.37028e-14	0.888134	9.37028e-14
AT4G19110:I007	0.00371747	0.0111111	0.0215054	0.0136054	0.0313901	0.0234114	0.0190476	0.011236	0.00741429	0.0175554	0.0274008	0.0151418	1.24353	1.88583	1.03015	0.6423	-0.21338	-0.85568	0.0902855	0.373463	0.0712513	0.556901	0.968389	0.392976	0.257786
AT4G19410:I012	0.00571429	0.00497512	0.0416667	0.044586	0	0.0165016	0.00657895	0.0143541	0.0053447	0.0431263	0.00825082	0.0104665	3.01239	0.626428	0.969598	-2.38596	-2.04279	0.34317	0.0127148	0.0151621	0.967279	0.858807	0.0252716	0.0201215	0.984734
AT4G19530:I005	0	0	0.0447761	0.0394737	0.0384615	0.0886076	0	0	0	0.0421249	0.0635346	0	#DIV/0!	#DIV/0!	#DIV/0!	0.592868	#NUM!	#NUM!	0.0532892	0.226763	0.0757158	1	0.226763	0.657661	0.0757158
AT4G19670:Io003	0.0810811	0.05	0	0	0.0416667	0.024	0.0181818	0.0338983	0.0655405	0	0.0328333	0.0260401	#NUM!	-0.997226	-1.33165	#DIV/0!	#DIV/0!	-0.334428	0.0393699	0.0301059	0.225458	0.14144	0.359104	0.223484	0.956833
AT4G19985:Io004	0.0588235	0.0731707	0.123288	0.153846	0.09375	0.0833333	0.111111	0.108108	0.0659971	0.138567	0.0885417	0.10961	1.07011	0.423953	0.731899	-0.646154	-0.338209	0.307946	0.0177042	0.015078	0.390227	0.0813922	0.238627	0.0532876	0.435681
AT4G20070:I009	0.1	0.166667	0.0344828	0.0232558	0.0169492	0	0.0204082	0	0.133333	0.0288693	0.00847458	0.0102041	-2.20743	-3.97575	-3.70782	-1.76832	-1.50039	0.267933	0.0220562	0.0500941	0.0277322	0.0290819	0.881904	0.854242	0.999871
AT4G20260:Io003	0.00268817	0.00560224	0.0125	0.0117647	0.0141509	0.00718391	0.00720034	0.0037843	0.00414521	0.0121324	0.0106674	0.00549232	1.54934	1.3637	0.405971	-0.185647	-1.14337	-0.957725	0.129375	0.162096	0.261063	0.964513	0.251149	0.955409	0.40495
AT4G20260:Io009	1	1	1	1	1	1	0.82716	0.792208	1	1	1	0.809684	0	0	-0.304569	0	-0.304569	-0.304569	0.000230916	1	1	0.000362419	0.000362419	1	0.000362419
AT4G20325:E002	0	0	0	0	0	0	1	1	0	0	0	1	#DIV/0!	#DIV/0!	#DIV/0!	#DIV/0!	#DIV/0!	#DIV/0!	8.33541e-63	0.856121	0.968436	9.37028e-14	9.37028e-14	0.983129	9.37028e-14
AT4G20325:E003	1	1	1	1	0	0	1	1	1	1	0	1	0	#NUM!	0	#NUM!	0	#DIV/0!	2.02572e-63	0.0528882	9.37028e-14	0.0528882	1	9.37028e-14	9.37028e-14
AT4G20325:E004	1	1	1	1	0	0	1	1	1	1	0	1	0	#NUM!	0	#NUM!	0	#DIV/0!	2.02572e-63	0.0528882	9.37028e-14	0.0528882	1	9.37028e-14	9.37028e-14
AT4G20325:E005	1	1	1	1	0	0	1	1	1	1	0	1	0	#NUM!	0	#NUM!	0	#DIV/0!	2.02572e-63	0.0528882	9.37028e-14	0.0528882	1	9.37028e-14	9.37028e-14
AT4G20325:E011	1	1	1	1	0	0	1	1	1	1	0	1	0	#NUM!	0	#NUM!	0	#DIV/0!	2.02572e-63	0.0528882	9.37028e-14	0.0528882	1	9.37028e-14	9.37028e-14
AT4G20325:E012	1	1	1	1	0	0	1	1	1	1	0	1	0	#NUM!	0	#NUM!	0	#DIV/0!	2.02572e-63	0.0528882	9.37028e-14	0.0528882	1	9.37028e-14	9.37028e-14
AT4G20330:I001	0.0315789	0.0175439	0	0	0	0.0192308	0.0175439	0.0222222	0.0245614	0	0.00961538	0.019883	#NUM!	-1.35298	-0.304855	#DIV/0!	#DIV/0!	1.04812	0.141441	0.141127	0.411359	0.943117	0.236818	0.698056	0.659653
AT4G20410:I007	0.0117647	0	0.0322581	0.0379747	0	0.0241546	0	0	0.00588235	0.0351164	0.0120773	0	2.57768	1.03783	#NUM!	-1.53985	#NUM!	#NUM!	0.0766929	0.123284	0.914588	0.925176	0.0724494	0.224702	0.636216
AT4G20480:I002	0.186441	0.176471	0.238095	0.301887	0.19774	0.189655	0.118367	0.163462	0.181456	0.269991	0.193698	0.140914	0.573295	0.0941896	-0.364797	-0.479105	-0.938092	-0.458987	0.0411888	0.107375	0.968725	0.536818	0.0331907	0.160456	0.359165
AT4G20830:I001	1	1	1	1	0.592593	0.59322	0.764706	0.784615	1	1	0.592906	0.774661	0	-0.754124	-0.368364	-0.754124	-0.368364	0.38576	1.35643e-06	1	4.30521e-08	2.60397e-05	2.60397e-05	4.30521e-08	6.78673e-05
AT4G21150:Io021	0	0	1	1	1	1	0	1	0	1	1	0.5	#DIV/0!	#DIV/0!	#DIV/0!	0	-1	-1	0.120815	0.145761	0.145761	0.552867	0.552867	1	0.552867
AT4G21430:E009	1	1	1	1	0	0	1	1	1	1	0	1	0	#NUM!	0	#NUM!	0	#DIV/0!	2.02572e-63	0.0528882	9.37028e-14	0.0528882	1	9.37028e-14	9.37028e-14
AT4G21430:E010	1	1	1	1	0	0	1	1	1	1	0	1	0	#NUM!	0	#NUM!	0	#DIV/0!	2.02572e-63	0.0528882	9.37028e-14	0.0528882	1	9.37028e-14	9.37028e-14
AT4G21430:E011	1	1	1	1	0	0	1	1	1	1	0	1	0	#NUM!	0	#NUM!	0	#DIV/0!	2.02572e-63	0.0528882	9.37028e-14	0.0528882	1	9.37028e-14	9.37028e-14
AT4G21710:I001	0	0	0	0	0	0	0.0123457	0.00854701	0	0	0	0.0104463	#DIV/0!	#DIV/0!	#DIV/0!	#DIV/0!	#DIV/0!	#DIV/0!	0.00329426	1	1	0.00510359	0.00510359	1	0.00510359
AT4G21720:Io002	0	0.0526316	0.130435	0.2	0	0	0.0243902	0	0.0263158	0.165217	0	0.0121951	2.65036	#NUM!	-1.10962	#NUM!	-3.75999	#DIV/0!	0.0193868	0.0406872	0.842341	0.968014	0.0294359	0.0226207	0.978758
AT4G21750:Io001	0	0	0	0	0.0243902	0.023622	0	0	0	0	0.0240061	0	#DIV/0!	#DIV/0!	#DIV/0!	#DIV/0!	#DIV/0!	#NUM!	2.1828e-07	1	3.05311e-13	1	1	3.05311e-13	3.05311e-13
AT4G21960:I002	0.00129761	0.00150461	0.00299929	0.00310925	0.00264381	0.00274686	0.00157366	0.00293021	0.00140111	0.00305427	0.00269534	0.00225193	1.12426	0.943895	0.684595	-0.180365	-0.439665	-0.2593	0.0973796	0.0881202	0.172061	0.411016	0.450694	0.878555	0.802788
AT4G22840:E004	0	0	0	0	0	0	1	1	0	0	0	1	#DIV/0!	#DIV/0!	#DIV/0!	#DIV/0!	#DIV/0!	#DIV/0!	8.33541e-63	0.856121	0.968436	9.37028e-14	9.37028e-14	0.983129	9.37028e-14
AT4G22890:E009	1	1	1	1	0.989969	0.991985	1	1	1	1	0.990977	1	0	-0.0130763	0	-0.0130763	0	0.0130763	0.000499675	1	0.000783009	1	1	0.000783009	0.000783009
AT4G22910:E002	1	1	1	1	0	0	1	1	1	1	0	1	0	#NUM!	0	#NUM!	0	#DIV/0!	2.02572e-63	0.0528882	9.37028e-14	0.0528882	1	9.37028e-14	9.37028e-14
AT4G23020:I002	1	1	1	1	0	0	1	1	1	1	0	1	0	#NUM!	0	#NUM!	0	#DIV/0!	2.02572e-63	0.0528882	9.37028e-14	0.0528882	1	9.37028e-14	9.37028e-14
AT4G23060:E002	1	1	1	1	0	0	1	1	1	1	0	1	0	#NUM!	0	#NUM!	0	#DIV/0!	2.02572e-63	0.0528882	9.37028e-14	0.0528882	1	9.37028e-14	9.37028e-14
AT4G23060:E003	1	1	1	1	0	0	1	1	1	1	0	1	0	#NUM!	0	#NUM!	0	#DIV/0!	2.02572e-63	0.0528882	9.37028e-14	0.0528882	1	9.37028e-14	9.37028e-14
AT4G23250:I003	1	1	1	1	0	0	1	1	1	1	0	1	0	#NUM!	0	#NUM!	0	#DIV/0!	2.02572e-63	0.0528882	9.37028e-14	0.0528882	1	9.37028e-14	9.37028e-14
AT4G23470:Io002	1	1	1	0	0	0	1	1	1	0.5	0	1	-1	#NUM!	0	#NUM!	1	#DIV/0!	0.120815	0.552867	0.145761	1	0.552867	0.552867	0.145761
AT4G23650:I001	0.00338983	0	0.0106007	0.00724638	0	0	0	0	0.00169492	0.00892354	0	0	2.3964	#NUM!	#NUM!	#NUM!	#NUM!	#DIV/0!	0.0162949	0.0422697	0.755983	0.755983	0.0206968	0.0206968	1
AT4G23650:I007	0	0	0	0	0.0116279	0.0113636	0	0	0	0	0.0114958	0	#DIV/0!	#DIV/0!	#DIV/0!	#DIV/0!	#DIV/0!	#NUM!	5.81602e-08	1	9.37028e-14	1	1	9.37028e-14	9.37028e-14
AT4G23850:I001	0	0	0	0	0	0	0.0027027	0.00344432	0	0	0	0.00307351	#DIV/0!	#DIV/0!	#DIV/0!	#DIV/0!	#DIV/0!	#DIV/0!	0.000675245	1	1	0.00105895	0.00105895	1	0.00105895
AT4G23860:Io001	0	0	1	1	0	0	0	0	0	1	0	0	#DIV/0!	#DIV/0!	#DIV/0!	#NUM!	#NUM!	#DIV/0!	4.00109e-64	9.37028e-14	0.938279	0.938279	9.37028e-14	9.37028e-14	1
AT4G23860:Io007	0	0	1	1	0	0	0	0	0	1	0	0	#DIV/0!	#DIV/0!	#DIV/0!	#NUM!	#NUM!	#DIV/0!	4.00109e-64	9.37028e-14	0.938279	0.938279	9.37028e-14	9.37028e-14	1
AT4G24270:I003	0	0	0.0833333	0.0625	0	0	0.0188679	0.0181818	0	0.0729167	0	0.0185249	#DIV/0!	#DIV/0!	#DIV/0!	#NUM!	-1.97679	#DIV/0!	0.00161903	0.00204433	1	0.196195	0.00620986	0.00204433	0.196195
AT4G24400:I011	0	0	0.0212766	0.0175439	0	0	0	0	0	0.0194102	0	0	#DIV/0!	#DIV/0!	#DIV/0!	#NUM!	#NUM!	#DIV/0!	0.000276906	0.000433322	1	1	0.000433322	0.000433322	1
AT4G24500:E005	0	0	0	0	0	0	1	1	0	0	0	1	#DIV/0!	#DIV/0!	#DIV/0!	#DIV/0!	#DIV/0!	#DIV/0!	8.33541e-63	0.856121	0.968436	9.37028e-14	9.37028e-14	0.983129	9.37028e-14
AT4G24520:I001	0.00671141	0	0.0344828	0.0571429	0.0141844	0.0346821	0.0220994	0.003367	0.0033557	0.0458128	0.0244332	0.0127332	3.77106	2.86416	1.92391	-0.906906	-1.84715	-0.940247	0.105614	0.0956493	0.454392	0.881721	0.186647	0.444714	0.803213
AT4G24550:I013	0	0	0.015625	0.00775194	0.0545455	0.0298507	0	0	0	0.0116885	0.0421981	0	#DIV/0!	#DIV/0!	#DIV/0!	1.85209	#NUM!	#NUM!	0.027417	0.6203	0.0333521	1	0.6203	0.0926739	0.0333521
AT4G24740:Io012	0	0	1	1	0.0909091	0.130435	0.142857	0.0344828	0	1	0.110672	0.08867	#DIV/0!	#DIV/0!	#DIV/0!	-3.17564	-3.49541	-0.319772	4.70129e-05	8.07404e-05	0.162303	0.272114	0.000107242	0.000115131	0.944737
AT4G24740:Io013	0.0434783	0.166667	0.263158	0.407407	1	1	0.333333	0.222222	0.105072	0.335283	1	0.277778	1.67399	3.25054	1.40255	1.57655	-0.271447	-1.848	0.0012043	0.128855	0.0011357	0.259789	0.876782	0.00356816	0.00260119
AT4G24810:Io014	1	1	1	1	1	1	0.176471	0.263158	1	1	1	0.219814	0	0	-2.18564	0	-2.18564	-2.18564	3.14505e-05	1	1	7.12126e-05	7.12126e-05	1	7.12126e-05
AT4G25100:I002	0.000499251	0.000823045	0.00309423	0.00349825	0	0	0	0	0.000661148	0.00329624	0	0	2.31778	#NUM!	#NUM!	#NUM!	#NUM!	#DIV/0!	0.000151109	0.000471429	0.0727031	0.0727031	0.000205733	0.000205733	1
AT4G25180:I006	0.125	0.142857	0	0	0.0857143	0.05	0.0555556	0.0285714	0.133929	0	0.0678571	0.0420635	#NUM!	-0.980891	-1.67082	#DIV/0!	#DIV/0!	-0.689932	0.00616601	0.00490638	0.0583503	0.0193955	0.204821	0.0536301	0.506876
AT4G25280:E010	1	1	1	1	1	1	0	0	1	1	1	0	0	0	#NUM!	0	#NUM!	#NUM!	1.26896e-61	0.888134	1	9.37028e-14	9.37028e-14	0.888134	9.37028e-14
AT4G25600:I005	0.166667	0.153846	0	0	0	0.037037	0	0	0.160256	0	0.0185185	0	#NUM!	-3.11334	#NUM!	#DIV/0!	#DIV/0!	#NUM!	0.000809382	0.00111625	0.00179838	0.00111625	1	0.590282	0.590282
AT4G25720:I002	1	1	1	1	0	0	1	1	1	1	0	1	0	#NUM!	0	#NUM!	0	#DIV/0!	2.02572e-63	0.0528882	9.37028e-14	0.0528882	1	9.37028e-14	9.37028e-14
AT4G26070:Io009	1	1	0	0	0	0	0	0	1	0	0	0	#NUM!	#NUM!	#NUM!	#DIV/0!	#DIV/0!	#DIV/0!	1.2364e-63	9.37028e-14	9.37028e-14	9.37028e-14	0.692766	1	0.692766
AT4G26400:I001	0	0	0	0.027027	0	0.025641	0.0857143	0.1	0	0.0135135	0.0128205	0.0928571	#DIV/0!	#DIV/0!	#DIV/0!	-0.0759488	2.78061	2.85656	0.00857819	0.779133	0.802618	0.00947586	0.016706	0.99995	0.0161982
AT4G26530:I004	0.00513573	0.000786782	0.00436681	0.0048675	0	0.00268817	0.0154639	0.0218978	0.00296126	0.00461715	0.00134409	0.0186809	0.640795	-1.13958	2.65728	-1.78038	2.01649	3.79686	0.0121799	0.936432	0.940266	0.0192853	0.0283502	0.696273	0.013619
AT4G26790:I002	1	1	1	1	0	0	1	1	1	1	0	1	0	#NUM!	0	#NUM!	0	#DIV/0!	2.02572e-63	0.0528882	9.37028e-14	0.0528882	1	9.37028e-14	9.37028e-14
AT4G26795:E011	0	0	0	0	0	0	1	1	0	0	0	1	#DIV/0!	#DIV/0!	#DIV/0!	#DIV/0!	#DIV/0!	#DIV/0!	8.33541e-63	0.856121	0.968436	9.37028e-14	9.37028e-14	0.983129	9.37028e-14
AT4G27040:Io010	0	0	0.133333	0.0746269	0.08	0.0526316	0.0701754	0.0149254	0	0.10398	0.0663158	0.0425504	#DIV/0!	#DIV/0!	#DIV/0!	-0.648883	-1.28906	-0.64018	0.100028	0.0831261	0.264562	0.553139	0.309491	0.632354	0.856265
AT4G27490:Io007	0.466667	0.125	0.52	0.333333	1	1	0.1875	0.2	0.295833	0.426667	1	0.19375	0.528325	1.75714	-0.610588	1.22882	-1.13891	-2.36773	0.0143503	0.78298	0.0233371	0.87623	0.431419	0.0465189	0.0144859
AT4G27710:I003	0.027933	0.0322581	0.00478469	0.00900901	0.0100334	0.016317	0.0402685	0.0357143	0.0300955	0.00689685	0.0131752	0.0379914	-2.12554	-1.19172	0.336123	0.933819	2.46166	1.52784	0.00255402	0.00902814	0.0276914	0.247969	0.00301429	0.38775	0.00704138
AT4G27745:Io004	1	1	1	1	0.52	0.333333	1	1	1	1	0.426667	1	0	-1.22882	0	-1.22882	0	1.22882	0.00215891	1	0.00336204	1	1	0.00336204	0.00336204
AT4G27960:I001	0.012	0.00771208	0.00238663	0.00380228	0.00330033	0.00456621	0.01222	0.0078125	0.00985604	0.00309446	0.00393327	0.0100162	-1.67132	-1.32528	0.0232594	0.346042	1.69458	1.34854	0.0693014	0.127706	0.180185	0.999853	0.119761	0.980619	0.168563
AT4G28100:I001	0	0	0	0.0243902	0.03125	0.0344828	0.008	0	0	0.0121951	0.0328664	0.004	#DIV/0!	#DIV/0!	#DIV/0!	1.43031	-1.60823	-3.03854	0.0741892	0.591829	0.0738528	0.968738	0.808662	0.250446	0.108074
AT4G28250:Io001	0.00923077	0.0123457	0.00900901	0.0143541	0.0285714	0.0273973	0.0147783	0.0188679	0.0107882	0.0116815	0.0279843	0.0168231	0.114773	1.37516	0.640988	1.26039	0.526215	-0.734174	0.00895437	0.985047	0.0100473	0.24721	0.342045	0.012195	0.0450472
AT4G28830:Io011	1	1	1	1	1	1	0.542857	0.692308	1	1	1	0.617582	0	0	-0.695296	0	-0.695296	-0.695296	0.00432843	1	1	0.00667876	0.00667876	1	0.00667876
AT4G29010:I006	0.00311526	0.0137931	0.011583	0.005	0	0	0.030303	0.0223881	0.00845418	0.00829151	0	0.0263455	-0.0280313	#NUM!	1.63982	#NUM!	1.66785	#DIV/0!	0.0299986	0.999987	0.463964	0.0862525	0.08397	0.477219	0.0247981
AT4G29130:I001	0	0	1	1	0	0	0	0	0	1	0	0	#DIV/0!	#DIV/0!	#DIV/0!	#NUM!	#NUM!	#DIV/0!	4.00109e-64	9.37028e-14	0.938279	0.938279	9.37028e-14	9.37028e-14	1
AT4G29330:I004	0.0126582	0.030303	0	0.00740741	0	0	0.0204082	0.0193548	0.0214806	0.0037037	0	0.0198815	-2.536	#NUM!	-0.11161	#NUM!	2.42439	#DIV/0!	0.071172	0.176713	0.106705	0.99465	0.221439	0.942781	0.132185
AT4G29440:E005	0	0	0	0	1	1	0	0	0	0	1	0	#DIV/0!	#DIV/0!	#DIV/0!	#DIV/0!	#DIV/0!	#NUM!	5.71712e-64	0.0986381	9.37028e-14	0.157728	0.951303	9.37028e-14	9.37028e-14
AT4G29440:E006	0	0	0	0	1	1	0	0	0	0	1	0	#DIV/0!	#DIV/0!	#DIV/0!	#DIV/0!	#DIV/0!	#NUM!	5.71712e-64	0.0986381	9.37028e-14	0.157728	0.951303	9.37028e-14	9.37028e-14
AT4G29520:I001	0.0117647	0.0333333	0.0740741	0.1	0	0	0	0	0.022549	0.087037	0	0	1.94856	#NUM!	#NUM!	#NUM!	#NUM!	#DIV/0!	0.00517085	0.0191833	0.35733	0.35733	0.00646976	0.00646976	1
AT4G29890:I008	0	0	0	0.0196078	0.05	0.0714286	0	0.027027	0	0.00980392	0.0607143	0.0135135	#DIV/0!	#DIV/0!	#DIV/0!	2.63061	0.462972	-2.16763	0.0409308	0.892697	0.0409696	0.7765	0.99254	0.0716315	0.089835
AT4G29940:E012	0	0	0	0	0	0	1	1	0	0	0	1	#DIV/0!	#DIV/0!	#DIV/0!	#DIV/0!	#DIV/0!	#DIV/0!	8.33541e-63	0.856121	0.968436	9.37028e-14	9.37028e-14	0.983129	9.37028e-14
AT4G30110:I009	0	0	0.0833333	0.116279	0.0285714	0.0212766	0.0322581	0	0	0.0998062	0.024924	0.016129	#DIV/0!	#DIV/0!	#DIV/0!	-2.00159	-2.62947	-0.627876	0.0130857	0.0128939	0.508544	0.769744	0.02403	0.03505	0.946512
AT4G30210:I008	0.00591716	0.00813008	0	0	0	0	0	0	0.00702362	0	0	0	#NUM!	#NUM!	#NUM!	#DIV/0!	#DIV/0!	#DIV/0!	0.00190288	0.00296722	0.00296722	0.00296722	1	1	1
AT4G30610:E003	1	1	1	1	0	0	1	1	1	1	0	1	0	#NUM!	0	#NUM!	0	#DIV/0!	2.02572e-63	0.0528882	9.37028e-14	0.0528882	1	9.37028e-14	9.37028e-14
AT4G30610:E004	1	1	1	1	0	0	1	1	1	1	0	1	0	#NUM!	0	#NUM!	0	#DIV/0!	2.02572e-63	0.0528882	9.37028e-14	0.0528882	1	9.37028e-14	9.37028e-14
AT4G30610:I007	0	0	1	1	0	0	0	0	0	1	0	0	#DIV/0!	#DIV/0!	#DIV/0!	#NUM!	#NUM!	#DIV/0!	4.00109e-64	9.37028e-14	0.938279	0.938279	9.37028e-14	9.37028e-14	1
AT4G30690:I002	0.027668	0.0364963	0.010453	0.0234987	0.00584795	0.00884956	0.0701754	0.03125	0.0320822	0.0169758	0.00734876	0.0507127	-0.91829	-2.1262	0.660576	-1.20791	1.57887	2.78678	0.143293	0.751199	0.443352	0.632161	0.248827	0.911538	0.134726
AT4G30996:I001	0.025	0.0140845	0	0	0	0	0.0106383	0.0128205	0.0195423	0	0	0.0117294	#NUM!	#NUM!	-0.736467	#DIV/0!	#DIV/0!	#DIV/0!	0.018557	0.0258155	0.0258155	0.326536	0.126691	1	0.126691
AT4G31030:I001	1	1	0	0	0	1	1	1	1	0	0.5	1	#NUM!	-1	0	#DIV/0!	#DIV/0!	1	0.120815	0.145761	0.552867	1	0.145761	0.552867	0.552867
AT4G31150:E011	0	0	0	0	0	0	1	1	0	0	0	1	#DIV/0!	#DIV/0!	#DIV/0!	#DIV/0!	#DIV/0!	#DIV/0!	8.33541e-63	0.856121	0.968436	9.37028e-14	9.37028e-14	0.983129	9.37028e-14
AT4G31290:I007	0	0	0.0125	0.0121951	0	0	0	0	0	0.0123476	0	0	#DIV/0!	#DIV/0!	#DIV/0!	#NUM!	#NUM!	#DIV/0!	7.73985e-08	9.37028e-14	1	1	9.37028e-14	9.37028e-14	1
AT4G31480:Io008	0.416667	0.5	0.428571	0.259259	0.225806	0.241379	0.733333	0.714286	0.458333	0.343915	0.233593	0.72381	-0.414344	-0.972401	0.659213	-0.558057	1.07356	1.63161	0.00748232	0.427703	0.0917958	0.0552383	0.0164797	0.452434	0.00651533
AT4G31500:I001	0.00442478	0.00859599	0.0144928	0.019305	0.013245	0.0182927	0.0122449	0.0125	0.00651038	0.0168989	0.0157689	0.0123724	1.37611	1.27626	0.926317	-0.09985	-0.449797	-0.349947	0.0710703	0.0725617	0.101976	0.30994	0.479999	0.976768	0.667401
AT4G31570:E011	0	0	0	0	1	1	0	0	0	0	1	0	#DIV/0!	#DIV/0!	#DIV/0!	#DIV/0!	#DIV/0!	#NUM!	5.71712e-64	0.0986381	9.37028e-14	0.157728	0.951303	9.37028e-14	9.37028e-14
AT4G31570:Io012	0	0	0	0	0	0	1	1	0	0	0	1	#DIV/0!	#DIV/0!	#DIV/0!	#DIV/0!	#DIV/0!	#DIV/0!	8.33541e-63	0.856121	0.968436	9.37028e-14	9.37028e-14	0.983129	9.37028e-14
AT4G31700:I007	0	0	1	0	1	1	0	0	0	0.5	1	0	#DIV/0!	#DIV/0!	#DIV/0!	1	#NUM!	#NUM!	0.120815	0.552867	0.145761	1	0.552867	0.552867	0.145761
AT4G31700:Io005	0	0	1	0	1	1	0	0	0	0.5	1	0	#DIV/0!	#DIV/0!	#DIV/0!	1	#NUM!	#NUM!	0.120815	0.552867	0.145761	1	0.552867	0.552867	0.145761
AT4G31720:I005	0.0201342	0.0276243	0	0.00478469	0	0	0.0222222	0.00990099	0.0238793	0.00239234	0	0.0160616	-3.31926	#NUM!	-0.572142	#NUM!	2.74712	#DIV/0!	0.0303145	0.0528748	0.0375048	0.533545	0.190435	0.967115	0.125548
AT4G32000:E013	1	1	1	1	0	0	1	1	1	1	0	1	0	#NUM!	0	#NUM!	0	#DIV/0!	2.02572e-63	0.0528882	9.37028e-14	0.0528882	1	9.37028e-14	9.37028e-14
AT4G32670:E003	1	1	1	1	0	0	1	1	1	1	0	1	0	#NUM!	0	#NUM!	0	#DIV/0!	2.02572e-63	0.0528882	9.37028e-14	0.0528882	1	9.37028e-14	9.37028e-14
AT4G32670:E004	1	1	1	1	0	0	1	1	1	1	0	1	0	#NUM!	0	#NUM!	0	#DIV/0!	2.02572e-63	0.0528882	9.37028e-14	0.0528882	1	9.37028e-14	9.37028e-14
AT4G32670:E005	1	1	1	1	0	0	1	1	1	1	0	1	0	#NUM!	0	#NUM!	0	#DIV/0!	2.02572e-63	0.0528882	9.37028e-14	0.0528882	1	9.37028e-14	9.37028e-14
AT4G32670:E007	1	1	1	1	0	0	1	1	1	1	0	1	0	#NUM!	0	#NUM!	0	#DIV/0!	2.02572e-63	0.0528882	9.37028e-14	0.0528882	1	9.37028e-14	9.37028e-14
AT4G32670:E008	1	1	1	1	0	0	1	1	1	1	0	1	0	#NUM!	0	#NUM!	0	#DIV/0!	2.02572e-63	0.0528882	9.37028e-14	0.0528882	1	9.37028e-14	9.37028e-14
AT4G32690:E002	1	1	1	1	0	0	1	1	1	1	0	1	0	#NUM!	0	#NUM!	0	#DIV/0!	2.02572e-63	0.0528882	9.37028e-14	0.0528882	1	9.37028e-14	9.37028e-14
AT4G32690:E003	1	1	1	1	0	0	1	1	1	1	0	1	0	#NUM!	0	#NUM!	0	#DIV/0!	2.02572e-63	0.0528882	9.37028e-14	0.0528882	1	9.37028e-14	9.37028e-14
AT4G32850:I004	1	1	1	1	1	1	0	0	1	1	1	0	0	0	#NUM!	0	#NUM!	#NUM!	1.26896e-61	0.888134	1	9.37028e-14	9.37028e-14	0.888134	9.37028e-14
AT4G32850:Io012	0.584906	0.631579	0.527273	0.434343	0.402597	0.465347	0.488889	0.52	0.608242	0.480808	0.433972	0.504444	-0.339185	-0.487044	-0.269951	-0.147859	0.0692342	0.217094	0.0661487	0.139617	0.0558743	0.231451	0.946421	0.730433	0.473486
AT4G32880:E014	1	1	1	1	1	1	0	0	1	1	1	0	0	0	#NUM!	0	#NUM!	#NUM!	1.26896e-61	0.888134	1	9.37028e-14	9.37028e-14	0.888134	9.37028e-14
AT4G32880:E015	1	1	1	1	1	1	0	0	1	1	1	0	0	0	#NUM!	0	#NUM!	#NUM!	1.26896e-61	0.888134	1	9.37028e-14	9.37028e-14	0.888134	9.37028e-14
AT4G32930:I002	0	0	1	1	0	0	0	0	0	1	0	0	#DIV/0!	#DIV/0!	#DIV/0!	#NUM!	#NUM!	#DIV/0!	4.00109e-64	9.37028e-14	0.938279	0.938279	9.37028e-14	9.37028e-14	1
AT4G32930:I004	0	0	1	1	0	0	0	0	0	1	0	0	#DIV/0!	#DIV/0!	#DIV/0!	#NUM!	#NUM!	#DIV/0!	4.00109e-64	9.37028e-14	0.938279	0.938279	9.37028e-14	9.37028e-14	1
AT4G33000:I001	0	0	0	0	0	0	1	1	0	0	0	1	#DIV/0!	#DIV/0!	#DIV/0!	#DIV/0!	#DIV/0!	#DIV/0!	8.33541e-63	0.856121	0.968436	9.37028e-14	9.37028e-14	0.983129	9.37028e-14
AT4G33200:Io039	1	0	0	0	0	0	1	1	0.5	0	0	1	#NUM!	#NUM!	1	#DIV/0!	#DIV/0!	#DIV/0!	0.120815	0.552867	0.552867	0.552867	0.145761	1	0.145761
AT4G33460:I004	0	0	0.0222222	0.012987	0	0	0	0	0	0.0176046	0	0	#DIV/0!	#DIV/0!	#DIV/0!	#NUM!	#NUM!	#DIV/0!	0.0128607	0.0193939	1	1	0.0193939	0.0193939	1
AT4G33500:I005	0	0.0131579	0.0232558	0.032967	0.00917431	0	0	0	0.00657895	0.0281114	0.00458716	0	2.09523	-0.520257	#NUM!	-2.61548	#NUM!	#NUM!	0.0441935	0.0995599	0.989203	0.76233	0.0438183	0.0767073	0.89532
AT4G33520:I003	0	0	1	1	0	0	0	0	0	1	0	0	#DIV/0!	#DIV/0!	#DIV/0!	#NUM!	#NUM!	#DIV/0!	4.00109e-64	9.37028e-14	0.938279	0.938279	9.37028e-14	9.37028e-14	1
AT4G33865:I001	0.00137552	0.00142857	0.00057241	0	0	0	0	0	0.00140204	0.000286205	0	0	-2.29241	#NUM!	#NUM!	#NUM!	#NUM!	#DIV/0!	0.00624237	0.0181978	0.0079771	0.0079771	0.555726	0.555726	1
AT4G34050:I002	0	0	0.0037594	0.00352858	0.00520833	0.00400687	0.00454029	0.00201005	0	0.00364399	0.0046076	0.00327517	#DIV/0!	#DIV/0!	#DIV/0!	0.338497	-0.153948	-0.492445	0.0355332	0.069395	0.0325813	0.0954214	0.980242	0.773397	0.58808
AT4G34050:I004	0.00675676	0.00677966	0.0145349	0.0144404	0.0127226	0.00684262	0	0	0.00676821	0.0144877	0.00978263	0	1.09798	0.531449	#NUM!	-0.56653	#NUM!	#NUM!	0.00962288	0.0668134	0.536165	0.0989224	0.00768676	0.249718	0.0310195
AT4G34150:I004	0.012987	0.0232558	0.0114943	0.00408163	0	0	0.03207	0.0447761	0.0181214	0.00778794	0	0.038423	-1.21838	#NUM!	1.08428	#NUM!	2.30266	#DIV/0!	0.0141831	0.456802	0.141937	0.103821	0.02838	0.644101	0.0128125
AT4G34265:E008	0	0	0	0	0	0	0.0250896	0.0260223	0	0	0	0.025556	#DIV/0!	#DIV/0!	#DIV/0!	#DIV/0!	#DIV/0!	#DIV/0!	3.69238e-07	1	1	2.88047e-11	2.88047e-11	1	2.88047e-11
AT4G34265:Io007	1	1	1	1	1	1	0.125	0.125	1	1	1	0.125	0	0	-3	0	-3	-3	7.00511e-62	0.961599	0.961599	9.37028e-14	9.37028e-14	0.786553	9.37028e-14
AT4G34840:E004	0	0	0	0	1	1	0	0	0	0	1	0	#DIV/0!	#DIV/0!	#DIV/0!	#DIV/0!	#DIV/0!	#NUM!	5.71712e-64	0.0986381	9.37028e-14	0.157728	0.951303	9.37028e-14	9.37028e-14
AT4G34890:I006	0.0416667	0.047619	0.0909091	0.0958904	0	0	0	0	0.0446429	0.0933998	0	0	1.06499	#NUM!	#NUM!	#NUM!	#NUM!	#DIV/0!	1.19329e-05	0.000215211	0.00029455	0.00029455	1.80583e-05	1.80583e-05	1
AT4G34900:E003	1	1	1	1	1	1	0	0	1	1	1	0	0	0	#NUM!	0	#NUM!	#NUM!	1.26896e-61	0.888134	1	9.37028e-14	9.37028e-14	0.888134	9.37028e-14
AT4G34900:E004	1	1	1	1	1	1	0	0	1	1	1	0	0	0	#NUM!	0	#NUM!	#NUM!	1.26896e-61	0.888134	1	9.37028e-14	9.37028e-14	0.888134	9.37028e-14
AT4G34900:E006	1	1	1	1	1	1	0	0	1	1	1	0	0	0	#NUM!	0	#NUM!	#NUM!	1.26896e-61	0.888134	1	9.37028e-14	9.37028e-14	0.888134	9.37028e-14
AT4G34900:E007	1	1	1	1	1	1	0	0	1	1	1	0	0	0	#NUM!	0	#NUM!	#NUM!	1.26896e-61	0.888134	1	9.37028e-14	9.37028e-14	0.888134	9.37028e-14
AT4G34900:E008	1	1	1	1	1	1	0	0	1	1	1	0	0	0	#NUM!	0	#NUM!	#NUM!	1.26896e-61	0.888134	1	9.37028e-14	9.37028e-14	0.888134	9.37028e-14
AT4G34900:E009	1	1	1	1	1	1	0	0	1	1	1	0	0	0	#NUM!	0	#NUM!	#NUM!	1.26896e-61	0.888134	1	9.37028e-14	9.37028e-14	0.888134	9.37028e-14
AT4G34900:E010	1	1	1	1	1	1	0	0	1	1	1	0	0	0	#NUM!	0	#NUM!	#NUM!	1.26896e-61	0.888134	1	9.37028e-14	9.37028e-14	0.888134	9.37028e-14
AT4G34900:E011	1	1	1	1	1	1	0	0	1	1	1	0	0	0	#NUM!	0	#NUM!	#NUM!	1.26896e-61	0.888134	1	9.37028e-14	9.37028e-14	0.888134	9.37028e-14
AT4G34900:I002	0.155556	0.117647	0.0434783	0.0422535	0	0	0	0	0.136601	0.0428659	0	0	-1.67207	#NUM!	#NUM!	#NUM!	#NUM!	#DIV/0!	0.00146512	0.00759699	0.00182711	0.00182711	0.104205	0.104205	1
AT4G34950:I001	0.0030581	0.0122324	0.0237581	0.0166359	0.0178117	0.0253165	0	0	0.00764526	0.020197	0.0215641	0	1.4015	1.49599	#NUM!	0.0944906	#NUM!	#NUM!	0.030085	0.186396	0.143267	0.484749	0.0476891	0.991228	0.0384981
AT4G35270:Io005	0	0	0	0	0	0	1	1	0	0	0	1	#DIV/0!	#DIV/0!	#DIV/0!	#DIV/0!	#DIV/0!	#DIV/0!	8.33541e-63	0.856121	0.968436	9.37028e-14	9.37028e-14	0.983129	9.37028e-14
AT4G35300:Io005	1	1	1	1	1	1	0.3	0.478261	1	1	1	0.38913	0	0	-1.36167	0	-1.36167	-1.36167	0.00141528	1	1	0.00221271	0.00221271	1	0.00221271
AT4G35335:I008	0	0	0.0769231	0.0731707	0	0.0114943	0	0	0	0.0750469	0.00574713	0	#DIV/0!	#DIV/0!	#DIV/0!	-3.70688	#NUM!	#NUM!	0.000150777	0.000224222	0.586393	1	0.000224222	0.00029844	0.586393
AT4G35580:I003	1	1	0	0	1	1	1	1	1	0	1	1	#NUM!	0	0	#DIV/0!	#DIV/0!	0	9.90592e-64	9.37028e-14	0.220552	0.220552	9.37028e-14	9.37028e-14	1
AT4G35580:Io001	0.0327869	0.025641	0	0	0.0166667	0.0322581	0.0318471	0.04	0.029214	0	0.0244624	0.0359236	#NUM!	-0.256094	0.298273	#DIV/0!	#DIV/0!	0.554367	0.0215335	0.0402653	0.889358	0.758897	0.0199222	0.0707892	0.425119
AT4G35580:Io007	1	1	0	0	1	1	1	1	1	0	1	1	#NUM!	0	0	#DIV/0!	#DIV/0!	0	9.90592e-64	9.37028e-14	0.220552	0.220552	9.37028e-14	9.37028e-14	1
AT4G35785:Io002	1	1	1	1	1	1	0.636364	0.568627	1	1	1	0.602496	0	0	-0.730978	0	-0.730978	-0.730978	0.000171757	1	1	0.000273547	0.000273547	1	0.000273547
AT4G35830:I008	0	0.0017762	0	0	0.00169779	0	0.00680272	0.00747384	0.0008881	0	0.000848896	0.00713828	#NUM!	-0.0651327	3.00678	#DIV/0!	#DIV/0!	3.07192	0.00410367	0.765367	0.999965	0.00779968	0.00475372	0.786513	0.00762164
AT4G35940:E005	0	0	0	0	0	0	1	1	0	0	0	1	#DIV/0!	#DIV/0!	#DIV/0!	#DIV/0!	#DIV/0!	#DIV/0!	8.33541e-63	0.856121	0.968436	9.37028e-14	9.37028e-14	0.983129	9.37028e-14
AT4G35940:E011	0	0	0	0	1	1	0	0	0	0	1	0	#DIV/0!	#DIV/0!	#DIV/0!	#DIV/0!	#DIV/0!	#NUM!	5.71712e-64	0.0986381	9.37028e-14	0.157728	0.951303	9.37028e-14	9.37028e-14
AT4G36250:I008	0	0	0.0105263	0.0103093	0	0	0	0	0	0.0104178	0	0	#DIV/0!	#DIV/0!	#DIV/0!	#NUM!	#NUM!	#DIV/0!	3.9233e-08	9.37028e-14	1	1	9.37028e-14	9.37028e-14	1
AT4G36440:I011	0	0	1	1	1	1	1	1	0	1	1	1	#DIV/0!	#DIV/0!	#DIV/0!	0	0	0	5.71712e-64	9.37028e-14	9.37028e-14	9.37028e-14	0.157728	1	0.157728
AT4G36515:I002	0.0561798	0.108911	0.180328	0.175258	0.0894309	0.0801688	0.0326797	0.0674157	0.0825453	0.177793	0.0847998	0.0500477	1.10694	0.0388748	-0.721882	-1.06806	-1.82882	-0.760757	0.0186273	0.0449234	0.999586	0.542733	0.0165048	0.0485449	0.497265
AT4G36870:I001	0.166667	0.157895	0.0526316	0.1	0.0666667	0.115385	0.173913	0.107143	0.162281	0.0763158	0.0910256	0.140528	-1.08844	-0.834147	-0.207634	0.254291	0.880804	0.626512	0.167025	0.191039	0.290444	0.912803	0.354852	0.969212	0.529802
AT4G36980:Io002	0.424242	0.333333	0.528302	0.551724	0.470899	0.444795	0.412281	0.388128	0.378788	0.540013	0.457847	0.400204	0.511604	0.273476	0.0793464	-0.238128	-0.432258	-0.19413	0.0345966	0.0349101	0.25842	0.925905	0.0555304	0.237467	0.458941
AT4G37120:I005	0	0	0	0	0	0	0.00740741	0.00684931	0	0	0	0.00712836	#DIV/0!	#DIV/0!	#DIV/0!	#DIV/0!	#DIV/0!	#DIV/0!	7.79031e-06	1	1	1.20865e-05	1.20865e-05	1	1.20865e-05
AT4G37553:I001	0	0	1	1	0	1	0	0	0	1	0.5	0	#DIV/0!	#DIV/0!	#DIV/0!	-1	#NUM!	#NUM!	0.120815	0.145761	0.552867	1	0.145761	0.552867	0.552867
AT4G37680:Io005	1	1	0	1	0	0	1	1	1	0.5	0	1	-1	#NUM!	0	#NUM!	1	#DIV/0!	0.120815	0.552867	0.145761	1	0.552867	0.552867	0.145761
AT4G37750:E005	0	0	0	0	0	0	1	1	0	0	0	1	#DIV/0!	#DIV/0!	#DIV/0!	#DIV/0!	#DIV/0!	#DIV/0!	8.33541e-63	0.856121	0.968436	9.37028e-14	9.37028e-14	0.983129	9.37028e-14
AT4G37820:Io002	1	1	1	1	0.0769231	0.25	1	1	1	1	0.163462	1	0	-2.61298	0	-2.61298	0	2.61298	0.000369334	1	0.000577882	1	1	0.000577882	0.000577882
AT4G38240:E015	0	0	0	0	1	1	0	0	0	0	1	0	#DIV/0!	#DIV/0!	#DIV/0!	#DIV/0!	#DIV/0!	#NUM!	5.71712e-64	0.0986381	9.37028e-14	0.157728	0.951303	9.37028e-14	9.37028e-14
AT4G38510:I010	0	0	0	0	0.00369004	0.00324675	0	0	0	0	0.00346839	0	#DIV/0!	#DIV/0!	#DIV/0!	#DIV/0!	#DIV/0!	#NUM!	5.48872e-05	1	0.000110295	1	1	0.000110295	0.000110295
AT4G38540:I003	1	0	0	0	0	0	1	1	0.5	0	0	1	#NUM!	#NUM!	1	#DIV/0!	#DIV/0!	#DIV/0!	0.120815	0.552867	0.552867	0.552867	0.145761	1	0.145761
AT4G39030:E005	0	0	0	0	1	1	0	0	0	0	1	0	#DIV/0!	#DIV/0!	#DIV/0!	#DIV/0!	#DIV/0!	#NUM!	5.71712e-64	0.0986381	9.37028e-14	0.157728	0.951303	9.37028e-14	9.37028e-14
AT4G39090:I001	0.0148148	0.0172414	0.00968523	0.0160966	0.0159744	0.00937866	0.0322581	0.0293255	0.0160281	0.0128909	0.0126766	0.0307918	-0.31425	-0.338441	0.941943	-0.024191	1.25619	1.28038	0.0182641	0.810797	0.781881	0.0453862	0.0237664	0.999905	0.0228065
AT4G39180:E008	1	0	1	1	1	1	0	0	0.5	1	1	0	1	1	#NUM!	0	#NUM!	#NUM!	0.120815	0.552867	0.552867	0.552867	0.145761	1	0.145761
AT4G39180:E009	1	1	1	1	1	1	0	0	1	1	1	0	0	0	#NUM!	0	#NUM!	#NUM!	1.26896e-61	0.888134	1	9.37028e-14	9.37028e-14	0.888134	9.37028e-14
AT4G39180:E012	0	0	0	0	1	1	0	0	0	0	1	0	#DIV/0!	#DIV/0!	#DIV/0!	#DIV/0!	#DIV/0!	#NUM!	5.71712e-64	0.0986381	9.37028e-14	0.157728	0.951303	9.37028e-14	9.37028e-14
AT4G39230:E002	1	1	1	1	0	0	1	1	1	1	0	1	0	#NUM!	0	#NUM!	0	#DIV/0!	2.02572e-63	0.0528882	9.37028e-14	0.0528882	1	9.37028e-14	9.37028e-14
AT4G39230:E003	1	1	1	1	0	0	1	1	1	1	0	1	0	#NUM!	0	#NUM!	0	#DIV/0!	2.02572e-63	0.0528882	9.37028e-14	0.0528882	1	9.37028e-14	9.37028e-14
AT4G39230:E004	1	1	1	1	0	0	1	1	1	1	0	1	0	#NUM!	0	#NUM!	0	#DIV/0!	2.02572e-63	0.0528882	9.37028e-14	0.0528882	1	9.37028e-14	9.37028e-14
AT4G39260:I005	0.141056	0.118081	0.123421	0.151963	0.174002	0.169241	0.130759	0.123424	0.129569	0.137692	0.171621	0.127091	0.0877282	0.405514	-0.0278492	0.317786	-0.115577	-0.433363	0.0824137	0.923817	0.107906	0.997345	0.853535	0.189933	0.0915255
AT4G39330:I002	0.00381679	0.00726392	0.0193548	0.0131004	0	0	0	0	0.00554036	0.0162276	0	0	1.5504	#NUM!	#NUM!	#NUM!	#NUM!	#DIV/0!	0.0083982	0.0440735	0.266845	0.266845	0.0103396	0.0103396	1
AT4G39420:E005	0	0	0	0	1	1	0	0	0	0	1	0	#DIV/0!	#DIV/0!	#DIV/0!	#DIV/0!	#DIV/0!	#NUM!	5.71712e-64	0.0986381	9.37028e-14	0.157728	0.951303	9.37028e-14	9.37028e-14
AT4G39420:E006	0	0	0	0	1	1	0	0	0	0	1	0	#DIV/0!	#DIV/0!	#DIV/0!	#DIV/0!	#DIV/0!	#NUM!	5.71712e-64	0.0986381	9.37028e-14	0.157728	0.951303	9.37028e-14	9.37028e-14
AT4G39420:E012	0	0	0	0	1	1	0	0	0	0	1	0	#DIV/0!	#DIV/0!	#DIV/0!	#DIV/0!	#DIV/0!	#NUM!	5.71712e-64	0.0986381	9.37028e-14	0.157728	0.951303	9.37028e-14	9.37028e-14
AT4G39420:Io028	0	0	0	0	1	1	0	0	0	0	1	0	#DIV/0!	#DIV/0!	#DIV/0!	#DIV/0!	#DIV/0!	#NUM!	5.71712e-64	0.0986381	9.37028e-14	0.157728	0.951303	9.37028e-14	9.37028e-14
AT4G39980:I001	0	0.00478469	0.0125523	0.0192308	0	0	0	0	0.00239234	0.0158915	0	0	2.73176	#NUM!	#NUM!	#NUM!	#NUM!	#DIV/0!	0.0141136	0.0323346	0.841514	0.841514	0.0184218	0.0184218	1
AT5G01220:I001	0	0	1	1	0	0	0	0	0	1	0	0	#DIV/0!	#DIV/0!	#DIV/0!	#NUM!	#NUM!	#DIV/0!	4.00109e-64	9.37028e-14	0.938279	0.938279	9.37028e-14	9.37028e-14	1
AT5G01520:Io004	0.0517241	0.0909091	0.0163934	0.0144928	0	0	0.00826446	0	0.0713166	0.0154431	0	0.00413223	-2.20728	#NUM!	-4.10925	#NUM!	-1.90197	#DIV/0!	0.0215476	0.05541	0.0246733	0.0302574	0.852672	0.713905	0.990103
AT5G01600:I001	1	1	1	1	0	0	1	1	1	1	0	1	0	#NUM!	0	#NUM!	0	#DIV/0!	2.02572e-63	0.0528882	9.37028e-14	0.0528882	1	9.37028e-14	9.37028e-14
AT5G01600:I003	1	1	0	1	0	0	1	1	1	0.5	0	1	-1	#NUM!	0	#NUM!	1	#DIV/0!	0.120815	0.552867	0.145761	1	0.552867	0.552867	0.145761
AT5G02120:I002	0.00907441	0.00505051	0.0108108	0.0109133	0.0079636	0.0137345	0	0	0.00706246	0.010862	0.010849	0	0.621053	0.619324	#NUM!	-0.00172882	#NUM!	#NUM!	0.0330947	0.500796	0.503132	0.144326	0.0398029	1	0.0399604
AT5G02130:I005	0.04	0	0.176471	0.136364	0	0	0	0	0.02	0.156417	0	0	2.96733	#NUM!	#NUM!	#NUM!	#NUM!	#DIV/0!	0.00371362	0.00835693	0.759232	0.759232	0.00502502	0.00502502	1
AT5G02180:I007	0	0	0.030303	0.0252101	0	0	0	0	0	0.0277566	0	0	#DIV/0!	#DIV/0!	#DIV/0!	#NUM!	#NUM!	#DIV/0!	0.000230073	0.00036113	1	1	0.00036113	0.00036113	1
AT5G02240:I004	0	0.00555556	0	0	0	0	0.0109489	0.00603622	0.00277778	0	0	0.00849256	#NUM!	#NUM!	1.61227	#DIV/0!	#DIV/0!	#DIV/0!	0.0855233	0.729015	0.729015	0.270677	0.100356	1	0.100356
AT5G02560:Io001	0	0	0.0135135	0.0107527	0	0	0	0	0	0.0121331	0	0	#DIV/0!	#DIV/0!	#DIV/0!	#NUM!	#NUM!	#DIV/0!	0.000536653	0.0008412	1	1	0.0008412	0.0008412	1
AT5G02650:I002	0.037037	0.0909091	0.0243902	0.0810811	0.2	0.176471	0	0.0454545	0.0639731	0.0527357	0.188235	0.0227273	-0.278686	1.557	-1.49304	1.83569	-1.21435	-3.05004	0.0259924	0.984592	0.0642285	0.633923	0.802955	0.0488492	0.0250609
AT5G02680:E002	0	0	0	0	0	0	1	1	0	0	0	1	#DIV/0!	#DIV/0!	#DIV/0!	#DIV/0!	#DIV/0!	#DIV/0!	8.33541e-63	0.856121	0.968436	9.37028e-14	9.37028e-14	0.983129	9.37028e-14
AT5G02790:I005	0.000919963	0.000794281	0.00188679	0.0025974	0.00316456	0.00454029	0.00267023	0.00275179	0.000857122	0.0022421	0.00385243	0.00271101	1.38728	2.16819	1.66126	0.780918	0.27398	-0.506938	0.0242318	0.195364	0.0187234	0.0893883	0.82861	0.132949	0.299382
AT5G02940:I013	0	0	0	0.00307692	0	0	0.00952381	0.0120482	0	0.00153846	0	0.010786	#DIV/0!	#DIV/0!	#DIV/0!	#NUM!	2.8096	#DIV/0!	0.00403483	0.711963	1	0.00539102	0.00953144	0.711963	0.00539102
AT5G03050:I001	1	1	1	1	1	1	0.578947	0.391304	1	1	1	0.485126	0	0	-1.04357	0	-1.04357	-1.04357	0.00332219	1	1	0.00514626	0.00514626	1	0.00514626
AT5G03070:E008	1	1	1	1	0	0	1	1	1	1	0	1	0	#NUM!	0	#NUM!	0	#DIV/0!	2.02572e-63	0.0528882	9.37028e-14	0.0528882	1	9.37028e-14	9.37028e-14
AT5G03760:I001	0.0228013	0.0120482	0.0382514	0.031941	0.0114943	0.0133333	0.00977199	0	0.0174247	0.0350962	0.0124138	0.00488599	1.01018	-0.489194	-1.83441	-1.49937	-2.84459	-1.34522	0.023383	0.110195	0.812019	0.259328	0.0198247	0.051933	0.590913
AT5G03880:I007	0.0174419	0.0177665	0.0235988	0.016835	0	0	0.027027	0.03386	0.0176042	0.0202169	0	0.0304435	0.199645	#NUM!	0.790218	#NUM!	0.590573	#DIV/0!	0.00389688	0.865237	0.022368	0.0634617	0.123668	0.0137163	0.00300063
AT5G04060:E002	1	1	1	1	0	0	1	1	1	1	0	1	0	#NUM!	0	#NUM!	0	#DIV/0!	2.02572e-63	0.0528882	9.37028e-14	0.0528882	1	9.37028e-14	9.37028e-14
AT5G04060:E003	1	1	1	1	0	0	1	1	1	1	0	1	0	#NUM!	0	#NUM!	0	#DIV/0!	2.02572e-63	0.0528882	9.37028e-14	0.0528882	1	9.37028e-14	9.37028e-14
AT5G04060:E004	1	1	1	1	0	0	1	1	1	1	0	1	0	#NUM!	0	#NUM!	0	#DIV/0!	2.02572e-63	0.0528882	9.37028e-14	0.0528882	1	9.37028e-14	9.37028e-14
AT5G04060:E005	1	1	1	1	0	0	1	1	1	1	0	1	0	#NUM!	0	#NUM!	0	#DIV/0!	2.02572e-63	0.0528882	9.37028e-14	0.0528882	1	9.37028e-14	9.37028e-14
AT5G04060:E006	1	1	1	1	0	0	1	1	1	1	0	1	0	#NUM!	0	#NUM!	0	#DIV/0!	2.02572e-63	0.0528882	9.37028e-14	0.0528882	1	9.37028e-14	9.37028e-14
AT5G04070:E002	0	0	0	0	1	1	0	0	0	0	1	0	#DIV/0!	#DIV/0!	#DIV/0!	#DIV/0!	#DIV/0!	#NUM!	5.71712e-64	0.0986381	9.37028e-14	0.157728	0.951303	9.37028e-14	9.37028e-14
AT5G04240:E003	0	0	0	0	1	1	0	0	0	0	1	0	#DIV/0!	#DIV/0!	#DIV/0!	#DIV/0!	#DIV/0!	#NUM!	5.71712e-64	0.0986381	9.37028e-14	0.157728	0.951303	9.37028e-14	9.37028e-14
AT5G04250:E008	0	0	0	0	1	1	0	0	0	0	1	0	#DIV/0!	#DIV/0!	#DIV/0!	#DIV/0!	#DIV/0!	#NUM!	5.71712e-64	0.0986381	9.37028e-14	0.157728	0.951303	9.37028e-14	9.37028e-14
AT5G04250:E009	0	0	0	0	1	1	0	0	0	0	1	0	#DIV/0!	#DIV/0!	#DIV/0!	#DIV/0!	#DIV/0!	#NUM!	5.71712e-64	0.0986381	9.37028e-14	0.157728	0.951303	9.37028e-14	9.37028e-14
AT5G04250:E010	0	0	0	0	0	0	1	1	0	0	0	1	#DIV/0!	#DIV/0!	#DIV/0!	#DIV/0!	#DIV/0!	#DIV/0!	8.33541e-63	0.856121	0.968436	9.37028e-14	9.37028e-14	0.983129	9.37028e-14
AT5G04360:I023	0.0136986	0	0.12	0.045045	0.0736842	0.0909091	0	0	0.00684931	0.0825225	0.0822967	0	3.59076	3.5868	#NUM!	-0.0039542	#NUM!	#NUM!	0.0670725	0.158337	0.159558	0.993815	0.125824	1	0.126769
AT5G04430:I002	1	0	1	1	1	1	0	0	0.5	1	1	0	1	1	#NUM!	0	#NUM!	#NUM!	0.120815	0.552867	0.552867	0.552867	0.145761	1	0.145761
AT5G04590:I006	0.00204918	0	0	0	0	0.00212314	0.0218579	0.0107527	0.00102459	0	0.00106157	0.0163053	#NUM!	0.0511541	3.99222	#DIV/0!	#DIV/0!	3.94107	0.0413069	0.993504	1	0.0641761	0.0523194	0.992796	0.0646601
AT5G04800:Io003	0	0	1	1	1	1	1	1	0	1	1	1	#DIV/0!	#DIV/0!	#DIV/0!	0	0	0	5.71712e-64	9.37028e-14	9.37028e-14	9.37028e-14	0.157728	1	0.157728
AT5G04880:Io004	1	1	1	1	0.217391	0.517241	1	1	1	1	0.367316	1	0	-1.44491	0	-1.44491	0	1.44491	0.00888331	1	0.01352	1	1	0.01352	0.01352
AT5G04885:E011	1	1	1	1	1	1	0	0	1	1	1	0	0	0	#NUM!	0	#NUM!	#NUM!	1.26896e-61	0.888134	1	9.37028e-14	9.37028e-14	0.888134	9.37028e-14
AT5G05180:E007	0	0	0	0	0	0	1	1	0	0	0	1	#DIV/0!	#DIV/0!	#DIV/0!	#DIV/0!	#DIV/0!	#DIV/0!	8.33541e-63	0.856121	0.968436	9.37028e-14	9.37028e-14	0.983129	9.37028e-14
AT5G05680:E002	1	1	1	1	0	0	1	1	1	1	0	1	0	#NUM!	0	#NUM!	0	#DIV/0!	2.02572e-63	0.0528882	9.37028e-14	0.0528882	1	9.37028e-14	9.37028e-14
AT5G05680:E003	0	0	0	0	0	0	1	1	0	0	0	1	#DIV/0!	#DIV/0!	#DIV/0!	#DIV/0!	#DIV/0!	#DIV/0!	8.33541e-63	0.856121	0.968436	9.37028e-14	9.37028e-14	0.983129	9.37028e-14
AT5G05680:E005	1	1	1	1	1	1	0	0	1	1	1	0	0	0	#NUM!	0	#NUM!	#NUM!	1.26896e-61	0.888134	1	9.37028e-14	9.37028e-14	0.888134	9.37028e-14
AT5G05680:E006	0	0	0	0	1	1	0	0	0	0	1	0	#DIV/0!	#DIV/0!	#DIV/0!	#DIV/0!	#DIV/0!	#NUM!	5.71712e-64	0.0986381	9.37028e-14	0.157728	0.951303	9.37028e-14	9.37028e-14
AT5G05740:I005	0.00374532	0.00389105	0	0	0	0	0	0	0.00381818	0	0	0	#NUM!	#NUM!	#NUM!	#DIV/0!	#DIV/0!	#DIV/0!	4.41642e-07	1.17084e-10	1.17084e-10	1.17084e-10	1	1	1
AT5G05980:I013	0	0	0	0	0	0	0.00900901	0.00763359	0	0	0	0.0083213	#DIV/0!	#DIV/0!	#DIV/0!	#DIV/0!	#DIV/0!	#DIV/0!	0.000152248	1	1	0.000245158	0.000245158	1	0.000245158
AT5G06120:Io001	1	1	1	1	1	1	0	0.142857	1	1	1	0.0714286	0	0	-3.80735	0	-3.80735	-3.80735	0.000114589	1	1	0.000192127	0.000192127	1	0.000192127
AT5G06160:I010	0.0196078	0.0384615	0.0769231	0.0666667	0.0882353	0.0642202	0.0315789	0.0652174	0.0290347	0.0717949	0.0762277	0.0483982	1.3061	1.39254	0.737175	0.0864353	-0.568928	-0.655364	0.126404	0.181224	0.140741	0.670218	0.549687	0.992143	0.431841
AT5G06220:I018	0	0	0	0	0	0	0.00943396	0.0130719	0	0	0	0.0112529	#DIV/0!	#DIV/0!	#DIV/0!	#DIV/0!	#DIV/0!	#DIV/0!	0.00210106	1	1	0.0032729	0.0032729	1	0.0032729
AT5G06220:Io008	0	0	0	1	1	1	0	0	0	0.5	1	0	#DIV/0!	#DIV/0!	#DIV/0!	1	#NUM!	#NUM!	0.120815	0.552867	0.145761	1	0.552867	0.552867	0.145761
AT5G06265:Io001	1	1	1	1	0.357143	0.272727	1	1	1	1	0.314935	1	0	-1.66687	0	-1.66687	0	1.66687	4.74687e-05	1	9.90642e-05	1	1	9.90642e-05	9.90642e-05
AT5G06710:E004	1	1	1	1	1	1	0	0	1	1	1	0	0	0	#NUM!	0	#NUM!	#NUM!	1.26896e-61	0.888134	1	9.37028e-14	9.37028e-14	0.888134	9.37028e-14
AT5G06710:E006	1	1	1	1	1	1	0	0	1	1	1	0	0	0	#NUM!	0	#NUM!	#NUM!	1.26896e-61	0.888134	1	9.37028e-14	9.37028e-14	0.888134	9.37028e-14
AT5G07145:I001	1	1	1	1	0	0	1	1	1	1	0	1	0	#NUM!	0	#NUM!	0	#DIV/0!	2.02572e-63	0.0528882	9.37028e-14	0.0528882	1	9.37028e-14	9.37028e-14
AT5G07180:E007	0	0	0	0	0	0	1	1	0	0	0	1	#DIV/0!	#DIV/0!	#DIV/0!	#DIV/0!	#DIV/0!	#DIV/0!	8.33541e-63	0.856121	0.968436	9.37028e-14	9.37028e-14	0.983129	9.37028e-14
AT5G07180:E021	1	1	1	1	0	0	1	1	1	1	0	1	0	#NUM!	0	#NUM!	0	#DIV/0!	2.02572e-63	0.0528882	9.37028e-14	0.0528882	1	9.37028e-14	9.37028e-14
AT5G07980:E009	0	0	0	0	1	1	0	0	0	0	1	0	#DIV/0!	#DIV/0!	#DIV/0!	#DIV/0!	#DIV/0!	#NUM!	5.71712e-64	0.0986381	9.37028e-14	0.157728	0.951303	9.37028e-14	9.37028e-14
AT5G08050:I001	0.00373832	0.00282144	0.00135074	0.00239808	0	0.00593723	0.0131291	0.0151636	0.00327988	0.00187441	0.00296862	0.0141464	-0.807205	-0.143852	2.10872	0.663353	2.91592	2.25257	0.0161423	0.921091	0.998929	0.029382	0.0192979	0.959306	0.0266835
AT5G08320:I003	0	0	1	1	0	0	0	0	0	1	0	0	#DIV/0!	#DIV/0!	#DIV/0!	#NUM!	#NUM!	#DIV/0!	4.00109e-64	9.37028e-14	0.938279	0.938279	9.37028e-14	9.37028e-14	1
AT5G08450:I002	0.111111	0.130435	0	0.0458716	0.0392157	0	0.0263158	0.0769231	0.120773	0.0229358	0.0196078	0.0516194	-2.39663	-2.62279	-1.22631	-0.226169	1.17031	1.39648	0.069224	0.0862108	0.0780258	0.216301	0.758369	0.999346	0.700286
AT5G08450:Io011	0.230769	0.166667	0	0.0769231	0.030303	0.0638298	1	1	0.198718	0.0384615	0.0470664	1	-2.36923	-2.07795	2.33121	0.291281	4.70044	4.40916	3.62345e-05	0.0420996	0.0503476	0.000120515	6.83591e-05	0.995008	7.05471e-05
AT5G08450:Io013	0.130435	0.0769231	0	0.0588235	0.030303	0.0909091	0.333333	0.578947	0.103679	0.0294118	0.0606061	0.45614	-1.81766	-0.774589	2.13736	1.04307	3.95501	2.91194	0.0302251	0.855169	0.96419	0.064286	0.0346812	0.985525	0.0445539
AT5G08560:I003	0.0277778	0.030303	0.0512821	0.0746269	0.045045	0.0482759	0.0206897	0.0166667	0.0290404	0.0629545	0.0466605	0.0186782	1.11625	0.684139	-0.636709	-0.432108	-1.75296	-1.32085	0.0226713	0.0533133	0.300045	0.648494	0.0218766	0.348616	0.0957552
AT5G08570:I001	0	0	1	1	1	1	1	1	0	1	1	1	#DIV/0!	#DIV/0!	#DIV/0!	0	0	0	5.71712e-64	9.37028e-14	9.37028e-14	9.37028e-14	0.157728	1	0.157728
AT5G08750:E008	0	0	0	0	1	1	0	0	0	0	1	0	#DIV/0!	#DIV/0!	#DIV/0!	#DIV/0!	#DIV/0!	#NUM!	5.71712e-64	0.0986381	9.37028e-14	0.157728	0.951303	9.37028e-14	9.37028e-14
AT5G08825:I001	1	1	1	1	1	1	0	0	1	1	1	0	0	0	#NUM!	0	#NUM!	#NUM!	1.26896e-61	0.888134	1	9.37028e-14	9.37028e-14	0.888134	9.37028e-14
AT5G09260:I001	0	0	0.0731707	0.0769231	0.0196078	0	0	0	0	0.0750469	0.00980392	0	#DIV/0!	#DIV/0!	#DIV/0!	-2.93636	#NUM!	#NUM!	0.00113783	0.00154822	0.564859	1	0.00154822	0.00265379	0.564859
AT5G09510:I003	0	0.00341297	0.00127388	0.00498753	0.011194	0.013431	0.00116414	0.00426439	0.00170648	0.00313071	0.0123125	0.00271427	0.875462	2.85103	0.669536	1.97557	-0.205926	-2.18149	0.026139	0.915061	0.0302541	0.96609	0.99734	0.0487362	0.0421977
AT5G09810:I004	0	0	0.00331675	0.00237248	0	0	0	0	0	0.00284461	0	0	#DIV/0!	#DIV/0!	#DIV/0!	#NUM!	#NUM!	#DIV/0!	0.00232555	0.00361857	1	1	0.00361857	0.00361857	1
AT5G10690:I011	0	0	0.00653595	0	0.0140845	0.0185185	0	0	0	0.00326797	0.0163015	0	#DIV/0!	#DIV/0!	#DIV/0!	2.31854	#NUM!	#NUM!	0.0115186	0.673085	0.0146316	1	0.673085	0.0318686	0.0146316
AT5G10745:Io004	1	1	1	1	0.6	0.611111	0.362319	0.490196	1	1	0.605556	0.426257	0	-0.723669	-1.2302	-0.723669	-1.2302	-0.506534	0.000488338	1	0.00335561	0.000786907	0.000786907	0.00335561	0.0550065
AT5G10940:I014	0.027027	0.0833333	0.0666667	0.127273	0.138462	0.130435	0.0232558	0.0666667	0.0551802	0.0969697	0.134448	0.0449612	0.813384	1.28483	-0.295468	0.471444	-1.10885	-1.5803	0.153366	0.627743	0.220684	0.988375	0.482566	0.693204	0.164495
AT5G11030:I005	0.0666667	0.1	0	0.0212766	0	0	0	0	0.0833333	0.0106383	0	0	-2.96963	#NUM!	#NUM!	#NUM!	#NUM!	#DIV/0!	0.0101704	0.0220175	0.0135822	0.0135822	0.868246	0.868246	1
AT5G11030:Io004	1	1	0	0	0	1	1	1	1	0	0.5	1	#NUM!	-1	0	#DIV/0!	#DIV/0!	1	0.120815	0.145761	0.552867	1	0.145761	0.552867	0.552867
[truncated: 1,919 more rows]
