# Supplementary material for: Analysis of Alternative Splicing During the Combinatorial Response to Simultaneous Copper and Iron Deficiency in Arabidopsis Reveals Differential Events in Genes Involved in Amino Acid Metabolism
Source: Front Plant Sci. 2022 Jan 31;13:827828. doi: 10.3389/fpls.2022.827828 (PMC8841432; doi:10.3389/fpls.2022.827828)
Supplement: Supplementary file 6 [file Table_4.xlsx]

## Sheet: Table S4
Mapman bin	Description of the bin	Gene	Description of the gene
3.2.2	minor CHO metabolism.trehalose.TPP	at5g51460	Symbols: ATTPPA | ATTPPA; trehalose-phosphatase | chr5:20902087-20904536 FORWARD
3.5	minor CHO metabolism.others	at1g06690	aldo/keto reductase family protein | chr1:2049602-2052154 REVERSE
3.5	minor CHO metabolism.others	at1g55120	Symbols: ATFRUCT5, AtcwINV3 | ATFRUCT5 (BETA-FRUCTOFURANOSIDASE 5); hydrolase, hydrolyzing O-glycosyl compounds / levanase | chr1:20566598-20569286 FORWARD
3.5	minor CHO metabolism.others	at2g37760	aldo/keto reductase family protein | chr2:15831854-15833920 FORWARD
3.5.1	minor CHO metabolism.others.Xylose isomerase	at5g57655	xylose isomerase family protein | chr5:23346760-23350039 FORWARD
3.6	minor CHO metabolism.callose	at4g03550	Symbols: ATGSL05, GSL05, ATGSL5, PMR4, GSL5 | ATGSL05 (GLUCAN SYNTHASE-LIKE 5); 1,3-beta-glucan synthase/ transferase, transferring glycosyl groups | chr4:1573348-1579696 FORWARD
3.6	minor CHO metabolism.callose	at1g05570	Symbols: CALS1, GSL06, ATGSL6, ATGSL06, GSL6 | CALS1 (CALLOSE SYNTHASE 1); 1,3-beta-glucan synthase/ transferase, transferring glycosyl groups | chr1:1647706-1658686 REVERSE
10.1.1.2	cell wall.precursor synthesis.NDP sugar pyrophosphorylase.GDP fucose and fucokinase	at1g01220	GHMP kinase-related | chr1:91750-95651 FORWARD
10.1.2	cell wall.precursor synthesis.UGE	at1g12780	Symbols: UGE1 | UGE1 (UDP-D-glucose/UDP-D-galactose 4-epimerase 1); UDP-glucose 4-epimerase/ protein dimerization | chr1:4355926-4358328 REVERSE
10.1.4	cell wall.precursor synthesis.UGD	at3g29360	UDP-glucose 6-dehydrogenase, putative | chr3:11267091-11269229 REVERSE
10.1.5	cell wall.precursor synthesis.UXS	at2g47650	Symbols: UXS4 | UXS4 (UDP-XYLOSE SYNTHASE 4); UDP-glucuronate decarboxylase/ catalytic | chr2:19538610-19541457 REVERSE
10.1.5	cell wall.precursor synthesis.UXS	at3g53520	Symbols: UXS1, ATUXS1 | UXS1 (UDP-GLUCURONIC ACID DECARBOXYLASE 1); UDP-glucuronate decarboxylase/ catalytic | chr3:19841484-19844308 FORWARD
10.1.5	cell wall.precursor synthesis.UXS	at3g46440	Symbols: UXS5 | UXS5; UDP-glucuronate decarboxylase/ catalytic | chr3:17089045-17091875 REVERSE
10.1.12.2	cell wall.precursor synthesis.KDO pathway.KDO-8-Phosphate Synthase	at1g79500	2-dehydro-3-deoxyphosphooctonate aldolase / phospho-2-dehydro-3-deoxyoctonate aldolase / 3-deoxy-D-manno-octulosonic acid 8-phosphate synthetase (KDSA) | chr1:29903420-29909437 FORWARD
10.2.1	cell wall.cellulose synthesis.cellulose synthase	at4g23990	Symbols: ATCSLG3, CSLG3 | ATCSLG3; cellulose synthase/ transferase/ transferase, transferring glycosyl groups | chr4:12456489-12460753 FORWARD
10.2.1	cell wall.cellulose synthesis.cellulose synthase	at2g32530	Symbols: ATCSLB03, CSLB03, ATCSLB3 | ATCSLB03; cellulose synthase/ transferase/ transferase, transferring glycosyl groups | chr2:13809216-13813570 FORWARD
10.2.1	cell wall.cellulose synthesis.cellulose synthase	at1g55850	Symbols: ATCSLE1, CSLE1 | ATCSLE1; cellulose synthase/ transferase, transferring glycosyl groups | chr1:20876699-20879482 FORWARD
10.2.1	cell wall.cellulose synthesis.cellulose synthase	at5g64740	Symbols: CESA6, IXR2, E112, PRC1 | CESA6 (CELLULOSE SYNTHASE 6); cellulose synthase/ transferase, transferring glycosyl groups | chr5:25881066-25886694 FORWARD
10.8.1	cell wall.pectin*esterases.PME	at3g43270	pectinesterase family protein | chr3:15222125-15225460 REVERSE
10.8.1	cell wall.pectin*esterases.PME	at3g10720	pectinesterase, putative | chr3:3354482-3357614 REVERSE
10.7	cell wall.modification	at2g18660	Symbols: EXLB3 | EXLB3 (EXPANSIN-LIKE B3 PRECURSOR) | chr2:8090658-8091656 REVERSE
10.7	cell wall.modification	at1g69530	Symbols: ATEXPA1, EXP1, AT-EXP1, ATEXP1, ATHEXP ALPHA 1.2 | ATEXPA1 (ARABIDOPSIS THALIANA EXPANSIN A1) | chr1:26141836-26143496 FORWARD
10.7	cell wall.modification	at2g01850	Symbols: EXGT-A3, XTH27, ATXTH27 | EXGT-A3; hydrolase, acting on glycosyl bonds / xyloglucan:xyloglucosyl transferase | chr2:385199-387344 FORWARD
10.1.1.2	cell wall.precursor synthesis.NDP sugar pyrophosphorylase.GDP fucose and fucokinase	at1g01220	GHMP kinase-related | chr1:91750-95651 FORWARD
10.1.2	cell wall.precursor synthesis.UGE	at1g12780	Symbols: UGE1 | UGE1 (UDP-D-glucose/UDP-D-galactose 4-epimerase 1); UDP-glucose 4-epimerase/ protein dimerization | chr1:4355926-4358328 REVERSE
10.1.4	cell wall.precursor synthesis.UGD	at3g29360	UDP-glucose 6-dehydrogenase, putative | chr3:11267091-11269229 REVERSE
10.1.5	cell wall.precursor synthesis.UXS	at2g47650	Symbols: UXS4 | UXS4 (UDP-XYLOSE SYNTHASE 4); UDP-glucuronate decarboxylase/ catalytic | chr2:19538610-19541457 REVERSE
10.1.5	cell wall.precursor synthesis.UXS	at3g53520	Symbols: UXS1, ATUXS1 | UXS1 (UDP-GLUCURONIC ACID DECARBOXYLASE 1); UDP-glucuronate decarboxylase/ catalytic | chr3:19841484-19844308 FORWARD
10.1.5	cell wall.precursor synthesis.UXS	at3g46440	Symbols: UXS5 | UXS5; UDP-glucuronate decarboxylase/ catalytic | chr3:17089045-17091875 REVERSE
10.1.12.2	cell wall.precursor synthesis.KDO pathway.KDO-8-Phosphate Synthase	at1g79500	2-dehydro-3-deoxyphosphooctonate aldolase / phospho-2-dehydro-3-deoxyoctonate aldolase / 3-deoxy-D-manno-octulosonic acid 8-phosphate synthetase (KDSA) | chr1:29903420-29909437 FORWARD
10.6.1	cell wall.degradation.cellulases and beta -1,4-glucanases	at3g47010	hydrolase, hydrolyzing O-glycosyl compounds | chr3:17316649-17319531 REVERSE
10.6.2	cell wall.degradation.mannan-xylose-arabinose-fucose	at5g64570	Symbols: XYL4, ATBXL4 | XYL4; hydrolase, hydrolyzing O-glycosyl compounds / xylan 1,4-beta-xylosidase | chr5:25810115-25813335 REVERSE
10.6.2	cell wall.degradation.mannan-xylose-arabinose-fucose	at3g52840	Symbols: BGAL2 | BGAL2 (beta-galactosidase 2); beta-galactosidase/ catalytic/ cation binding | chr3:19581113-19586299 FORWARD
10.6.3	cell wall.degradation.pectate lyases and polygalacturonases	at1g10640	polygalacturonase | chr1:3515365-3517888 REVERSE
10.6.3	cell wall.degradation.pectate lyases and polygalacturonases	at3g24670	pectate lyase family protein | chr3:9005939-9008801 REVERSE
11.3	lipid metabolism.Phospholipid synthesis	at1g73600	methyltransferase/ phosphoethanolamine N-methyltransferase | chr1:27669152-27673572 FORWARD
11.3.2	lipid metabolism.Phospholipid synthesis.choline kinase	at2g26830	Symbols: emb1187 | emb1187 (embryo defective 1187); kinase/ phosphotransferase, alcohol group as acceptor | chr2:11443561-11447171 FORWARD
11.3.5	lipid metabolism.Phospholipid synthesis.diacylglycerol kinase	at2g20900	Symbols: DGK5, ATDGK5 | diacylglycerol kinase, putative | chr2:8989275-8993114 REVERSE
11.3.10	lipid metabolism.Phospholipid synthesis.(S)-coclaurine-N-methyltransferase	at4g33110	coclaurine N-methyltransferase, putative | chr4:15972323-15974613 REVERSE
11.8	lipid metabolism.''exotics'' (steroids, squalene etc)	at1g76150	Symbols: ECH2, ATECH2 | maoC-like dehydratase domain-containing protein | chr1:28574740-28577700 REVERSE
11.8.1	lipid metabolism.''exotics'' (steroids, squalene etc).sphingolipids	at4g36480	Symbols: ATLCB1, LCB1, EMB2779, FBR11 | ATLCB1 (LONG-CHAIN BASE1); protein binding / serine C-palmitoyltransferase | chr4:17218132-17221477 FORWARD
11.8.7	lipid metabolism.''exotics'' (steroids, squalene etc).trans-2-enoyl-CoA reductase (NADPH)	at3g55360	Symbols: CER10, ECR, ATTSC13, TSC13 | CER10; 3-oxo-5-alpha-steroid 4-dehydrogenase/ fatty acid elongase/ trans-2-enoyl-CoA reductase (NADPH) | chr3:20520930-20523014 REVERSE
11.8.8	lipid metabolism.''exotics'' (steroids, squalene etc).squalene synthase	at4g34650	Symbols: SQS2 | SQS2 (SQUALENE SYNTHASE 2); farnesyl-diphosphate farnesyltransferase | chr4:16542377-16545121 FORWARD
11.2.1	lipid metabolism.FA desaturation.desaturase	at3g15850	Symbols: FAD5, FADB, JB67, ADS3 | FAD5 (FATTY ACID DESATURASE 5); 16:0 monogalactosyldiacylglycerol desaturase/ oxidoreductase | chr3:5359009-5361185 FORWARD
11.2.3	lipid metabolism.FA desaturation.omega 3 desaturase	at3g11170	Symbols: FAD7, FADD | FAD7 (FATTY ACID DESATURASE 7); omega-3 fatty acid desaturase | chr3:3499801-3502452 FORWARD
11.1.1	lipid metabolism.FA synthesis and FA elongation.Acetyl CoA Carboxylation	at3g56130	biotin/lipoyl attachment domain-containing protein | chr3:20826658-20829270 FORWARD
11.1.3	lipid metabolism.FA synthesis and FA elongation.ketoacyl ACP synthase	at2g04540	3-oxoacyl-(acyl-carrier-protein) synthase II, putative | chr2:1581416-1584688 REVERSE
11.1.9	lipid metabolism.FA synthesis and FA elongation.long chain fatty acid CoA ligase	at4g23850	long-chain-fatty-acid--CoA ligase / long-chain acyl-CoA synthetase | chr4:12403454-12408335 REVERSE
11.9.2	lipid metabolism.lipid degradation.lipases	at1g73920	lipase family protein | chr1:27790875-27794914 FORWARD
11.9.2	lipid metabolism.lipid degradation.lipases	at5g18640	lipase class 3 family protein | chr5:6213247-6215782 FORWARD
11.9.2.1	lipid metabolism.lipid degradation.lipases.triacylglycerol lipase	at5g24210	lipase class 3 family protein | chr5:8217335-8219619 FORWARD
11.9.2.1	lipid metabolism.lipid degradation.lipases.triacylglycerol lipase	at4g10955	lipase class 3 family protein | chr4:6713557-6718555 REVERSE
11.9.2.2	lipid metabolism.lipid degradation.lipases.acylglycerol lipase	at2g39400	hydrolase, alpha/beta fold family protein | chr2:16452612-16454801 FORWARD
11.9.3	lipid metabolism.lipid degradation.lysophospholipases	at3g43220	phosphoinositide phosphatase family protein | chr3:15196863-15203062 REVERSE
11.9.4.2	lipid metabolism.lipid degradation.beta-oxidation.acyl CoA DH	at5g65110	Symbols: ACX2, ATACX2 | ACX2 (ACYL-COA OXIDASE 2); acyl-CoA oxidase | chr5:26009635-26012514 REVERSE
11.9.4.5	lipid metabolism.lipid degradation.beta-oxidation.acyl-CoA thioesterase	at3g16175	thioesterase family protein | chr3:5480464-5481379 FORWARD
11.9.4.5	lipid metabolism.lipid degradation.beta-oxidation.acyl-CoA thioesterase	at1g04290	thioesterase family protein | chr1:1147523-1148533 REVERSE
2.1.2.1	major CHO metabolism.synthesis.starch.AGPase	at5g19220	Symbols: ADG2, APL1 | APL1 (ADP GLUCOSE PYROPHOSPHORYLASE LARGE SUBUNIT 1); glucose-1-phosphate adenylyltransferase | chr5:6463824-6466831 REVERSE
2.1.1.1	major CHO metabolism.synthesis.sucrose.SPS	at4g10120	Symbols: ATSPS4F | ATSPS4F; sucrose-phosphate synthase/ transferase, transferring glycosyl groups | chr4:6314789-6319936 FORWARD
2.1.1.2	major CHO metabolism.synthesis.sucrose.SPP	at3g52340	Symbols: SPP2, ATSPP2 | SPP2 (SUCROSE-6F-PHOSPHATE PHOSPHOHYDROLASE 2); catalytic/ magnesium ion binding / phosphatase/ sucrose-phosphatase | chr3:19407052-19409335 FORWARD
2.2.2.6	major CHO metabolism.degradation.starch.transporter	at5g16150	Symbols: GLT1, PGLCT | PGLCT (PLASTIDIC GLC TRANSLOCATOR); carbohydrate transmembrane transporter/ sugar:hydrogen symporter | chr5:5272557-5275815 FORWARD
2.2.1.3.1	major CHO metabolism.degradation.sucrose.invertases.neutral	at3g06500	beta-fructofuranosidase, putative / invertase, putative / saccharase, putative / beta-fructosidase, putative | chr3:2012079-2015705 FORWARD
2.2.1.3.3	major CHO metabolism.degradation.sucrose.invertases.vacuolar	at1g62660	beta-fructosidase (BFRUCT3) / beta-fructofuranosidase / invertase, vacuolar | chr1:23199718-23203765 FORWARD
21.2	redox.ascorbate and glutathione	at5g38630	Symbols: ACYB-1 | ACYB-1; carbon-monoxide oxygenase | chr5:15465992-15468185 FORWARD
21.2	redox.ascorbate and glutathione	at5g48810	Symbols: ATB5-B, B5 #3, ATCB5-D, CB5-D | CB5-D (CYTOCHROME B5 ISOFORM D); heme binding | chr5:19789067-19790334 REVERSE
21.2	redox.ascorbate and glutathione	at5g09680	cytochrome b5 domain-containing protein | chr5:2999202-3000591 REVERSE
21.2	redox.ascorbate and glutathione	at3g19000	oxidoreductase, 2OG-Fe(II) oxygenase family protein | chr3:6553529-6555147 REVERSE
21.2.1	redox.ascorbate and glutathione.ascorbate	at4g35000	Symbols: APX3 | APX3 (ASCORBATE PEROXIDASE 3); L-ascorbate peroxidase | chr4:16664822-16667718 REVERSE
21.2.1	redox.ascorbate and glutathione.ascorbate	at1g63940	Symbols: MDAR6 | monodehydroascorbate reductase, putative | chr1:23729979-23733892 FORWARD
21.2.2	redox.ascorbate and glutathione.glutathione	at3g63080	Symbols: ATGPX5, MEE42 | ATGPX5 (glutathione peroxidase 5); glutathione peroxidase | chr3:23309737-23311386 FORWARD
1.1.1.1	PS.lightreaction.photosystem II.LHC-II	at1g76570	chlorophyll A-B binding family protein | chr1:28729132-28730825 FORWARD
1.1.1.1	PS.lightreaction.photosystem II.LHC-II	at4g10340	Symbols: LHCB5 | LHCB5 (LIGHT HARVESTING COMPLEX OF PHOTOSYSTEM II 5); chlorophyll binding | chr4:6408016-6409677 FORWARD
1.1.1.2	PS.lightreaction.photosystem II.PSII polypeptide subunits	at3g50820	Symbols: PSBO2, PSBO-2, OEC33 | PSBO2 (PHOTOSYSTEM II SUBUNIT O-2); oxygen evolving/ poly(U) binding | chr3:18890876-18892426 REVERSE
1.1.4	PS.lightreaction.ATP synthase	at2g31040	ATP synthase protein I -related | chr2:13208906-13211085 REVERSE
1.1.5	PS.lightreaction.other electron carrier (ox/red)	at5g45040	cytochrome c6 (ATC6) | chr5:18175371-18176888 REVERSE
1.3.2	PS.calvin cyle.rubisco small subunit	at5g38420	ribulose bisphosphate carboxylase small chain 2B / RuBisCO small subunit 2B (RBCS-2B) (ATS2B) | chr5:15380945-15382035 REVERSE
1.3.4	PS.calvin cyle.GAP	at1g12900	Symbols: GAPA-2 | GAPA-2 (GLYCERALDEHYDE 3-PHOSPHATE DEHYDROGENASE A SUBUNIT 2); NAD or NADH binding / binding / catalytic/ glyceraldehyde-3-phosphate dehydrogenase (phosphorylating)/ glyceraldehyde-3-phosphate dehydrogenase | chr1:4392450-4394400 REVERSE
1.3.6	PS.calvin cyle.aldolase	at4g26530	fructose-bisphosphate aldolase, putative | chr4:13391344-13393107 FORWARD
1.3.8	PS.calvin cyle.transketolase	at3g60750	transketolase, putative | chr3:22453719-22457152 FORWARD
1.3.9	PS.calvin cyle.seduheptulose bisphosphatase	at3g55800	Symbols: SBPASE | SBPASE (sedoheptulose-bisphosphatase); phosphoric ester hydrolase/ sedoheptulose-bisphosphatase | chr3:20709386-20711640 FORWARD
1.3.13	PS.calvin cyle.rubisco interacting	at2g39730	Symbols: RCA | RCA (RUBISCO ACTIVASE); ADP binding / ATP binding / enzyme regulator/ ribulose-1,5-bisphosphate carboxylase/oxygenase activator | chr2:16570746-16573548 REVERSE
1.2	PS.photorespiration	at5g47435	formyltetrahydrofolate deformylase, putative | chr5:19241703-19243988 FORWARD
1.2.2	PS.photorespiration.glycolate oxydase	at3g14420	(S)-2-hydroxy-acid oxidase, peroxisomal, putative / glycolate oxidase, putative / short chain alpha-hydroxy acid oxidase, putative | chr3:4821523-4824178 FORWARD
1.2.3	PS.photorespiration.aminotransferases peroxisomal	at1g70580	Symbols: AOAT2, GGT2 | AOAT2 (ALANINE-2-OXOGLUTARATE AMINOTRANSFERASE 2); L-alanine:2-oxoglutarate aminotransferase/ glycine:2-oxoglutarate aminotransferase | chr1:26612719-26616069 FORWARD
1.2.3	PS.photorespiration.aminotransferases peroxisomal	at2g13360	Symbols: AGT, AGT1 | AGT (ALANINE:GLYOXYLATE AMINOTRANSFERASE); alanine-glyoxylate transaminase/ serine-glyoxylate transaminase/ serine-pyruvate transaminase | chr2:5539240-5541358 REVERSE
1.2.4.1	PS.photorespiration.glycine cleavage.P subunit	at2g26080	Symbols: AtGLDP2 | AtGLDP2 (Arabidopsis thaliana glycine decarboxylase P-protein 2); ATP binding / glycine dehydrogenase (decarboxylating) | chr2:11109003-11113828 REVERSE
19.7	tetrapyrrole synthesis.uroporphyrinogen decarboxylase	at2g40490	Symbols: HEME2 | HEME2; uroporphyrinogen decarboxylase | chr2:16912845-16915177 FORWARD
19.21	tetrapyrrole synthesis.heme oxygenase	at1g69720	Symbols: ho3 | ho3 (HEME OXYGENASE 3); heme oxygenase (decyclizing) | chr1:26226866-26228580 FORWARD
19.40	tetrapyrrole synthesis.regulation	at3g14110	Symbols: FLU | FLU (FLUORESCENT IN BLUE LIGHT); binding | chr3:4676118-4677658 REVERSE
7.1.2	OPP.oxidative PP.6-phosphogluconolactonase	at1g13700	glucosamine/galactosamine-6-phosphate isomerase family protein | chr1:4694372-4696023 REVERSE
7.2.1	OPP.non-reductive PP.transketolase	at3g60750	transketolase, putative | chr3:22453719-22457152 FORWARD
4.1.6	glycolysis.cytosolic branch.pyrophosphate-fructose-6-P phosphotransferase	at1g76550	pyrophosphate--fructose-6-phosphate 1-phosphotransferase alpha subunit, putative / pyrophosphate-dependent 6-phosphofructose-1-kinase, putative | chr1:28722702-28727006 REVERSE
4.1.9	glycolysis.cytosolic branch.glyceraldehyde 3-phosphate dehydrogenase (GAP-DH)	at1g13440	Symbols: GAPC-2, GAPC2 | GAPC2 (GLYCERALDEHYDE-3-PHOSPHATE DEHYDROGENASE C2); NAD or NADH binding / binding / catalytic/ glyceraldehyde-3-phosphate dehydrogenase (phosphorylating)/ glyceraldehyde-3-phosphate dehydrogenase | chr1:4608196-4610647 REVERSE
4.1.11	glycolysis.cytosolic branch.aldolase	at5g03690	fructose-bisphosphate aldolase, putative | chr5:963148-965050 REVERSE
4.2.3	glycolysis.plastid branch.phosphoglucomutase (PGM)	at5g17530	phosphoglucosamine mutase family protein | chr5:5777603-5782150 FORWARD
9.2.1	mitochondrial electron transport / ATP synthesis.NADH-DH.type II.internal matrix	at1g07180	Symbols: ATNDI1, NDA1 | NDA1 (ALTERNATIVE NAD(P)H DEHYDROGENASE 1); NADH dehydrogenase | chr1:2204320-2206934 FORWARD
9.5	mitochondrial electron transport / ATP synthesis.cytochrome c reductase	at1g36380	unknown protein | chr1:13700814-13701632 FORWARD
9.7	mitochondrial electron transport / ATP synthesis.cytochrome c oxidase	at3g17910	Symbols: SURF1 | SURF1 (SURFEIT 1) | chr3:6133528-6136371 FORWARD
9.7	mitochondrial electron transport / ATP synthesis.cytochrome c oxidase	at1g69750	Symbols: COX19-2, ATCOX19-2 | cox19 family protein | chr1:26236316-26237501 FORWARD
9.7	mitochondrial electron transport / ATP synthesis.cytochrome c oxidase	at4g39740	electron transport SCO1/SenC family protein | chr4:18435293-18437136 REVERSE
9.7	mitochondrial electron transport / ATP synthesis.cytochrome c oxidase	at1g57600	membrane bound O-acyl transferase (MBOAT) family protein | chr1:21330512-21334727 REVERSE
8.3	TCA / org. transformation.carbonic anhydrases	at1g23730	Symbols: ATBCA3, BCA3 | BCA3 (BETA CARBONIC ANHYDRASE 4); carbonate dehydratase/ zinc ion binding | chr1:8395557-8398144 FORWARD
8.3	TCA / org. transformation.carbonic anhydrases	at5g14740	Symbols: CA2, CA18, BETA CA2 | CA2 (CARBONIC ANHYDRASE 2); carbonate dehydratase/ zinc ion binding | chr5:4757972-4762615 FORWARD
8.2.4	TCA / org. transformation.other organic acid transformaitons.IDH	at5g03290	isocitrate dehydrogenase, putative / NAD+ isocitrate dehydrogenase, putative | chr5:793974-796182 FORWARD
8.2.11	TCA / org. transformation.other organic acid transformaitons.atp-citrate lyase	at1g10670	Symbols: ACLA-1 | ACLA-1; ATP citrate synthase | chr1:3535387-3538281 FORWARD
8.1.3	TCA / org. transformation.TCA.aconitase	at2g05710	aconitate hydratase, cytoplasmic, putative / citrate hydro-lyase/aconitase, putative | chr2:2141399-2146678 FORWARD
8.1.3	TCA / org. transformation.TCA.aconitase	at4g35830	aconitate hydratase, cytoplasmic / citrate hydro-lyase / aconitase (ACO) | chr4:16972598-16978057 REVERSE
8.1.9	TCA / org. transformation.TCA.malate DH	at1g53240	malate dehydrogenase (NAD), mitochondrial | chr1:19854615-19856937 REVERSE
13.1.1.1.1	amino acid metabolism.synthesis.central amino acid metabolism.GABA.Glutamate decarboxylase	at1g65960	Symbols: GAD2 | GAD2 (GLUTAMATE DECARBOXYLASE 2); calmodulin binding / glutamate decarboxylase | chr1:24552003-24557730 FORWARD
13.1.1.2.1	amino acid metabolism.synthesis.central amino acid metabolism.aspartate.aspartate aminotransferase	at5g19550	Symbols: ASP2, AAT2 | ASP2 (ASPARTATE AMINOTRANSFERASE 2); L-aspartate:2-oxoglutarate aminotransferase | chr5:6598017-6601819 FORWARD
13.1.1.3.1	amino acid metabolism.synthesis.central amino acid metabolism.alanine.alanine aminotransferase	at1g70580	Symbols: AOAT2, GGT2 | AOAT2 (ALANINE-2-OXOGLUTARATE AMINOTRANSFERASE 2); L-alanine:2-oxoglutarate aminotransferase/ glycine:2-oxoglutarate aminotransferase | chr1:26612719-26616069 FORWARD
13.1.1.3.11	amino acid metabolism.synthesis.central amino acid metabolism.alanine.alanine-glyoxylate aminotransferase	at2g13360	Symbols: AGT, AGT1 | AGT (ALANINE:GLYOXYLATE AMINOTRANSFERASE); alanine-glyoxylate transaminase/ serine-glyoxylate transaminase/ serine-pyruvate transaminase | chr2:5539240-5541358 REVERSE
12.2.2	N-metabolism.ammonia metabolism.glutamine synthase	at5g35630	Symbols: GS2, GLN2, ATGSL1 | GS2 (GLUTAMINE SYNTHETASE 2); glutamate-ammonia ligase | chr5:13830429-13833451 FORWARD
12.2.2	N-metabolism.ammonia metabolism.glutamine synthase	at3g17820	Symbols: ATGSKB6, GLN1.3, GLN1;3 | ATGSKB6; copper ion binding / glutamate-ammonia ligase | chr3:6097414-6099595 FORWARD
12.2.2	N-metabolism.ammonia metabolism.glutamine synthase	at5g37600	Symbols: ATGSR1, GLN1;1, GSR 1 | ATGSR1; copper ion binding / glutamate-ammonia ligase | chr5:14933336-14935841 REVERSE
12.1.1	N-metabolism.nitrate metabolism.NR	at1g37130	Symbols: NIA2, B29, NIA2-1, CHL3, NR, NR2, ATNR2 | NIA2 (NITRATE REDUCTASE 2); nitrate reductase (NADH)/ nitrate reductase | chr1:14158527-14161938 FORWARD
12.3.1	N-metabolism.N-degradation.glutamate dehydrogenase	at5g18170	Symbols: GDH1 | GDH1 (GLUTAMATE DEHYDROGENASE 1); ATP binding / glutamate dehydrogenase [NAD(P)+]/ oxidoreductase | chr5:6006039-6008472 FORWARD
14.3	S-assimilation.sulfite redox	at5g04590	Symbols: SIR | SIR; sulfite reductase (ferredoxin)/ sulfite reductase | chr5:1319356-1322526 FORWARD
25	C1-metabolism	at2g26080	Symbols: AtGLDP2 | AtGLDP2 (Arabidopsis thaliana glycine decarboxylase P-protein 2); ATP binding / glycine dehydrogenase (decarboxylating) | chr2:11109003-11113828 REVERSE
25	C1-metabolism	at2g16370	Symbols: THY-1 | THY-1 (THYMIDYLATE SYNTHASE 1); dihydrofolate reductase/ thymidylate synthase | chr2:7081783-7084557 REVERSE
25.1	C1-metabolism.glycine hydroxymethyltransferase	at4g37930	Symbols: SHM1, STM, SHMT1 | SHM1 (SERINE TRANSHYDROXYMETHYLTRANSFERASE 1); glycine hydroxymethyltransferase/ poly(U) binding | chr4:17831731-17834927 REVERSE
25.8	C1-metabolism.tetrahydrofolate synthase	at5g05980	Symbols: ATDFB, DFB | ATDFB (A. THALIANA DHFS-FPGS HOMOLOG B); tetrahydrofolylpolyglutamate synthase | chr5:1799490-1804492 REVERSE
23.3.2.2	nucleotide metabolism.salvage.nucleoside kinases.uridine kinase	at1g26190	phosphoribulokinase/uridine kinase family protein | chr1:9057096-9061086 REVERSE
23.3.2.2	nucleotide metabolism.salvage.nucleoside kinases.uridine kinase	at2g01460	ATP binding / kinase | chr2:206136-211765 FORWARD
23.3.3	nucleotide metabolism.salvage.NUDIX hydrolases	at5g19470	Symbols: atnudt24 | atnudt24 (Arabidopsis thaliana Nudix hydrolase homolog 24); hydrolase | chr5:6566357-6568805 FORWARD
23.3.3	nucleotide metabolism.salvage.NUDIX hydrolases	at4g12720	Symbols: AtNUDT7, GFG1, NUDT7 | NUDT7; ADP-ribose diphosphatase/ NAD or NADH binding / hydrolase/ nucleoside-diphosphatase/ protein homodimerization | chr4:7487343-7490077 FORWARD
23.2	nucleotide metabolism.degradation	at4g34900	Symbols: ATXDH2, XDH2 | XDH2 (XXANTHINE DEHYDROGENASE 2); FAD binding / catalytic/ electron carrier/ iron ion binding / iron-sulfur cluster binding / metal ion binding / oxidoreductase/ xanthine dehydrogenase | chr4:16625555-16631327 REVERSE
23.4.2	nucleotide metabolism.phosphotransfer and pyrophosphatases.guanylate kinase	at2g41880	Symbols: GK-1, AGK1 | GK-1 (GUANYLATE KINASE 1); guanylate kinase | chr2:17474619-17477223 FORWARD
23.4.3	nucleotide metabolism.phosphotransfer and pyrophosphatases.uridylate kinase	at3g60180	uridylate kinase, putative / uridine monophosphate kinase, putative / UMP kinase, putative | chr3:22242740-22244061 REVERSE
23.4.3	nucleotide metabolism.phosphotransfer and pyrophosphatases.uridylate kinase	at4g25280	adenylate kinase family protein | chr4:12938956-12940744 REVERSE
23.4.99	nucleotide metabolism.phosphotransfer and pyrophosphatases.misc	at4g01480	Symbols: AtPPa5 | AtPPa5 (Arabidopsis thaliana pyrophosphorylase 5); inorganic diphosphatase/ pyrophosphatase | chr4:626118-628055 FORWARD
23.5.3	nucleotide metabolism.deoxynucleotide metabolism.cytosine deaminase	at5g24670	catalytic/ hydrolase/ zinc ion binding | chr5:8448097-8451218 FORWARD
23.5.3	nucleotide metabolism.deoxynucleotide metabolism.cytosine deaminase	at5g24670	catalytic/ hydrolase/ zinc ion binding | chr5:8448097-8451218 FORWARD
23.1.2.5	nucleotide metabolism.synthesis.purine.AIR synthase	at3g55010	Symbols: ATPURM, PUR5 | PUR5; ATP binding / phosphoribosylformylglycinamidine cyclo-ligase | chr3:20386619-20388806 FORWARD
23.1.2.6	nucleotide metabolism.synthesis.purine.AIR carboxylase	at2g37690	phosphoribosylaminoimidazole carboxylase, putative / AIR carboxylase, putative | chr2:15805715-15810552 FORWARD
13.2.6.3	amino acid metabolism.degradation.aromatic aa.tryptophan	at5g65940	Symbols: CHY1 | CHY1 (BETA-HYDROXYISOBUTYRYL-COA HYDROLASE 1); 3-hydroxyisobutyryl-CoA hydrolase | chr5:26376610-26379235 REVERSE
13.2.4.4	amino acid metabolism.degradation.branched-chain group.leucine	at4g34030	Symbols: MCCB | MCCB (3-METHYLCROTONYL-COA CARBOXYLASE); biotin carboxylase/ methylcrotonoyl-CoA carboxylase | chr4:16301179-16304099 FORWARD
13.2.4.1	amino acid metabolism.degradation.branched-chain group.shared	at3g08860	alanine--glyoxylate aminotransferase, putative / beta-alanine-pyruvate aminotransferase, putative / AGT, putative | chr3:2696559-2699158 REVERSE
13.2.4.5	amino acid metabolism.degradation.branched chain group.isoleucine	at5g48880	Symbols: PKT2, KAT5 | PKT2 (PEROXISOMAL 3-KETO-ACYL-COA THIOLASE 2); acetyl-CoA C-acyltransferase/ catalytic | chr5:19814395-19817204 REVERSE
13.2.3.1.1	amino acid metabolism.degradation.aspartate family.asparagine.L-asparaginase	at5g08100	L-asparaginase / L-asparagine amidohydrolase | chr5:2593050-2594651 REVERSE
13.1.7.4	amino acid metabolism.synthesis.histidine.glutamine amidotransferase/cyclase	at4g26900	Symbols: AT-HF, HISN4 | AT-HF (HIS HF); imidazoleglycerol-phosphate synthase | chr4:13515478-13519855 FORWARD
13.1.6.5.3	amino acid metabolism.synthesis.aromatic aa.tryptophan.phosphoribosyanthranilate isomerase	at5g05590	Symbols: PAI2 | PAI2 (PHOSPHORIBOSYLANTHRANILATE ISOMERASE 2); phosphoribosylanthranilate isomerase | chr5:1666471-1668352 REVERSE
13.1.6.5.3	amino acid metabolism.synthesis.aromatic aa.tryptophan.phosphoribosyanthranilate isomerase	at1g07780	Symbols: PAI1, TRP6 | PAI1 (PHOSPHORIBOSYLANTHRANILATE ISOMERASE 1); phosphoribosylanthranilate isomerase | chr1:2410120-2412675 REVERSE
13.1.6.5.4	amino acid metabolism.synthesis.aromatic aa.tryptophan.indole-3-glycerol phosphate synthase	at5g48220	indole-3-glycerol phosphate synthase, putative | chr5:19549798-19552267 FORWARD
13.1.6.5.5	amino acid metabolism.synthesis.aromatic aa.tryptophan.tryptophan synthase	at5g54810	Symbols: TSB1, TRPB, TRP2, ATTSB1 | TSB1 (TRYPTOPHAN SYNTHASE BETA-SUBUNIT 1); tryptophan synthase | chr5:22264594-22266785 REVERSE
13.1.6.5.5	amino acid metabolism.synthesis.aromatic aa.tryptophan.tryptophan synthase	at4g02610	tryptophan synthase, alpha subunit, putative | chr4:1147634-1149336 FORWARD
13.1.5.2.2	amino acid metabolism.synthesis.serine-glycine-cysteine group.glycine.glycine transaminase	at1g70580	Symbols: AOAT2, GGT2 | AOAT2 (ALANINE-2-OXOGLUTARATE AMINOTRANSFERASE 2); L-alanine:2-oxoglutarate aminotransferase/ glycine:2-oxoglutarate aminotransferase | chr1:26612719-26616069 FORWARD
13.1.5.2.3	amino acid metabolism.synthesis.serine-glycine-cysteine group.glycine.serine glyoxylate aminotransferase	at2g13360	Symbols: AGT, AGT1 | AGT (ALANINE:GLYOXYLATE AMINOTRANSFERASE); alanine-glyoxylate transaminase/ serine-glyoxylate transaminase/ serine-pyruvate transaminase | chr2:5539240-5541358 REVERSE
13.1.5.3.1	amino acid metabolism.synthesis.serine-glycine-cysteine group.cysteine.OASTL	at3g22460	Symbols: OASA2 | OASA2 (O-ACETYLSERINE (THIOL) LYASE (OAS-TL) ISOFORM A1); catalytic/ cysteine synthase/ pyridoxal phosphate binding | chr3:7963537-7965907 FORWARD
13.1.5.3.2	amino acid metabolism.synthesis.serine-glycine-cysteine group.cysteine.SAT	at2g17640	Symbols: ATSERAT3;1, SAT-106 | ATSERAT3;1; acetyltransferase/ serine O-acetyltransferase | chr2:7668078-7670495 REVERSE
13.1.4.4.3	amino acid metabolism.synthesis.branched chain group.leucine specific.3-isopropylmalate dehydrogenase	at5g14200	3-isopropylmalate dehydrogenase, chloroplast, putative | chr5:4576202-4578402 FORWARD
13.1.3.1.1	amino acid metabolism.synthesis.aspartate family.asparagine.asparagine synthetase	at5g65010	Symbols: ASN2 | ASN2 (ASPARAGINE SYNTHETASE 2); asparagine synthase (glutamine-hydrolyzing) | chr5:25969190-25972575 FORWARD
13.1.3.4	amino acid metabolism.synthesis.aspartate family.methionine	at4g34840	Symbols: ATMTN2, ATMTAN2, MTN2, MTAN2 | ATMTN2; methylthioadenosine nucleosidase | chr4:16606274-16608024 FORWARD
13.1.3.4.12	amino acid metabolism.synthesis.aspartate family.methionine.homocysteine S-methyltransferase	at3g22740	Symbols: HMT3 | HMT3; homocysteine S-methyltransferase | chr3:8032959-8035809 REVERSE
13.1.3.4.12	amino acid metabolism.synthesis.aspartate family.methionine.homocysteine S-methyltransferase	at1g78140	methyltransferase-related | chr1:29401759-29403946 REVERSE
13.1.3.5.4	amino acid metabolism.synthesis.aspartate family.lysine.diaminopimelate epimerase	at3g53580	diaminopimelate epimerase family protein | chr3:19864757-19867134 FORWARD
13.1.3.6.1.2	amino acid metabolism.synthesis.aspartate family.misc.homoserine.aspartate semialdehyde dehydrogenase	at1g14810	semialdehyde dehydrogenase family protein | chr1:5102424-5104695 REVERSE
13.1.3.6.1.10	amino acid metabolism.synthesis.aspartate family.misc.homoserine.bifunctional aspartate kinase/homoserine dehydrogenase	at4g19710	Symbols: AK-HSDH II, AK-HSDH | bifunctional aspartate kinase/homoserine dehydrogenase, putative / AK-HSDH, putative | chr4:10724855-10729768 FORWARD
13.1.2.2.1	amino acid metabolism.synthesis.glutamate family.proline.delta 1-pyrroline-5-carboxylate synthetase	at2g39800	Symbols: P5CS1, ATP5CS | P5CS1 (DELTA1-PYRROLINE-5-CARBOXYLATE SYNTHASE 1); delta1-pyrroline-5-carboxylate synthetase | chr2:16598164-16603319 REVERSE
16.1.2.6	secondary metabolism.isoprenoids.mevalonate pathway.mevalonate diphosphate decarboxylase	at3g54250	mevalonate diphosphate decarboxylase, putative | chr3:20082299-20084732 REVERSE
16.1.4	secondary metabolism.isoprenoids.carotenoids	at1g06820	Symbols: CRTISO, CCR2 | CRTISO (CAROTENOID ISOMERASE); carotenoid isomerase | chr1:2092946-2096232 REVERSE
16.1.4	secondary metabolism.isoprenoids.carotenoids	at4g25700	Symbols: BETA-OHASE 1, B1, chy1 | BETA-OHASE 1 (BETA-HYDROXYLASE 1); carotene beta-ring hydroxylase | chr4:13093934-13095935 REVERSE
16.1.4	secondary metabolism.isoprenoids.carotenoids	at5g49555	amine oxidase-related | chr5:20107229-20110636 REVERSE
16.8.1	secondary metabolism.flavonoids.anthocyanins	at5g05600	oxidoreductase, 2OG-Fe(II) oxygenase family protein | chr5:1672120-1674739 FORWARD
16.8.4	secondary metabolism.flavonoids.flavonols	at3g60290	oxidoreductase/ oxidoreductase, acting on paired donors, with incorporation or reduction of molecular oxygen, 2-oxoglutarate as one donor, and incorporation of one atom each of oxygen into both donors | chr3:22282627-22284556 FORWARD
16.8.4	secondary metabolism.flavonoids.flavonols	at2g36790	Symbols: UGT73C6 | UGT73C6 (UDP-glucosyl transferase 73C6); UDP-glucosyltransferase/ UDP-glycosyltransferase/ quercetin 3-O-glucosyltransferase/ quercetin 4'-O-glucosyltransferase/ quercetin 7-O-glucosyltransferase/ transferase, transferring glycosyl groups | chr2:15420190-15421866 REVERSE
16.8.5	secondary metabolism.flavonoids.isoflavonols	at1g75290	oxidoreductase, acting on NADH or NADPH | chr1:28253890-28255173 FORWARD
16.2	secondary metabolism.phenylpropanoids	at4g05160	4-coumarate--CoA ligase, putative / 4-coumaroyl-CoA synthase, putative | chr4:2664385-2666707 FORWARD
16.2	secondary metabolism.phenylpropanoids	at1g20510	Symbols: OPCL1 | OPCL1 (OPC-8:0 COA LIGASE1); 4-coumarate-CoA ligase | chr1:7103454-7105881 REVERSE
16.2.1.10	secondary metabolism.phenylpropanoids.lignin biosynthesis.CAD	at3g19450	Symbols: CAD4, ATCAD4, CAD, CAD-C | ATCAD4; cinnamyl-alcohol dehydrogenase | chr3:6744598-6747214 FORWARD
16.7	secondary metabolism.wax	at5g57800	Symbols: FLP1, YRE, CER3, WAX2 | CER3 (ECERIFERUM 3); binding / catalytic/ iron ion binding / oxidoreductase | chr5:23420209-23424052 FORWARD
16.4.1	secondary metabolism.N misc.alkaloid-like	at2g29340	short-chain dehydrogenase/reductase (SDR) family protein | chr2:12597115-12599203 FORWARD
16.4.1	secondary metabolism.N misc.alkaloid-like	at3g57010	strictosidine synthase family protein | chr3:21095654-21097451 REVERSE
16.5.1.3.2.1	secondary metabolism.sulfur-containing.glucosinolates.degradation.nitrilespecifier protein.epithiospecifier protein	at1g54040	Symbols: ESP, TASTY | ESP (EPITHIOSPECIFIER PROTEIN); enzyme regulator | chr1:20170715-20173949 REVERSE
16.5.1.3.3	secondary metabolism.sulfur-containing.glucosinolates.degradation.nitrilase	at3g44320	Symbols: NIT3 | NIT3 (NITRILASE 3); indole-3-acetonitrile nitrilase/ indole-3-acetonitrile nitrile hydratase/ nitrilase | chr3:15993379-15995811 FORWARD
16.5.1.4.1	secondary metabolism.sulfur-containing.glucosinolates.transport.aliphatic	at4g12030	bile acid:sodium symporter family protein | chr4:7210918-7212992 FORWARD
